# Supplementary material for: Comparative RNA-Seq Analysis Uncovers a Complex Regulatory Network for Soybean Cyst Nematode Resistance in Wild Soybean (Glycine soja)
Source: Sci Rep. 2017 Aug 29;7:9699. doi: 10.1038/s41598-017-09945-0 (PMC5575055; doi:10.1038/s41598-017-09945-0)
Supplement: Supplementary file 2 — Supplementary Dataset 1 [file 41598_2017_9945_MOESM2_ESM.xlsx]

## Sheet: Sheet1
Sample ID	Total raw reads	Total clean reads	Percentage kept	Reads mapped	Percentage of mapped	Percentage of uniquely mapped	Percentage of multi-mapped
S54_T1	18507367	18410520	0.9948	15993650	0.869	0.8077	0.07
S54_T2	16120518	16028447	0.9943	14236544	0.888	0.8302	0.065
S54_T3	19655772	19554159	0.9948	16722866	0.855	0.8094	0.054
S54_C1	20882964	20791516	0.9956	18050094	0.868	0.8163	0.06
S54_C2	19892139	19791917	0.995	17342507	0.876	0.8265	0.057
S54_C3	26343674	26213662	0.9951	23072223	0.88	0.8305	0.056
S67_T1	21081804	20985579	0.9954	18652164	0.889	0.8385	0.057
S67_T2	21080418	20931337	0.9929	18294173	0.874	0.8289	0.052
S67_T3	19883935	19783242	0.9949	17397663	0.879	0.8308	0.055
S67_C1	20374885	20276806	0.9952	18531161	0.914	0.8585	0.061
S67_C2	21954754	21858219	0.9956	20255923	0.927	0.874	0.057
S67_C3	18887089	18800301	0.9954	17485131	0.93	0.8793	0.055
