# Supplementary material for: Comparative RNA-Seq Analysis Uncovers a Complex Regulatory Network for Soybean Cyst Nematode Resistance in Wild Soybean (Glycine soja)
Source: Sci Rep. 2017 Aug 29;7:9699. doi: 10.1038/s41598-017-09945-0 (PMC5575055; doi:10.1038/s41598-017-09945-0)
Supplement: Supplementary file 3 — Supplementary Dataset 2 [file 41598_2017_9945_MOESM3_ESM.xlsx]

## Sheet: Up-regulated DEGs in S54
Gene_models	Position	Log2(S54T/S54C)	q_value	Best-hit-arabi-name	Arabi-symbol	Functional_description
Glyma.01G007000	Chr01:681556-683847	1.03087	0.00543127	AT3G16490.1	IQD26	IQ-domain 26
Glyma.01G008200	Chr01:802094-812507	1.51297	0.000594609	AT3G28345.1		ABC transporter family protein
Glyma.01G012100	Chr01:1162069-1167484	3.31819	0.000594609	AT4G16070.1		Mono-/di-acylglycerol lipase, N-terminal;Lipase, class 3
Glyma.01G012200	Chr01:1181821-1185096	1.03524	0.000594609	AT4G16070.1		Mono-/di-acylglycerol lipase, N-terminal;Lipase, class 3
Glyma.01G013200	Chr01:1245455-1250153	1.01489	0.000594609	AT3G14075.2		Mono-/di-acylglycerol lipase, N-terminal;Lipase, class 3
Glyma.01G018100	Chr01:1745242-1746141	1.38635	0.000594609
Glyma.01G022500	Chr01:2246169-2251398	1.09696	0.000594609	AT5G10510.2	AIL6,PLT3	AINTEGUMENTA-like 6
Glyma.01G024300	Chr01:2484221-2486235	2.55393	0.000594609
Glyma.01G032300	Chr01:3396703-3399050	2.08067	0.000594609
Glyma.01G035000	Chr01:3626091-3630869	1.39212	0.0024565	AT1G60030.1	ATNAT7,NAT7	nucleobase-ascorbate transporter 7
Glyma.01G036000	Chr01:3770840-3773093	1.62495	0.00286621	AT1G24100.1	UGT74B1	UDP-glucosyl transferase 74B1
Glyma.01G036600	Chr01:3860213-3861413	1.22069	0.000594609	AT1G68360.1		C2H2 and C2HC zinc fingers superfamily protein
Glyma.01G036900	Chr01:3922225-3924037	2.0288	0.00110641	AT1G59970.1		Matrixin family protein
Glyma.01G042100	Chr01:4603560-4610141	1.19611	0.000594609	AT1G69850.1	ATNRT1:2,NRT1:2,NTL1	nitrate transporter 1:2
Glyma.01G046300	Chr01:5337433-5338915	1.14573	0.000594609	AT2G15480.2	UGT73B5	UDP-glucosyl transferase 73B5
Glyma.01G061000	Chr01:8397418-8398861	1.52575	0.000594609
Glyma.01G062400	Chr01:8714118-8719741	1.37536	0.000594609	AT1G31710.1		Copper amine oxidase family protein
Glyma.01G069000	Chr01:11591807-11592486	1.80348	0.000594609
Glyma.01G087500	Chr01:26423046-26424870	1.27074	0.000594609	AT1G25560.1	EDF1,TEM1	AP2/B3 transcription factor family protein
Glyma.01G107700	Chr01:36806915-36811175	1.27695	0.000594609	AT5G05830.1		RING/FYVE/PHD zinc finger superfamily protein
Glyma.01G110100	Chr01:37387651-37391616	1.42751	0.000594609	AT5G01150.1		Protein of unknown function (DUF674)
Glyma.01G114400	Chr01:39584591-39586937	1.40903	0.000594609	AT3G60470.1		Plant protein of unknown function (DUF247)
Glyma.01G115500	Chr01:39968563-39970923	1.81729	0.000594609
Glyma.01G115600	Chr01:39989694-39991769	1.55068	0.000594609	AT3G50190.1		Plant protein of unknown function (DUF247)
Glyma.01G115700	Chr01:40039931-40041904	2.6021	0.000594609	AT3G50170.1		Plant protein of unknown function (DUF247)
Glyma.01G118000	Chr01:40666203-40669741	2.61947	0.00929802	AT5G01320.1		Thiamine pyrophosphate dependent pyruvate decarboxylase family protein
Glyma.01G120000	Chr01:41270984-41274854	3.96259	0.000594609	AT1G47890.1	AtRLP7,RLP7	receptor like protein 7
Glyma.01G130800	Chr01:44650306-44652815	2.41707	0.000594609	AT5G05340.1		Peroxidase superfamily protein
Glyma.01G131100	Chr01:44695013-44698838	2.18721	0.000594609	AT2G30970.1	ASP1	aspartate aminotransferase 1
Glyma.01G134600	Chr01:45617061-45626181	1.29894	0.000594609	AT2G18950.1	ATHPT,HPT1,TPT1,VTE2	homogentisate phytyltransferase 1
Glyma.01G141100	Chr01:47118753-47120515	1.60581	0.000594609	AT2G45360.1		Protein of unknown function (DUF1442)
Glyma.01G142900	Chr01:47630506-47634931	1.16086	0.000594609	AT3G60810.1
Glyma.01G144900	Chr01:47957258-47961015	1.09399	0.000594609	AT2G45480.1	AtGRF9,GRF9	growth-regulating factor 9
Glyma.01G152200,Glyma.01G152300	Chr01:48919905-48923482	2.53521	0.00110641	AT3G47580.1		Leucine-rich repeat protein kinase family protein
Glyma.01G160100	Chr01:49869397-49871874	4.33486	0.000594609	AT3G12500.1	ATHCHIB,B-CHI,CHI-B,HCHIB,PR-3,PR3	basic chitinase
Glyma.01G161500	Chr01:49956120-49958722	1.88838	0.000594609	AT4G35770.1	ATSEN1,DIN1,SEN1	Rhodanese/Cell cycle control phosphatase superfamily protein
Glyma.01G168400	Chr01:50605678-50608020	1.251	0.000594609	AT1G80160.1		Lactoylglutathione lyase / glyoxalase I family protein
Glyma.01G170300	Chr01:50770156-50773422	1.11418	0.000594609	AT3G51030.1	ATTRX H1,ATTRX1,TRX1	thioredoxin H-type 1
Glyma.01G174100	Chr01:51102206-51104922	2.5249	0.000594609	AT4G36600.1		Late embryogenesis abundant (LEA) protein
Glyma.01G175200	Chr01:51171927-51177637	1.39863	0.000594609	AT2G25737.1		Sulfite exporter TauE/SafE family protein
Glyma.01G184200	Chr01:51952057-51953963	4.08921	0.000594609	AT1G49570.1		Peroxidase superfamily protein
Glyma.01G187700	Chr01:52284420-52286465	1.65756	0.000594609	AT4G34050.1	CCoAOMT1	S-adenosyl-L-methionine-dependent methyltransferases superfamily protein
Glyma.01G195300	Chr01:52952164-52953181	1.01687	0.00286621	AT2G22880.1		VQ motif-containing protein
Glyma.01G203400	Chr01:53662609-53665746	1.1894	0.000594609	AT4G17090.1	BAM3,BMY8,CT-BMY	chloroplast beta-amylase
Glyma.01G203500	Chr01:53667258-53670201	1.88974	0.000594609	AT5G47070.1		Protein kinase superfamily protein
Glyma.01G204400	Chr01:53722327-53724096	1.55693	0.000594609	AT1G74950.1	JAZ2,TIFY10B	TIFY domain/Divergent CCT motif family protein
Glyma.01G204600	Chr01:53736137-53739927	1.85962	0.000594609	AT5G07440.1	GDH2	glutamate dehydrogenase 2
Glyma.01G207100	Chr01:53907444-53909543	1.55652	0.000594609	AT5G53110.1		RING/U-box superfamily protein
Glyma.01G215500	Chr01:54604651-54610266	1.07224	0.000594609	AT4G11820.2	EMB2778,FKP1,HMGS,MVA1	hydroxymethylglutaryl-CoA synthase / HMG-CoA synthase / 3-hydroxy-3-methylglutaryl coenzyme A synthase
Glyma.01G215600	Chr01:54615585-54617528	1.34274	0.00110641	AT5G51920.1		Pyridoxal phosphate (PLP)-dependent transferases superfamily protein
Glyma.01G218200	Chr01:54828959-54830170	2.32782	0.000594609	AT1G63410.1		Protein of unknown function (DUF567)
Glyma.01G221200	Chr01:55022861-55025351	1.18846	0.000594609	AT4G23470.1		PLAC8 family protein
Glyma.01G233400	Chr01:55974988-55977220	1.27391	0.00202893	AT5G16770.2	AtMYB9,MYB9	myb domain protein 9
Glyma.01G238800	Chr01:56317140-56322861	1.68839	0.000594609	AT5G26340.1	ATSTP13,MSS1,STP13	Major facilitator superfamily protein
Glyma.01G241700	Chr01:56554569-56555176	1.27729	0.000594609
Glyma.01G244200	Chr01:56666150-56668277	1.87298	0.000594609	AT1G49820.1	ATMTK,MTK	S-methyl-5-thioribose kinase
Glyma.02G005600	Chr02:604824-607323	1.85777	0.000594609	AT3G23250.1	ATMYB15,ATY19,MYB15	myb domain protein 15
Glyma.02G007400	Chr02:765014-766775	2.38295	0.00364092	AT1G02360.1		Chitinase family protein
Glyma.02G009300	Chr02:913656-916309	2.70085	0.000594609	AT1G02460.1		Pectin lyase-like superfamily protein
Glyma.02G009400	Chr02:922171-923187	2.02258	0.000594609
Glyma.02G009500	Chr02:932320-933067	1.99331	0.000594609	AT1G02450.1	NIMIN-1,NIMIN1	NIM1-interacting 1
Glyma.02G021400,Glyma.02G021500	Chr02:1900349-1906855	1.145	0.000594609	AT5G62740.1	ATHIR1,HIR1	SPFH/Band 7/PHB domain-containing membrane-associated protein family
Glyma.02G022200	Chr02:1965487-1972103	1.95422	0.000594609	AT1G69850.1	ATNRT1:2,NRT1:2,NTL1	nitrate transporter 1:2
Glyma.02G028600,Glyma.02G028700	Chr02:2604248-2616021	2.84322	0.000594609	AT1G59970.1		Matrixin family protein
Glyma.02G028800	Chr02:2625276-2627188	2.16197	0.000594609	AT1G59970.1		Matrixin family protein
Glyma.02G029400	Chr02:2698044-2699137	1.86953	0.000594609	AT1G68360.1		C2H2 and C2HC zinc fingers superfamily protein
Glyma.02G042500	Chr02:3995111-3998421	4.75103	0.000594609	AT3G12500.1	ATHCHIB,B-CHI,CHI-B,HCHIB,PR-3,PR3	basic chitinase
Glyma.02G043500,Glyma.02G043600	Chr02:4058111-4060958	1.00651	0.000594609	AT2G17030.1		F-box family protein with a domain of unknown function (DUF295)
Glyma.02G047400	Chr02:4356202-4358686	1.10118	0.000594609	AT4G38660.1		Pathogenesis-related thaumatin superfamily protein
Glyma.02G052100	Chr02:4791702-4793180	2.80877	0.000594609
Glyma.02G053600	Chr02:4889653-4892206	2.58441	0.000594609	AT3G50930.1	BCS1	cytochrome BC1 synthesis
Glyma.02G054200	Chr02:4915244-4917897	5.76981	0.000594609	AT1G19640.1	JMT	jasmonic acid carboxyl methyltransferase
Glyma.02G054900	Chr02:4969682-4970505	1.10621	0.0024565	AT2G18210.1
Glyma.02G058000	Chr02:5198900-5201775	2.44629	0.000594609	AT2G18480.1		Major facilitator superfamily protein
Glyma.02G059500	Chr02:5356618-5363076	1.83245	0.000594609	AT4G36850.1		PQ-loop repeat family protein / transmembrane family protein
Glyma.02G080200	Chr02:6909162-6912120	1.84371	0.000594609	AT2G33710.2		Integrase-type DNA-binding superfamily protein
Glyma.02G085600	Chr02:7452799-7459569	1.41622	0.000594609	AT3G12580.1	ATHSP70,HSP70	heat shock protein 70
Glyma.02G086100	Chr02:7499966-7510309	1.0372	0.000594609	AT1G14790.1	ATRDRP1,RDR1	RNA-dependent RNA polymerase 1
Glyma.02G089900	Chr02:7903638-7908241	1.71257	0.00202893	AT1G66760.2		MATE efflux family protein
Glyma.02G092500	Chr02:8184755-8186085	1.22707	0.00577911	AT2G39530.1		Uncharacterised protein family (UPF0497)
Glyma.02G104300	Chr02:9891041-9893305	1.14261	0.000594609	AT2G15490.1	UGT73B4	UDP-glycosyltransferase 73B4
Glyma.02G119300	Chr02:11746770-11748199	1.34828	0.000594609
Glyma.02G125600	Chr02:12584739-12587472	1.97706	0.000594609	AT2G14960.1	GH3.1	Auxin-responsive GH3 family protein
Glyma.02G125700	Chr02:12589184-12591860	2.47224	0.000594609
Glyma.02G125800	Chr02:12595348-12597755	2.17571	0.000594609
Glyma.02G125900	Chr02:12599794-12600593	1.37404	0.000594609
Glyma.02G128800	Chr02:13148101-13150151	1.39659	0.000594609	AT1G13480.1		Protein of unknown function (DUF1262)
Glyma.02G136900	Chr02:14158369-14161539	1.16562	0.00402557	AT2G23530.1		Zinc-finger domain of monoamine-oxidase A repressor R1
Glyma.02G149000	Chr02:15336978-15337755	1.04164	0.000594609	AT3G63088.1	DVL14,RTFL14	ROTUNDIFOLIA like 14
Glyma.02G153100	Chr02:15732981-15733688	1.5596	0.00610133	AT3G62950.1		Thioredoxin superfamily protein
Glyma.02G156100	Chr02:16311870-16314520	2.14119	0.000594609	AT5G25120.1	CYP71B11	ytochrome p450, family 71, subfamily B, polypeptide 11
Glyma.02G156800	Chr02:16787593-16790041	1.78732	0.000594609	AT5G10530.1		Concanavalin A-like lectin protein kinase family protein
Glyma.02G157900	Chr02:17155098-17156627	1.48339	0.00110641	AT4G39235.1
Glyma.02G187200	Chr02:34515864-34517598	1.41539	0.000594609	AT2G29420.1	ATGSTU7,GST25,GSTU7	glutathione S-transferase tau 7
Glyma.02G205000	Chr02:39017362-39019287	1.15416	0.00326143	AT2G24030.1		zinc ion binding;nucleic acid binding
Glyma.02G220500	Chr02:40828234-40835449	1.01479	0.000594609	AT4G27870.1		Vacuolar iron transporter (VIT) family protein
Glyma.02G226500	Chr02:41337758-41343807	1.17455	0.000594609	AT2G38170.3	ATCAX1,CAX1,RCI4	cation exchanger 1
Glyma.02G227100	Chr02:41407877-41409786	1.36976	0.0015789	AT5G58630.1
Glyma.02G233400	Chr02:42095407-42101804	2.51222	0.000594609
Glyma.02G233800	Chr02:42128486-42131570	5.51906	0.000594609	AT5G05340.1		Peroxidase superfamily protein
Glyma.02G235400	Chr02:42291749-42294256	1.38396	0.000594609	AT2G45260.1		Plant protein of unknown function (DUF641)
Glyma.02G239100	Chr02:42754797-42755899	1.42391	0.000594609	AT1G65690.1		Late embryogenesis abundant (LEA) hydroxyproline-rich glycoprotein family
Glyma.02G239800	Chr02:42848298-42849703	1.95815	0.00402557	AT5G56550.1	ATOXS3,OXS3	oxidative stress 3
Glyma.02G243300	Chr02:43137147-43137878	1.48522	0.000594609
Glyma.02G246900	Chr02:43474643-43475667	2.03302	0.000594609	AT1G49000.1
Glyma.02G248500	Chr02:43587640-43589864	1.24719	0.000594609	AT2G39700.1	ATEXP4,ATEXPA4,ATHEXP ALPHA 1.6,EXPA4	expansin A4
Glyma.02G252200	Chr02:43927078-43932886	1.26896	0.000594609	AT3G46850.1		Subtilase family protein
Glyma.02G257700	Chr02:44423023-44426882	1.10981	0.000594609	AT3G11180.1		2-oxoglutarate (2OG) and Fe(II)-dependent oxygenase superfamily protein
Glyma.02G259300	Chr02:44632521-44634801	3.50068	0.000594609	AT5G05340.1		Peroxidase superfamily protein
Glyma.02G268200	Chr02:45277439-45279284	1.39044	0.000594609	AT1G05010.1	ACO4,EAT1,EFE	ethylene-forming enzyme
Glyma.02G268300	Chr02:45282041-45288610	3.01917	0.000594609	AT3G18670.1		Ankyrin repeat family protein
Glyma.02G270700	Chr02:45468633-45473722	2.7355	0.000594609	AT3G21630.1	CERK1,LYSM RLK1	chitin elicitor receptor kinase 1
Glyma.02G280100	Chr02:46249863-46251394	1.3124	0.0043895	AT5G12340.1
Glyma.02G282900	Chr02:46489777-46493148	2.48131	0.000594609	AT2G40260.1		Homeodomain-like superfamily protein
Glyma.02G283900	Chr02:46550396-46551943	1.79049	0.000594609	AT2G30860.1	ATGSTF7,ATGSTF9,GLUTTR,GSTF9	glutathione S-transferase PHI 9
Glyma.02G293500	Chr02:47207121-47210421	1.15448	0.000594609	AT3G20330.1	PYRB	PYRIMIDINE B
Glyma.02G298500	Chr02:47580166-47586555	1.08019	0.000594609	AT3G13080.1	ATMRP3,MRP3	multidrug resistance-associated protein 3
Glyma.02G301100	Chr02:47712087-47713541	3.05169	0.000594609	AT5G55850.3	NOI	RPM1-interacting protein 4 (RIN4) family protein
Glyma.02G309000	Chr02:48268701-48269482	2.88216	0.000594609	AT2G04515.1
Glyma.03G002300	Chr03:225253-226405	2.72984	0.000594609	AT1G66550.2	ATWRKY67,WRKY67	WRKY DNA-binding protein 67
Glyma.03G014400	Chr03:1438339-1442707	1.07656	0.000594609	AT3G61220.1		NAD(P)-binding Rossmann-fold superfamily protein
Glyma.03G016100	Chr03:1583079-1584074	2.1076	0.00507705	AT2G45760.1	BAL,BAP2	BON association protein 2
Glyma.03G016200	Chr03:1586808-1587624	3.0154	0.0015789	AT2G45760.1	BAL,BAP2	BON association protein 2
Glyma.03G016300	Chr03:1592484-1593462	1.73965	0.000594609	AT2G45760.1	BAL,BAP2	BON association protein 2
Glyma.03G016400	Chr03:1597131-1598225	2.9048	0.000594609	AT2G45760.1	BAL,BAP2	BON association protein 2
Glyma.03G021600	Chr03:2240685-2246512	1.27103	0.000594609	AT2G45510.1	CYP704A2	cytochrome P450, family 704, subfamily A, polypeptide 2
Glyma.03G024200	Chr03:2607578-2608770	2.28716	0.000594609
Glyma.03G024400	Chr03:2641195-2642209	2.30553	0.000594609
Glyma.03G024500	Chr03:2666549-2668018	1.74946	0.000594609
Glyma.03G024600	Chr03:2670878-2672109	1.45341	0.000594609
Glyma.03G025200	Chr03:2725015-2726206	1.35952	0.000594609
Glyma.03G026000	Chr03:2813566-2814916	1.0445	0.00364092	AT5G62280.1		Protein of unknown function (DUF1442)
Glyma.03G038100	Chr03:4704294-4706682	1.43948	0.00644005	AT5G05340.1		Peroxidase superfamily protein
Glyma.03G054900	Chr03:7467092-7472007	1.70641	0.000594609	AT4G27290.1		S-locus lectin protein kinase family protein
Glyma.03G057100	Chr03:8001161-8005390	3.12912	0.00286621	AT5G05600.1		2-oxoglutarate (2OG) and Fe(II)-dependent oxygenase superfamily protein
Glyma.03G061200	Chr03:9204850-9206663	1.173	0.00959685	AT3G50160.1		Plant protein of unknown function (DUF247)
Glyma.03G061300	Chr03:9208538-9210992	1.44776	0.000594609
Glyma.03G063000	Chr03:9782463-9787213	1.31148	0.00286621	AT5G01260.2		Carbohydrate-binding-like fold
Glyma.03G068200	Chr03:14163875-14167372	4.12018	0.0015789	AT1G73330.1	ATDR4,DR4	drought-repressed 4
Glyma.03G088800	Chr03:26329302-26332471	1.79299	0.000594609	AT3G25250.1	AGC2,AGC2-1,AtOXI1,OXI1	AGC (cAMP-dependent, cGMP-dependent and protein kinase C) kinase family protein
Glyma.03G090200	Chr03:26849525-26852341	2.30992	0.0024565	AT5G60900.1	RLK1	receptor-like protein kinase 1
Glyma.03G090500	Chr03:26893240-26896056	1.99901	0.00543127	AT5G60900.1	RLK1	receptor-like protein kinase 1
Glyma.03G091100	Chr03:27025144-27034862	1.3395	0.000594609	AT3G48770.1		DNA binding;ATP binding
Glyma.03G097600	Chr03:28531241-28535136	1.11682	0.000594609	AT5G16990.1		Zinc-binding dehydrogenase family protein
Glyma.03G098600	Chr03:28655668-28658417	1.38251	0.000594609	AT5G16970.1	AER,AT-AER	alkenal reductase
Glyma.03G101000	Chr03:28992736-29005762	1.31657	0.000594609	AT3G60160.1	ATMRP9,MRP9	multidrug resistance-associated protein 9
Glyma.03G111700	Chr03:31704855-31705918	2.24759	0.00110641	AT2G44840.1	ATERF13,EREBP,ERF13	ethylene-responsive element binding factor 13
Glyma.03G112700	Chr03:31930424-31931607	2.04853	0.0015789	AT2G44840.1	ATERF13,EREBP,ERF13	ethylene-responsive element binding factor 13
Glyma.03G113200	Chr03:32000184-32001852	2.41683	0.0024565	AT3G51680.1		NAD(P)-binding Rossmann-fold superfamily protein
Glyma.03G115100	Chr03:32278684-32282963	1.88313	0.000594609	AT2G44930.1		Plant protein of unknown function (DUF247)
Glyma.03G116300	Chr03:32461523-32465291	1.08036	0.000594609	AT3G17380.1		TRAF-like family protein
Glyma.03G117500	Chr03:32675474-32678453	1.45439	0.000594609	AT1G02065.1	SPL8	squamosa promoter binding protein-like 8
Glyma.03G132900	Chr03:34783732-34786513	2.5482	0.000594609	AT3G57270.1	BG1	beta-1,3-glucanase 1
Glyma.03G142100	Chr03:35797318-35799467	1.80266	0.000594609	AT5G06900.1	CYP93D1	cytochrome P450, family 93, subfamily D, polypeptide 1
Glyma.03G143700	Chr03:35944731-35946959	2.02838	0.000594609	AT5G06900.1	CYP93D1	cytochrome P450, family 93, subfamily D, polypeptide 1
Glyma.03G143800	Chr03:35963776-35965090	1.26453	0.000594609	AT3G57950.1
Glyma.03G147700	Chr03:36329059-36329804	3.1344	0.000594609	AT5G42500.1		Disease resistance-responsive (dirigent-like protein) family protein
Glyma.03G156700	Chr03:37189824-37198694	1.16403	0.000594609	AT3G51895.1	AST12,SULTR3;1	sulfate transporter 3;1
Glyma.03G157800	Chr03:37327763-37328788	1.2339	0.000594609	AT3G22930.1	CML11	calmodulin-like 11
Glyma.03G159000	Chr03:37428684-37433788	2.36722	0.000594609	AT2G30550.2		alpha/beta-Hydrolases superfamily protein
Glyma.03G159500	Chr03:37466299-37471751	1.24736	0.000594609	AT2G30580.1	DRIP2	DREB2A-interacting protein 2
Glyma.03G160100	Chr03:37519191-37521056	1.79254	0.000594609	AT5G63450.1	CYP94B1	cytochrome P450, family 94, subfamily B, polypeptide 1
Glyma.03G163100	Chr03:37800043-37802018	3.56617	0.0015789	AT3G23250.1	ATMYB15,ATY19,MYB15	myb domain protein 15
Glyma.03G165800	Chr03:38051256-38055589	1.50238	0.000594609	AT4G08850.1		Leucine-rich repeat receptor-like protein kinase family protein
Glyma.03G171500	Chr03:38601038-38606103	1.955	0.000594609	AT3G53720.1	ATCHX20,CHX20	cation/H+ exchanger 20
Glyma.03G181600	Chr03:39351926-39355288	1.41245	0.000594609	AT2G37040.1	ATPAL1,PAL1	PHE ammonia lyase 1
Glyma.03G181700	Chr03:39362676-39366612	1.16671	0.000594609	AT2G37040.1	ATPAL1,PAL1	PHE ammonia lyase 1
Glyma.03G184800	Chr03:39686663-39689807	1.95551	0.000594609	AT2G36840.1		ACT-like superfamily protein
Glyma.03G187000	Chr03:39852802-39854986	1.41337	0.000594609	AT2G36750.1	UGT73C1	UDP-glucosyl transferase 73C1
Glyma.03G187900	Chr03:39902223-39905432	1.73014	0.0043895	AT2G36690.1		2-oxoglutarate (2OG) and Fe(II)-dependent oxygenase superfamily protein
Glyma.03G197900	Chr03:40721163-40723468	2.92123	0.000594609	AT5G22380.1	anac090,NAC090	NAC domain containing protein 90
Glyma.03G202600	Chr03:41097161-41098756	1.56251	0.000594609	AT3G52450.1	PUB22	plant U-box 22
Glyma.03G204100	Chr03:41232348-41236699	1.33617	0.0024565	AT3G10660.1	ATCPK2,CPK2	calmodulin-domain protein kinase cdpk isoform 2
Glyma.03G215000	Chr03:41968422-41969314	3.43448	0.000594609	AT1G02820.1		Late embryogenesis abundant 3 (LEA3) family protein
Glyma.03G215500	Chr03:41994797-41995892	1.16758	0.000594609	AT3G62690.1	ATL5	AtL5
Glyma.03G215800	Chr03:42010249-42012819	1.22937	0.000594609	AT4G02330.1	ATPMEPCRB	Plant invertase/pectin methylesterase inhibitor superfamily
Glyma.03G217300	Chr03:42126714-42130465	1.0417	0.000594609	AT3G05700.1		Drought-responsive family protein
Glyma.03G218000	Chr03:42172600-42173236	1.2372	0.0043895	AT2G47480.1		Protein of unknown function (DUF3511)
Glyma.03G222400	Chr03:42529808-42530598	1.14576	0.000594609	AT1G02450.1	NIMIN-1,NIMIN1	NIM1-interacting 1
Glyma.03G233800	Chr03:43456533-43457932	1.1809	0.0043895	AT1G09155.1	AtPP2-B15,PP2-B15	phloem protein 2-B15
Glyma.03G233900	Chr03:43459020-43463889	1.8657	0.0043895	AT1G09155.1	AtPP2-B15,PP2-B15	phloem protein 2-B15
Glyma.03G246000	Chr03:44312957-44316698	1.69655	0.000594609	AT1G76890.2	AT-GT2,GT2	Duplicated homeodomain-like superfamily protein
Glyma.03G247000	Chr03:44384141-44388319	1.86602	0.000594609	AT5G28840.2	GME	GDP-D-mannose 3\',5\'-epimerase
Glyma.03G247500	Chr03:44429283-44430566	2.10895	0.000594609	AT3G04720.1	HEL,PR-4,PR4	pathogenesis-related 4
Glyma.03G249000	Chr03:44521819-44526089	1.98764	0.000594609	AT5G28640.1	AN3,ATGIF1,GIF,GIF1	SSXT family protein
Glyma.03G249100	Chr03:44529231-44529956	2.03889	0.000594609
Glyma.03G250600	Chr03:44634083-44635415	2.04355	0.000594609	AT3G23250.1	ATMYB15,ATY19,MYB15	myb domain protein 15
Glyma.03G257100	Chr03:45182165-45185799	3.29213	0.000594609	AT1G01340.2	ACBK1,ATCNGC10,CNGC10	cyclic nucleotide gated channel 10
Glyma.03G259100	Chr03:45339927-45343041	1.17989	0.000594609	AT2G46600.1		Calcium-binding EF-hand family protein
Glyma.03G261400	Chr03:45488449-45489586	1.93852	0.000594609	AT4G01410.1		Late embryogenesis abundant (LEA) hydroxyproline-rich glycoprotein family
Glyma.04G003100	Chr04:258986-262099	2.27219	0.00959685	AT4G35110.3		Arabidopsis phospholipase-like protein (PEARLI 4) family
Glyma.04G003600	Chr04:294704-296341	1.19387	0.00202893	AT4G35070.1		SBP (S-ribonuclease binding protein) family protein
Glyma.04G005200	Chr04:433401-436407	1.40338	0.000594609	AT2G21120.1		Protein of unknown function (DUF803)
Glyma.04G007300	Chr04:564064-566082	1.22388	0.000594609	AT2G16570.1	ASE1,ATASE,ATASE1	GLN phosphoribosyl pyrophosphate amidotransferase 1
Glyma.04G010900	Chr04:851720-853481	1.16436	0.000594609	AT5G38020.1		S-adenosyl-L-methionine-dependent methyltransferases superfamily protein
Glyma.04G013800	Chr04:1039832-1041793	1.60361	0.0015789	AT1G19180.1	JAZ1,TIFY10A	jasmonate-zim-domain protein 1
Glyma.04G017200	Chr04:1306880-1311976	1.3583	0.000594609	AT1G76360.1		Protein kinase superfamily protein
Glyma.04G018400	Chr04:1436019-1443342	1.12779	0.000594609	AT1G42430.1
Glyma.04G020200	Chr04:1596652-1598242	1.21879	0.000594609	AT5G11880.1		Pyridoxal-dependent decarboxylase family protein
Glyma.04G030900	Chr04:2502100-2507434	1.85788	0.000594609	AT1G19530.1
Glyma.04G040600	Chr04:3239923-3244675	1.2469	0.000594609	AT2G25737.1		Sulfite exporter TauE/SafE family protein
Glyma.04G042100	Chr04:3384561-3386346	3.03641	0.000594609	AT3G16150.1		N-terminal nucleophile aminohydrolases (Ntn hydrolases) superfamily protein
Glyma.04G042500	Chr04:3429720-3432271	1.6616	0.000594609	AT2G19130.1		S-locus lectin protein kinase family protein
Glyma.04G049200	Chr04:3978570-3986480	2.10355	0.000594609	AT1G10070.2	ATBCAT-2,BCAT-2	branched-chain amino acid transaminase 2
Glyma.04G050800	Chr04:4128983-4133372	2.29887	0.0024565	AT4G32980.1	ATH1	homeobox gene 1
Glyma.04G052600	Chr04:4262302-4265155	1.16688	0.000594609	AT5G11950.2		Putative lysine decarboxylase family protein
Glyma.04G054200	Chr04:4398610-4400023	2.65639	0.000594609	AT5G26170.1	ATWRKY50,WRKY50	WRKY DNA-binding protein 50
Glyma.04G058100	Chr04:4764844-4766970	1.49962	0.000594609	AT5G42830.1		HXXXD-type acyl-transferase family protein
Glyma.04G060800	Chr04:4961251-4966129	1.30741	0.000594609	AT4G31820.1	ENP,MAB4,NPY1	Phototropic-responsive NPH3 family protein
Glyma.04G062600	Chr04:5175194-5176322	1.1715	0.000594609	AT5G10970.1		C2H2 and C2HC zinc fingers superfamily protein
Glyma.04G079300	Chr04:6636114-6637472	2.23574	0.000594609	AT2G25735.1
Glyma.04G086300	Chr04:7340888-7346287	2.09964	0.000594609	AT5G25880.1	ATNADP-ME3,NADP-ME3	NADP-malic enzyme 3
Glyma.04G091600	Chr04:8052536-8054787	1.07185	0.0015789	AT5G49700.1		Predicted AT-hook DNA-binding family protein
Glyma.04G099200	Chr04:9039385-9040395	2.41587	0.00286621	AT1G35210.1
Glyma.04G104400	Chr04:9885008-9889282	1.05519	0.00473094	AT1G22180.2		Sec14p-like phosphatidylinositol transfer family protein
Glyma.04G107500	Chr04:11317834-11319777	1.25297	0.000594609	AT3G09270.1	ATGSTU8,GSTU8	glutathione S-transferase TAU 8
Glyma.04G108500	Chr04:11551407-11552157	5.01366	0.000594609	AT1G53540.1		HSP20-like chaperones superfamily protein
Glyma.04G121000	Chr04:15151705-15155734	3.61029	0.000594609	AT4G29330.1	DER1	DERLIN-1
Glyma.04G121700	Chr04:15326289-15328370	3.86645	0.000594609
Glyma.04G127100	Chr04:17126078-17130669	1.04499	0.000594609	AT4G23180.1	CRK10,RLK4	cysteine-rich RLK (RECEPTOR-like protein kinase) 10
Glyma.04G129900	Chr04:18144846-18146746	1.08412	0.000594609	AT5G04890.1	RTM2	HSP20-like chaperones superfamily protein
Glyma.04G134200	Chr04:19214275-19215243	2.07382	0.0015789	AT3G56710.1	SIB1	sigma factor binding protein 1
Glyma.04G137100,Glyma.04G137200	Chr04:20921107-20927923	1.1119	0.00610133
Glyma.04G152100	Chr04:33958085-33960897	1.9403	0.000594609	AT3G24330.1		O-Glycosyl hydrolases family 17 protein
Glyma.04G152800	Chr04:34611974-34614468	1.01676	0.000594609	AT3G25590.1
Glyma.04G174300	Chr04:43578782-43581108	1.36507	0.0024565	AT3G01280.1	ATVDAC1,VDAC1	voltage dependent anion channel 1
Glyma.04G190400	Chr04:46109701-46112064	2.79124	0.000594609	AT2G31880.1	EVR,SOBIR1	Leucine-rich repeat protein kinase family protein
Glyma.04G208400	Chr04:48074494-48084993	1.35679	0.000594609	AT5G63800.1	BGAL6,MUM2	Glycosyl hydrolase family 35 protein
Glyma.04G208500	Chr04:48086648-48100254	1.0068	0.000594609	AT5G63810.1	BGAL10	beta-galactosidase 10
Glyma.04G218700	Chr04:48971779-48974496	1.96237	0.000594609	AT5G64810.1	ATWRKY51,WRKY51	WRKY DNA-binding protein 51
Glyma.04G220600	Chr04:49133079-49135000	3.8795	0.000594609	AT5G05340.1		Peroxidase superfamily protein
Glyma.04G223300	Chr04:49386504-49389183	1.81481	0.000594609	AT3G56400.1	ATWRKY70,WRKY70	WRKY DNA-binding protein 70
Glyma.04G227900	Chr04:49711250-49720745	2.39978	0.000594609	AT5G24530.1	DMR6	2-oxoglutarate (2OG) and Fe(II)-dependent oxygenase superfamily protein
Glyma.04G230000	Chr04:49888836-49889767	2.17196	0.000594609
Glyma.04G230400	Chr04:49904855-49905610	1.99857	0.000594609
Glyma.04G244400	Chr04:51208217-51208956	2.0236	0.000594609
Glyma.04G244800	Chr04:51231799-51232220	2.73691	0.000594609
Glyma.04G246900	Chr04:51419774-51420848	1.43308	0.000594609	AT1G77400.1
Glyma.04G248700	Chr04:51564204-51567368	1.50421	0.000594609	AT1G44130.1		Eukaryotic aspartyl protease family protein
Glyma.05G002200	Chr05:170547-171363	2.69296	0.000594609	AT3G18280.1		Bifunctional inhibitor/lipid-transfer protein/seed storage 2S albumin superfamily protein
Glyma.05G007100	Chr05:679316-687985	1.77954	0.000594609	AT3G01500.2	ATBCA1,ATSABP3,CA1,SABP3	carbonic anhydrase 1
Glyma.05G007600	Chr05:717220-722645	1.55132	0.000594609	AT5G14760.1	AO	L-aspartate oxidase
Glyma.05G008900	Chr05:795681-796746	2.22909	0.0043895	AT5G25940.1		early nodulin-related
Glyma.05G011200	Chr05:981445-982115	1.92497	0.000594609
Glyma.05G022100	Chr05:1929175-1933096	1.45187	0.000594609	AT5G07990.1	CYP75B1,D501,TT7	Cytochrome P450 superfamily protein
Glyma.05G029200	Chr05:2510681-2517960	1.09428	0.000594609	AT5G62530.1	ALDH12A1,ATP5CDH,P5CDH	aldehyde dehydrogenase 12A1
Glyma.05G029500	Chr05:2535188-2537245	1.04672	0.00644005	AT2G27140.1		HSP20-like chaperones superfamily protein
Glyma.05G032100	Chr05:2794635-2796021	1.0363	0.000594609
Glyma.05G033600	Chr05:2918076-2918869	1.13182	0.00326143	AT1G19020.1
Glyma.05G036300	Chr05:3189466-3192730	1.29617	0.000594609	AT1G23820.1	SPDS1	spermidine synthase 1
Glyma.05G040100	Chr05:3566108-3569447	1.14595	0.000594609	AT5G50130.1		NAD(P)-binding Rossmann-fold superfamily protein
Glyma.05G053400	Chr05:4840433-4841854	1.45968	0.000594609	AT2G27830.1
Glyma.05G058100	Chr05:5379220-5381831	1.11769	0.000594609	AT4G17260.1		Lactate/malate dehydrogenase family protein
Glyma.05G068000	Chr05:6883815-6887514	1.78237	0.000594609	AT4G17090.1	BAM3,BMY8,CT-BMY	chloroplast beta-amylase
Glyma.05G068800	Chr05:7117938-7118829	1.2124	0.000594609	AT5G38610.1		Plant invertase/pectin methylesterase inhibitor superfamily protein
Glyma.05G083900	Chr05:14416702-14417619	1.44418	0.000594609	AT2G23440.1
Glyma.05G084000	Chr05:14422066-14422796	3.42313	0.000594609	AT2G23440.1
Glyma.05G085200	Chr05:15489207-15492400	1.0664	0.000594609	AT2G15680.1		Calcium-binding EF-hand family protein
Glyma.05G106800	Chr05:28384430-28386370	1.17718	0.000594609	AT1G70210.1	ATCYCD1;1,CYCD1;1	CYCLIN D1;1
Glyma.05G113000	Chr05:29996332-29999120	1.77264	0.000594609	AT4G17980.1	anac071,NAC071	NAC domain containing protein 71
Glyma.05G119500	Chr05:31236890-31244123	2.15423	0.000594609	AT4G33430.1	ATBAK1,ATSERK3,BAK1,ELG,RKS10,SERK3	BRI1-associated receptor kinase
Glyma.05G119600	Chr05:31254729-31262702	1.5184	0.000594609	AT4G33430.1	ATBAK1,ATSERK3,BAK1,ELG,RKS10,SERK3	BRI1-associated receptor kinase
Glyma.05G124900	Chr05:31831741-31833736	1.41187	0.000594609	AT2G34790.1	EDA28,MEE23	FAD-binding Berberine family protein
Glyma.05G128400	Chr05:32173781-32174702	2.84914	0.000594609
Glyma.05G131000	Chr05:32406455-32407529	2.80496	0.00868978
Glyma.05G135000	Chr05:32742148-32755028	2.05725	0.000594609	AT1G65810.1		P-loop containing nucleoside triphosphate hydrolases superfamily protein
Glyma.05G142400	Chr05:33575914-33581420	1.02669	0.000594609	AT1G30220.1	ATINT2,INT2	inositol transporter 2
Glyma.05G145000	Chr05:33892147-33900808	1.22478	0.00286621	AT3G13080.1	ATMRP3,MRP3	multidrug resistance-associated protein 3
Glyma.05G147000	Chr05:34085642-34088841	3.43395	0.000594609	AT1G67980.1	CCOAMT	caffeoyl-CoA 3-O-methyltransferase
Glyma.05G161300	Chr05:35302139-35303410	1.09045	0.00326143	AT2G29420.1	ATGSTU7,GST25,GSTU7	glutathione S-transferase tau 7
Glyma.05G162500	Chr05:35371189-35375992	2.45404	0.000594609	AT4G18910.1	ATNLM2,NIP1;2,NLM2	NOD26-like intrinsic protein 1;2
Glyma.05G164700	Chr05:35543930-35549196	1.27845	0.00286621	AT2G25737.1		Sulfite exporter TauE/SafE family protein
Glyma.05G164800	Chr05:35549797-35557199	1.02477	0.000594609	AT2G25737.1		Sulfite exporter TauE/SafE family protein
Glyma.05G170600	Chr05:36089900-36093188	3.29184	0.000594609	AT3G47570.1		Leucine-rich repeat protein kinase family protein
Glyma.05G174800	Chr05:36377532-36382100	1.0947	0.000594609	AT1G13000.2		Protein of unknown function (DUF707)
Glyma.05G182600	Chr05:37038088-37042117	1.46845	0.000594609	AT4G39660.1	AGT2	alanine:glyoxylate aminotransferase 2
Glyma.05G184500	Chr05:37142868-37146009	2.06018	0.000594609	AT5G64810.1	ATWRKY51,WRKY51	WRKY DNA-binding protein 51
Glyma.05G187700	Chr05:37387614-37391958	1.03697	0.00610133	AT4G39330.1	ATCAD9,CAD9	cinnamyl alcohol dehydrogenase 9
Glyma.05G197000	Chr05:38123255-38137604	1.12821	0.000594609	AT4G24290.2		MAC/Perforin domain-containing protein
Glyma.05G204600	Chr05:38801527-38802396	3.15645	0.000594609	AT4G11650.1	ATOSM34,OSM34	osmotin 34
Glyma.05G204800	Chr05:38815520-38816378	4.40051	0.000594609	AT4G11650.1	ATOSM34,OSM34	osmotin 34
Glyma.05G212600	Chr05:39412221-39413348	1.15065	0.00473094	AT2G46150.1		Late embryogenesis abundant (LEA) hydroxyproline-rich glycoprotein family
Glyma.05G213400	Chr05:39493244-39494030	2.00216	0.00326143	AT4G23690.1		Disease resistance-responsive (dirigent-like protein) family protein
Glyma.05G222400	Chr05:40175191-40177137	2.96424	0.000594609	AT2G19590.1	ACO1,ATACO1	ACC oxidase 1
Glyma.05G224500	Chr05:40342582-40345336	1.68049	0.000594609	AT4G26260.2	MIOX4	myo-inositol oxygenase 4
Glyma.05G227400	Chr05:40556859-40562544	1.09794	0.000594609	AT1G79750.1	ATNADP-ME4,NADP-ME4	NADP-malic enzyme 4
Glyma.05G233900	Chr05:41099636-41108694	1.78429	0.000594609	AT1G73860.1		P-loop containing nucleoside triphosphate hydrolases superfamily protein
Glyma.05G236300	Chr05:41265537-41267276	1.2338	0.000594609	AT1G14870.1	PCR2	PLANT CADMIUM RESISTANCE 2
Glyma.05G237200	Chr05:41356615-41361074	1.40398	0.000594609	AT1G73805.1		Calmodulin binding protein-like
Glyma.06G003500	Chr06:302164-303761	1.36132	0.000594609	AT4G35070.1		SBP (S-ribonuclease binding protein) family protein
Glyma.06G005000	Chr06:424492-428218	1.20241	0.000594609	AT2G21120.1		Protein of unknown function (DUF803)
Glyma.06G019500	Chr06:1481677-1488041	2.11613	0.000594609	AT1G47670.1		Transmembrane amino acid transporter family protein
Glyma.06G024500	Chr06:1833924-1835173	1.7516	0.0015789	AT1G75750.2	GASA1	GAST1 protein homolog 1
Glyma.06G028900	Chr06:2262637-2274915	2.02926	0.00202893	AT1G75450.1	ATCKX5,ATCKX6,CKX5	cytokinin oxidase 5
Glyma.06G031000	Chr06:2430388-2431671	2.03008	0.000594609	AT1G19530.1
Glyma.06G034700	Chr06:2694643-2695761	1.64078	0.000594609	AT3G50770.1	CML41	calmodulin-like 41
Glyma.06G041500	Chr06:3139828-3144620	1.17585	0.000594609	AT2G25737.1		Sulfite exporter TauE/SafE family protein
Glyma.06G050100	Chr06:3797969-3805677	1.52467	0.000594609	AT1G10070.1	ATBCAT-2,BCAT-2	branched-chain amino acid transaminase 2
Glyma.06G061400	Chr06:4626073-4630766	1.34445	0.0015789	AT4G31820.1	ENP,MAB4,NPY1	Phototropic-responsive NPH3 family protein
Glyma.06G061900	Chr06:4653699-4666752	1.7521	0.000594609	AT1G80840.1	ATWRKY40,WRKY40	WRKY DNA-binding protein 40
Glyma.06G070100	Chr06:5370821-5376415	1.51597	0.000594609	AT5G20060.3		alpha/beta-Hydrolases superfamily protein
Glyma.06G071000	Chr06:5423951-5427196	1.11301	0.000594609	AT5G11420.1		Protein of unknown function, DUF642
Glyma.06G072900	Chr06:5619957-5625774	1.04171	0.000594609	AT5G11300.1	CYC2BAT,CYC3B,CYCA2;2	mitotic-like cyclin 3B from Arabidopsis
Glyma.06G075200	Chr06:5816892-5821265	2.06472	0.000594609	AT4G31130.1		Protein of unknown function (DUF1218)
Glyma.06G078700	Chr06:6080838-6082716	1.42296	0.00110641	AT2G25890.1		Oleosin family protein
Glyma.06G084200	Chr06:6479141-6484077	4.7437	0.000594609	AT4G28940.1		Phosphorylase superfamily protein
Glyma.06G087800	Chr06:6788435-6793747	1.12894	0.000594609	AT5G25880.1	ATNADP-ME3,NADP-ME3	NADP-malic enzyme 3
Glyma.06G100900	Chr06:8009669-8010876	1.949	0.000594609	AT1G35210.1
Glyma.06G106100	Chr06:8497413-8502783	1.3508	0.000594609	AT1G22150.1	SULTR1;3	sulfate transporter 1;3
Glyma.06G113300	Chr06:9206752-9210941	1.13656	0.00868978	AT1G77580.2		Plant protein of unknown function (DUF869)
Glyma.06G118700	Chr06:9660662-9661200	3.02636	0.0015789
Glyma.06G118900	Chr06:9680044-9680718	2.09042	0.000594609
Glyma.06G119600	Chr06:9735602-9735773	2.03277	0.000594609
Glyma.06G125600	Chr06:10247992-10250167	1.10094	0.00644005	AT5G24110.1	ATWRKY30,WRKY30	WRKY DNA-binding protein 30
Glyma.06G126700	Chr06:10384770-10389578	1.01372	0.000594609	AT5G53120.3	ATSPDS3,SPDS3,SPMS	spermidine synthase 3
Glyma.06G137000	Chr06:11215928-11224998	2.54528	0.000594609	AT5G24530.1	DMR6	2-oxoglutarate (2OG) and Fe(II)-dependent oxygenase superfamily protein
Glyma.06G142000	Chr06:11559877-11562766	1.49402	0.000594609	AT3G56400.1	ATWRKY70,WRKY70	WRKY DNA-binding protein 70
Glyma.06G145300	Chr06:11849534-11851671	4.88476	0.000594609	AT5G05340.1		Peroxidase superfamily protein
Glyma.06G147100	Chr06:11987431-11990961	2.01886	0.000594609	AT5G64810.1	ATWRKY51,WRKY51	WRKY DNA-binding protein 51
Glyma.06G149600	Chr06:12221077-12223933	1.49313	0.000594609	AT5G64700.1		nodulin MtN21 /EamA-like transporter family protein
Glyma.06G154700	Chr06:12606285-12607961	3.09334	0.000594609	AT1G21390.1	emb2170	embryo defective 2170
Glyma.06G163700	Chr06:13525004-13527552	3.45892	0.000594609	AT5G61890.1		Integrase-type DNA-binding superfamily protein
Glyma.06G170300	Chr06:14267296-14276207	2.06273	0.000594609	AT5G50400.1	ATPAP27,PAP27	purple acid phosphatase 27
Glyma.06G175100	Chr06:14817155-14819471	1.42777	0.000594609	AT2G31880.1	EVR,SOBIR1	Leucine-rich repeat protein kinase family protein
Glyma.06G177600	Chr06:15028014-15028633	1.74422	0.000594609
Glyma.06G182700	Chr06:15677973-15682343	3.59486	0.000594609	AT5G14740.1	BETA CA2,CA18,CA2	carbonic anhydrase 2
Glyma.06G187300	Chr06:16309937-16313286	2.8506	0.000594609	AT3G48080.1		alpha/beta-Hydrolases superfamily protein
Glyma.06G194600	Chr06:17336430-17337456	1.44792	0.000594609	AT3G47510.1
Glyma.06G215200	Chr06:22278470-22284503	1.89699	0.000594609	AT2G26710.1	BAS1,CYP72B1,CYP734A1	Cytochrome P450 superfamily protein
Glyma.06G235500	Chr06:38106248-38119835	3.01187	0.000594609	AT5G53970.1		Tyrosine transaminase family protein
Glyma.06G249400	Chr06:42126308-42127851	1.35117	0.000594609	AT5G54400.1		S-adenosyl-L-methionine-dependent methyltransferases superfamily protein
Glyma.06G255700	Chr06:43660044-43660398	1.93474	0.00110641	AT4G27280.1		Calcium-binding EF-hand family protein
Glyma.06G257500	Chr06:44050090-44053834	1.77339	0.00740634	AT4G27290.1		S-locus lectin protein kinase family protein
Glyma.06G258000	Chr06:44214666-44215756	2.12554	0.000594609	AT4G27280.1		Calcium-binding EF-hand family protein
Glyma.06G260200	Chr06:44529440-44533552	1.99505	0.000594609	AT1G60710.1	ATB2	NAD(P)-linked oxidoreductase superfamily protein
Glyma.06G262300	Chr06:44955110-44961845	1.47815	0.00110641	AT4G27300.1		S-locus lectin protein kinase family protein
Glyma.06G263100	Chr06:45042086-45048051	1.20483	0.000594609	AT5G54570.1	BGLU41	beta glucosidase 41
Glyma.06G264200	Chr06:45167484-45170525	1.32651	0.000594609	AT3G44670.2		Disease resistance protein (TIR-NBS-LRR class) family
Glyma.06G265000,Glyma.06G265100	Chr06:45230989-45241408	1.10747	0.000594609	AT1G69550.1		disease resistance protein (TIR-NBS-LRR class)
Glyma.06G265200	Chr06:45254068-45265744	1.28336	0.00543127	AT5G45220.1		Disease resistance protein (TIR-NBS-LRR class) family
Glyma.06G265400	Chr06:45287000-45293578	2.30026	0.000594609	AT5G17680.1		disease resistance protein (TIR-NBS-LRR class), putative
Glyma.06G275100	Chr06:46608022-46610332	2.28008	0.00110641	AT5G45890.1	SAG12	senescence-associated gene 12
Glyma.06G286600	Chr06:47486320-47488098	1.74477	0.000594609	AT4G35160.1		O-methyltransferase family protein
Glyma.06G294100	Chr06:48301295-48305950	1.29311	0.000594609	AT4G03490.2		Ankyrin repeat family protein
Glyma.06G298600	Chr06:48741425-48742170	1.10132	0.000594609	AT4G10265.1		Wound-responsive family protein
Glyma.06G298700	Chr06:48745550-48746297	1.82856	0.00110641	AT4G10265.1		Wound-responsive family protein
Glyma.06G299000	Chr06:48752128-48752673	2.13013	0.0024565	AT4G10265.1		Wound-responsive family protein
Glyma.06G299900	Chr06:48860249-48861922	4.59122	0.000594609	AT2G31180.1	ATMYB14,MYB14,MYB14AT	myb domain protein 14
Glyma.06G300100	Chr06:48890857-48892413	1.28582	0.00740634	AT2G31180.1	ATMYB14,MYB14,MYB14AT	myb domain protein 14
Glyma.06G303100	Chr06:49257778-49259402	1.50341	0.000594609	AT2G46410.1	CPC	Homeodomain-like superfamily protein
Glyma.06G303200	Chr06:49264483-49268568	3.46296	0.000594609	AT3G21720.1	ICL	isocitrate lyase
Glyma.06G303900	Chr06:49338421-49340244	2.08702	0.000594609	AT3G60470.1		Plant protein of unknown function (DUF247)
Glyma.06G307700	Chr06:49642765-49646262	1.07532	0.000594609	AT1G62300.1	ATWRKY6,WRKY6	WRKY family transcription factor
Glyma.06G310100	Chr06:49867415-49869337	2.52868	0.000594609	AT1G68620.1		alpha/beta-Hydrolases superfamily protein
Glyma.06G312200	Chr06:50060596-50070632	1.16274	0.00364092	AT1G65440.2	GTB1	global transcription factor group B1
Glyma.06G317800	Chr06:50639532-50643532	1.73844	0.000594609	AT4G29330.1	DER1	DERLIN-1
Glyma.07G004300	Chr07:316143-335104	1.25423	0.000594609	AT3G21180.1	ACA9,ATACA9	autoinhibited Ca(2+)-ATPase 9
Glyma.07G006700	Chr07:491732-496064	1.05326	0.000594609	AT1G55020.1	ATLOX1,LOX1	lipoxygenase 1
Glyma.07G013900	Chr07:1088866-1093047	1.56323	0.000594609	AT1G14520.2	MIOX1	myo-inositol oxygenase 1
Glyma.07G014500	Chr07:1145045-1146554	1.11694	0.000594609	AT4G25150.1		HAD superfamily, subfamily IIIB acid phosphatase
Glyma.07G014600	Chr07:1152565-1156127	3.95929	0.000594609	AT4G25150.1		HAD superfamily, subfamily IIIB acid phosphatase
Glyma.07G023300	Chr07:1772170-1774607	1.12947	0.000594609	AT1G80840.1	ATWRKY40,WRKY40	WRKY DNA-binding protein 40
Glyma.07G032700	Chr07:2554833-2561466	1.00319	0.000594609	AT1G52700.1		alpha/beta-Hydrolases superfamily protein
Glyma.07G034800	Chr07:2763835-2770113	1.49937	0.000594609	AT1G55020.1	ATLOX1,LOX1	lipoxygenase 1
Glyma.07G039800	Chr07:3276015-3279339	1.09987	0.000594609	AT5G07990.1	CYP75B1,D501,TT7	Cytochrome P450 superfamily protein
Glyma.07G041400	Chr07:3455607-3460667	1.22289	0.000594609	AT1G72450.1	JAZ6,TIFY11B	jasmonate-zim-domain protein 6
Glyma.07G043000	Chr07:3569663-3571523	1.03257	0.000594609	AT1G54070.1		Dormancy/auxin associated family protein
Glyma.07G044100	Chr07:3667351-3670363	2.45977	0.000594609	AT1G53920.1	GLIP5	GDSL-motif lipase 5
Glyma.07G047900	Chr07:4016418-4019905	2.02802	0.000594609	AT3G49530.1	ANAC062,NAC062,NTL6	NAC domain containing protein 62
Glyma.07G048100	Chr07:4042092-4044551	1.78149	0.000594609	AT4G35580.2	NTL9	NAC transcription factor-like 9
Glyma.07G048600	Chr07:4123805-4139591	4.23346	0.000594609	AT4G10490.1		2-oxoglutarate (2OG) and Fe(II)-dependent oxygenase superfamily protein
Glyma.07G052600	Chr07:4600035-4605983	3.64231	0.000594609	AT2G46630.1
Glyma.07G067800,Glyma.07G067900	Chr07:6103438-6111024	1.30359	0.000594609	AT4G12010.1		Disease resistance protein (TIR-NBS-LRR class) family
Glyma.07G071000	Chr07:6464645-6470484	1.61779	0.000594609	AT1G63650.3	ATMYC-2,EGL1,EGL3	basic helix-loop-helix (bHLH) DNA-binding superfamily protein
Glyma.07G073400	Chr07:6684538-6689265	1.12704	0.0015789	AT2G45830.1	DTA2	downstream target of AGL15 2
Glyma.07G076400	Chr07:6930980-6931964	1.95843	0.000594609	AT2G45760.1	BAL,BAP2	BON association protein 2
Glyma.07G076600	Chr07:6945665-6946706	1.52539	0.000594609	AT2G45760.1	BAL,BAP2	BON association protein 2
Glyma.07G088200	Chr07:8183001-8188419	1.46203	0.000594609	AT5G19600.1	SULTR3;5	sulfate transporter 3;5
Glyma.07G089300	Chr07:8340064-8344088	1.28215	0.00772396	AT3G24420.1		alpha/beta-Hydrolases superfamily protein
Glyma.07G089800	Chr07:8416942-8421355	1.00761	0.000594609	AT5G57260.1	CYP71B10	cytochrome P450, family 71, subfamily B, polypeptide 10
Glyma.07G091600	Chr07:8550656-8552335	2.1542	0.000594609	AT3G02550.1	LBD41	LOB domain-containing protein 41
Glyma.07G093900	Chr07:8767004-8771560	3.15682	0.000594609	AT1G73805.1		Calmodulin binding protein-like
Glyma.07G098900,Glyma.07G099000	Chr07:9340777-9345386	1.20501	0.000594609
Glyma.07G100500	Chr07:9535824-9540398	1.54435	0.000594609	AT3G18080.1	BGLU44	B-S glucosidase 44
Glyma.07G111300	Chr07:11454777-11459255	2.08996	0.000594609	AT2G44930.1		Plant protein of unknown function (DUF247)
Glyma.07G111400	Chr07:11498612-11501522	2.71874	0.000594609	AT2G28580.1		Plant protein of unknown function (DUF247)
Glyma.07G121900	Chr07:14251034-14268964	1.28855	0.000594609	AT3G60160.1	ATMRP9,MRP9	multidrug resistance-associated protein 9
Glyma.07G135400	Chr07:16041247-16043684	1.13692	0.000594609	AT2G37710.1	RLK	receptor lectin kinase
Glyma.07G138100	Chr07:16399177-16399498	2.5839	0.00110641
Glyma.07G143500	Chr07:17086503-17092348	2.86987	0.000594609	AT1G74170.1	AtRLP13,RLP13	receptor like protein 13
Glyma.07G143900	Chr07:17140236-17144652	2.55292	0.000594609	AT1G74190.1	AtRLP15,RLP15	receptor like protein 15
Glyma.07G150900	Chr07:18177980-18182051	2.80936	0.0043895	AT5G05600.1		2-oxoglutarate (2OG) and Fe(II)-dependent oxygenase superfamily protein
Glyma.07G151900	Chr07:18450409-18454930	1.51114	0.000594609	AT1G02850.5	BGLU11	beta glucosidase 11
Glyma.07G153800	Chr07:18789551-18794329	1.36301	0.000594609	AT2G38290.1	AMT2,AMT2;1,ATAMT2	ammonium transporter 2
Glyma.07G168600	Chr07:28003369-28006319	1.99588	0.000594609	AT2G01670.1	atnudt17,NUDT17	nudix hydrolase homolog 17
Glyma.07G170900	Chr07:29474916-29476456	2.41988	0.00110641	AT2G16050.1		Cysteine/Histidine-rich C1 domain family protein
Glyma.07G173100	Chr07:30318029-30323845	1.5034	0.000594609	AT1G66150.1	TMK1	transmembrane kinase 1
Glyma.07G178100	Chr07:34083850-34085147	4.77466	0.000594609	AT2G15780.1		Cupredoxin superfamily protein
Glyma.07G183100	Chr07:35086960-35089939	1.00765	0.00507705	AT2G23970.1		Class I glutamine amidotransferase-like superfamily protein
Glyma.07G191300	Chr07:35875871-35876368	1.71234	0.00740634
Glyma.07G195300	Chr07:36383489-36386028	1.98844	0.000594609	AT4G27450.1		Aluminium induced protein with YGL and LRDR motifs
Glyma.07G205400	Chr07:37461268-37463190	7.32259	0.000594609	AT3G49340.1		Cysteine proteinases superfamily protein
Glyma.07G209900	Chr07:38059456-38062220	2.54531	0.000594609	AT1G49570.1		Peroxidase superfamily protein
Glyma.07G215500	Chr07:38773557-38775953	1.47457	0.000594609	AT2G15490.1	UGT73B4	UDP-glycosyltransferase 73B4
Glyma.07G229100	Chr07:40913720-40915908	1.65517	0.000594609	AT1G69490.1	ANAC029,ATNAP,NAP	NAC-like, activated by AP3/PI
Glyma.07G229500	Chr07:40937935-40938757	3.65244	0.000594609	AT5G39670.1		Calcium-binding EF-hand family protein
Glyma.07G230300	Chr07:41073728-41080415	1.05004	0.00929802	AT5G39785.1		Protein of unknown function (DUF1666)
Glyma.07G235900	Chr07:41767739-41770046	1.19434	0.00507705	AT3G06490.1	AtMYB108,BOS1,MYB108	myb domain protein 108
Glyma.07G238000	Chr07:41926438-41929460	1.22639	0.00110641	AT2G47260.1	ATWRKY23,WRKY23	WRKY DNA-binding protein 23
Glyma.07G243500	Chr07:42331424-42332476	1.93633	0.000594609	AT1G24020.1	MLP423	MLP-like protein 423
Glyma.07G243900	Chr07:42355667-42356707	2.19678	0.000594609	AT1G24020.2	MLP423	MLP-like protein 423
Glyma.07G253600	Chr07:43070782-43071879	1.18747	0.00899798	AT3G21550.1	AtDMP2,DMP2	DUF679 domain membrane protein 2
Glyma.07G262600	Chr07:43705172-43710789	1.0156	0.000594609	AT1G62290.2		Saposin-like aspartyl protease family protein
Glyma.08G012900	Chr08:1007552-1008123	2.90294	0.000594609	AT1G12805.1		nucleotide binding
Glyma.08G021900	Chr08:1762686-1764910	1.25939	0.000594609	AT4G23810.1	ATWRKY53,WRKY53	WRKY family transcription factor
Glyma.08G023700	Chr08:1884590-1887532	5.29697	0.000594609	AT4G26570.1	ATCBL3,CBL3	calcineurin B-like 3
Glyma.08G037900	Chr08:2978410-2979627	1.07763	0.00577911	AT1G52240.2	ATROPGEF11,PIRF1,ROPGEF11	RHO guanyl-nucleotide exchange factor 11
Glyma.08G041200	Chr08:3263234-3270307	1.62622	0.000594609	AT1G73860.1		P-loop containing nucleoside triphosphate hydrolases superfamily protein
Glyma.08G044300	Chr08:3507333-3510044	3.00466	0.000594609	AT5G38260.1		Protein kinase superfamily protein
Glyma.08G044400	Chr08:3511248-3515527	1.15551	0.000594609	AT1G73805.1		Calmodulin binding protein-like
Glyma.08G053500	Chr08:4137942-4139276	2.27672	0.000594609	AT1G18210.1		Calcium-binding EF-hand family protein
Glyma.08G058000	Chr08:4454490-4459719	1.66065	0.00402557	AT2G29990.1	NDA2	alternative NAD(P)H dehydrogenase 2
Glyma.08G062700	Chr08:4829861-4832511	1.13116	0.00326143	AT5G48380.1	BIR1	BAK1-interacting receptor-like kinase 1
Glyma.08G071700	Chr08:5486277-5495216	1.01787	0.00836564	AT1G02170.1	AMC1,ATMC1,ATMCPB1,LOL3,MCP1B	metacaspase 1
Glyma.08G076400	Chr08:5820081-5823926	1.07018	0.000594609	AT1G43710.1	emb1075	Pyridoxal phosphate (PLP)-dependent transferases superfamily protein
Glyma.08G079100	Chr08:6026186-6027296	1.16664	0.000594609	AT5G06860.1	ATPGIP1,PGIP1	polygalacturonase inhibiting protein 1
Glyma.08G079200	Chr08:6028604-6029926	1.3144	0.0043895	AT5G06860.1	ATPGIP1,PGIP1	polygalacturonase inhibiting protein 1
Glyma.08G080900	Chr08:6127341-6129511	1.58757	0.000594609	AT1G30760.1		FAD-binding Berberine family protein
Glyma.08G082400	Chr08:6229163-6231818	1.09925	0.00286621	AT4G18170.1	ATWRKY28,WRKY28	WRKY DNA-binding protein 28
Glyma.08G085200,Glyma.08G085300	Chr08:6413150-6420215	1.01759	0.00326143
Glyma.08G085700	Chr08:6460689-6461360	1.79661	0.00110641
Glyma.08G091300,Glyma.08G091500	Chr08:6864672-6880865	1.06951	0.0024565	AT5G17330.1	GAD,GAD1	glutamate decarboxylase
Glyma.08G091900	Chr08:6935873-6941325	1.10677	0.000594609	AT2G30070.1	ATKT1,ATKT1P,ATKUP1,KT1,KUP1	potassium transporter 1
Glyma.08G096500	Chr08:7396887-7399006	1.42867	0.00364092	AT1G30135.1	JAZ8,TIFY5A	jasmonate-zim-domain protein 8
Glyma.08G100400	Chr08:7713022-7714997	1.02351	0.00708272	AT1G30370.1		alpha/beta-Hydrolases superfamily protein
Glyma.08G101500	Chr08:7801198-7808033	1.21272	0.000594609	AT3G13080.1	ATMRP3,MRP3	multidrug resistance-associated protein 3
Glyma.08G109400	Chr08:8391363-8394840	2.14195	0.000594609	AT5G13930.1	ATCHS,CHS,TT4	Chalcone and stilbene synthase family protein
Glyma.08G109500	Chr08:8397943-8399751	1.79885	0.000594609	AT5G13930.1	ATCHS,CHS,TT4	Chalcone and stilbene synthase family protein
Glyma.08G110900	Chr08:8517798-8519303	1.55616	0.00110641	AT5G13930.1	ATCHS,CHS,TT4	Chalcone and stilbene synthase family protein
Glyma.08G116900	Chr08:9013668-9016124	1.69467	0.000594609	AT5G43060.1		Granulin repeat cysteine protease family protein
Glyma.08G118700	Chr08:9175616-9177344	2.08615	0.000594609	AT2G29420.1	ATGSTU7,GST25,GSTU7	glutathione S-transferase tau 7
Glyma.08G118900	Chr08:9180301-9184182	1.18593	0.000594609	AT2G29420.1	ATGSTU7,GST25,GSTU7	glutathione S-transferase tau 7
Glyma.08G124100	Chr08:9526253-9527126	1.3174	0.000594609	AT4G21740.1
Glyma.08G125600	Chr08:9665161-9668258	1.28744	0.00286621	AT2G43840.2	UGT74F1	UDP-glycosyltransferase 74 F1
Glyma.08G128100	Chr08:9876931-9878095	1.91919	0.000594609	AT2G02850.1	ARPN	plantacyanin
Glyma.08G132100	Chr08:10125618-10131070	1.09535	0.0015789	AT1G13000.1		Protein of unknown function (DUF707)
Glyma.08G134200	Chr08:10292864-10294222	1.32551	0.000594609	AT1G23850.1
Glyma.08G142400	Chr08:10843432-10846761	2.11364	0.000594609	AT5G64810.1	ATWRKY51,WRKY51	WRKY DNA-binding protein 51
Glyma.08G145500	Chr08:11061446-11062601	1.15761	0.00610133
Glyma.08G172300	Chr08:13712879-13714067	1.05302	0.00740634	AT2G32190.1
Glyma.08G174900	Chr08:13969732-13971286	1.52263	0.000594609	AT1G78380.1	ATGSTU19,GST8,GSTU19	glutathione S-transferase TAU 19
Glyma.08G182300	Chr08:14620290-14624086	1.32017	0.000594609	AT1G43670.1		Inositol monophosphatase family protein
Glyma.08G189400	Chr08:15193037-15201472	2.86418	0.000594609	AT1G55020.1	ATLOX1,LOX1	lipoxygenase 1
Glyma.08G199300	Chr08:16097801-16102237	1.03951	0.000594609	AT1G14520.2	MIOX1	myo-inositol oxygenase 1
Glyma.08G200000	Chr08:16160031-16161728	1.68179	0.000594609	AT5G51260.1		HAD superfamily, subfamily IIIB acid phosphatase
Glyma.08G201700	Chr08:16354539-16355115	1.39688	0.000594609	AT3G16330.1
Glyma.08G204300	Chr08:16557803-16566403	1.04347	0.000594609	AT3G16170.1		AMP-dependent synthetase and ligase family protein
Glyma.08G206400,Glyma.08G206500	Chr08:16686938-16695013	1.18334	0.000594609	AT1G52330.2		Late embryogenesis abundant (LEA) hydroxyproline-rich glycoprotein family
Glyma.08G244700	Chr08:21100093-21102535	1.36686	0.000594609	AT3G02100.1		UDP-Glycosyltransferase superfamily protein
Glyma.08G253200	Chr08:22270827-22272893	1.09461	0.0015789
Glyma.08G257300	Chr08:23086153-23089159	2.39035	0.000594609	AT5G61890.1		Integrase-type DNA-binding superfamily protein
Glyma.08G270300	Chr08:34962272-34982702	1.38478	0.000594609	AT4G25960.1	PGP2	P-glycoprotein 2
Glyma.08G285900	Chr08:39563978-39567244	1.41645	0.000594609	AT1G60420.1		DC1 domain-containing protein
Glyma.08G292000	Chr08:40600417-40604134	1.01899	0.000594609	AT5G56660.1	ILL2	IAA-leucine resistant (ILR)-like 2
Glyma.08G299000	Chr08:41714054-41715013	2.72261	0.000594609	AT1G26920.1
Glyma.08G301100	Chr08:41913159-41916084	1.24723	0.006761	AT1G26870.1	ANAC009,FEZ	NAC (No Apical Meristem) domain transcriptional regulator superfamily protein
Glyma.08G305000	Chr08:42321976-42324049	2.18605	0.00740634
Glyma.08G319700	Chr08:43883279-43884470	2.24164	0.000594609
Glyma.08G321200	Chr08:44020197-44023197	2.34244	0.000594609	AT5G10770.1		Eukaryotic aspartyl protease family protein
Glyma.08G321400	Chr08:44038559-44041568	3.58098	0.000594609	AT5G10770.1		Eukaryotic aspartyl protease family protein
Glyma.08G324100	Chr08:44234129-44234973	1.08857	0.00286621	AT5G55410.1		Bifunctional inhibitor/lipid-transfer protein/seed storage 2S albumin superfamily protein
Glyma.08G330100	Chr08:44771747-44776408	2.92812	0.000594609	AT5G47650.1	ATNUDT2,ATNUDX2,NUDT2	nudix hydrolase homolog 2
Glyma.08G339000	Chr08:45545875-45549402	1.67072	0.000594609	AT3G60450.1		Phosphoglycerate mutase family protein
Glyma.08G339300	Chr08:45574658-45575610	2.68125	0.000594609
Glyma.08G339500	Chr08:45591087-45592292	2.35619	0.000594609
Glyma.08G341300	Chr08:45722371-45723340	1.45509	0.000594609	AT1G17860.1		Kunitz family trypsin and protease inhibitor protein
Glyma.08G341400	Chr08:45728545-45729738	2.30193	0.000594609	AT1G17860.1		Kunitz family trypsin and protease inhibitor protein
Glyma.08G355000	Chr08:46767744-46770819	2.2377	0.000594609	AT2G19130.1		S-locus lectin protein kinase family protein
Glyma.08G360400	Chr08:47230353-47232762	1.6142	0.000594609	AT5G13170.1	SAG29	senescence-associated gene 29
Glyma.09G000700	Chr09:57905-61439	1.02182	0.000594609	AT1G43170.6	ARP1,emb2207,RP1,RPL3A	ribosomal protein 1
Glyma.09G016400	Chr09:1266087-1267000	3.82316	0.000594609	AT4G05030.1		Copper transport protein family
Glyma.09G018900	Chr09:1493814-1500407	2.16778	0.000594609	AT1G79620.1		Leucine-rich repeat protein kinase family protein
Glyma.09G022400	Chr09:1795106-1797737	1.3172	0.000594609	AT2G38380.1		Peroxidase superfamily protein
Glyma.09G022500	Chr09:1805051-1807394	1.04136	0.000594609	AT5G06730.1		Peroxidase superfamily protein
Glyma.09G027600	Chr09:2248229-2255144	1.17106	0.00202893	AT1G16260.2		Wall-associated kinase family protein
Glyma.09G028000	Chr09:2299046-2305988	2.24819	0.000594609	AT5G11720.1		Glycosyl hydrolases family 31 protein
Glyma.09G032100	Chr09:2673508-2675937	1.08196	0.000594609	AT5G49620.1	AtMYB78,MYB78	myb domain protein 78
Glyma.09G036600	Chr09:3054356-3054919	3.46128	0.000594609
Glyma.09G040400	Chr09:3365227-3366567	6.04835	0.000594609	AT1G24020.1	MLP423	MLP-like protein 423
Glyma.09G040500	Chr09:3370430-3371819	5.00487	0.000594609
Glyma.09G048700	Chr09:4210665-4214026	1.44261	0.000594609	AT4G37340.1	CYP81D3	cytochrome P450, family 81, subfamily D, polypeptide 3
Glyma.09G053300	Chr09:4696049-4696915	1.84913	0.00286621
Glyma.09G053400	Chr09:4702217-4710150	3.66004	0.00644005	AT3G54070.1		Ankyrin repeat family protein
Glyma.09G053700	Chr09:4720688-4729921	2.90096	0.000594609	AT3G54070.1		Ankyrin repeat family protein
Glyma.09G054100	Chr09:4780505-4788792	3.75274	0.000594609	AT3G54070.1		Ankyrin repeat family protein
Glyma.09G054600,Glyma.09G054700	Chr09:4837958-4848633	2.36299	0.000594609	AT5G35810.1		Ankyrin repeat family protein
Glyma.09G054800	Chr09:4857771-4865663	1.0472	0.000594609	AT3G54070.1		Ankyrin repeat family protein
Glyma.09G071600	Chr09:7366509-7369241	1.16097	0.000594609	AT1G19180.1	JAZ1,TIFY10A	jasmonate-zim-domain protein 1
Glyma.09G093000	Chr09:12819907-12822652	1.23572	0.000594609
Glyma.09G094400	Chr09:13197471-13199914	1.42751	0.0015789	AT4G35160.1		O-methyltransferase family protein
Glyma.09G094600	Chr09:13248449-13250007	1.7806	0.000594609	AT4G35150.1		O-methyltransferase family protein
Glyma.09G107100	Chr09:20134471-20135941	2.08343	0.000594609	AT5G05600.1		2-oxoglutarate (2OG) and Fe(II)-dependent oxygenase superfamily protein
Glyma.09G116300	Chr09:26912695-26923315	1.37577	0.00202893	AT1G18390.2		Protein kinase superfamily protein
Glyma.09G122000	Chr09:29310901-29311739	1.37252	0.000594609	AT2G01610.1		Plant invertase/pectin methylesterase inhibitor superfamily protein
Glyma.09G130400	Chr09:32504628-32508188	1.67168	0.000594609	AT1G01490.2		Heavy metal transport/detoxification superfamily protein
Glyma.09G159000	Chr09:38247231-38250217	2.20966	0.000594609	AT4G31330.1		Protein of unknown function, DUF599
Glyma.09G163900	Chr09:38821799-38822829	1.82903	0.000594609	AT1G17860.1		Kunitz family trypsin and protease inhibitor protein
Glyma.09G168700	Chr09:39338714-39352099	1.88715	0.000594609	AT3G17700.1	ATCNGC20,CNBT1,CNGC20	cyclic nucleotide-binding transporter 1
Glyma.09G182200	Chr09:40728384-40735621	1.02083	0.000594609	AT1G67000.1		Protein kinase superfamily protein
Glyma.09G182400	Chr09:40745786-40751234	1.47917	0.000594609	AT1G73805.1		Calmodulin binding protein-like
Glyma.09G185100	Chr09:41022415-41023755	1.58469	0.000594609
Glyma.09G197200	Chr09:42190677-42195900	1.82169	0.000594609	AT1G42540.1	ATGLR3.3,GLR3.3	glutamate receptor 3.3
Glyma.09G198900	Chr09:42327205-42328186	1.59064	0.000594609	AT1G64160.1		Disease resistance-responsive (dirigent-like protein) family protein
Glyma.09G211200	Chr09:43510771-43516423	1.58046	0.000594609	AT1G32080.1		membrane protein, putative
Glyma.09G236800	Chr09:45898703-45899953	1.38045	0.000594609	AT5G39670.1		Calcium-binding EF-hand family protein
Glyma.09G240100	Chr09:46255724-46261475	1.96674	0.000594609	AT5G39890.1		Protein of unknown function (DUF1637)
Glyma.09G248600	Chr09:46984970-46990670	1.86355	0.000594609	AT1G08450.1	AtCRT3,CRT3,EBS2,PSL1	calreticulin 3
Glyma.09G249500	Chr09:47056884-47062577	1.19776	0.000594609	AT4G12910.1	scpl20	serine carboxypeptidase-like 20
Glyma.09G272100	Chr09:48860458-48869630	2.88141	0.000594609	AT2G34930.1		disease resistance family protein / LRR family protein
Glyma.09G274000	Chr09:49008544-49010574	1.80863	0.000594609	AT3G56400.1	ATWRKY70,WRKY70	WRKY DNA-binding protein 70
Glyma.09G277800	Chr09:49311661-49314247	1.31521	0.000594609	AT5G05340.1		Peroxidase superfamily protein
Glyma.09G277900	Chr09:49319711-49322828	2.73887	0.000594609	AT5G05340.1		Peroxidase superfamily protein
Glyma.10G005400	Chr10:545268-550554	2.52387	0.000594609	AT5G46050.1	ATPTR3,PTR3	peptide transporter 3
Glyma.10G006000	Chr10:596041-600044	1.4068	0.000594609
Glyma.10G007000	Chr10:687090-688165	2.23381	0.00286621	AT3G23240.1	ATERF1,ERF1	ethylene response factor 1
Glyma.10G008500	Chr10:833065-834351	1.05635	0.000594609	AT3G04580.1	EIN4	Signal transduction histidine kinase, hybrid-type, ethylene sensor
Glyma.10G010000	Chr10:935106-937794	1.31648	0.0024565	AT1G02460.1		Pectin lyase-like superfamily protein
Glyma.10G010100	Chr10:954612-955457	3.60641	0.000594609	AT1G02450.1	NIMIN-1,NIMIN1	NIM1-interacting 1
Glyma.10G010300	Chr10:975999-977159	1.43704	0.000594609	AT5G49620.1	AtMYB78,MYB78	myb domain protein 78
Glyma.10G016500	Chr10:1475605-1477360	1.18207	0.000594609	AT2G47520.1	HRE2	Integrase-type DNA-binding superfamily protein
Glyma.10G021200	Chr10:1834054-1834886	1.2465	0.000594609	AT3G62950.1		Thioredoxin superfamily protein
Glyma.10G022300	Chr10:1941312-1942271	1.55094	0.00610133	AT3G62990.1
Glyma.10G028900	Chr10:2515549-2526041	1.14007	0.000594609	AT3G51895.1	AST12,SULTR3;1	sulfate transporter 3;1
Glyma.10G046900	Chr10:4209912-4213203	1.0337	0.00110641	AT3G53490.1
Glyma.10G072400	Chr10:7330053-7330542	4.75956	0.00110641	AT3G10120.1
Glyma.10G098400	Chr10:17004234-17007423	2.55153	0.000594609	AT5G38260.1		Protein kinase superfamily protein
Glyma.10G107900	Chr10:24512203-24513589	2.14357	0.000594609	AT2G36770.1		UDP-Glycosyltransferase superfamily protein
Glyma.10G114600	Chr10:28616197-28619833	1.03827	0.000594609	AT3G26310.1	CYP71B35	cytochrome P450, family 71, subfamily B, polypeptide 35
Glyma.10G138300	Chr10:37190397-37195460	1.82288	0.000594609	AT4G04450.1	AtWRKY42,WRKY42	WRKY family transcription factor
Glyma.10G138500	Chr10:37212159-37213763	2.36062	0.00110641	AT3G62100.1	IAA30	indole-3-acetic acid inducible 30
Glyma.10G148700	Chr10:38414830-38418722	2.53338	0.000594609	AT4G25800.2		Calmodulin-binding protein
Glyma.10G150400	Chr10:38573747-38575248	1.13196	0.000594609	AT1G09155.1	AtPP2-B15,PP2-B15	phloem protein 2-B15
Glyma.10G153900	Chr10:38898357-38904608	1.17418	0.000594609	AT1G55020.1	ATLOX1,LOX1	lipoxygenase 1
Glyma.10G154400	Chr10:38941372-38947198	2.24775	0.000594609	AT1G09010.1		glycoside hydrolase family 2 protein
Glyma.10G161500	Chr10:39568700-39571015	1.71935	0.000594609	AT4G14746.1
Glyma.10G164100	Chr10:39822152-39825768	1.04942	0.000594609	AT5G28640.1	AN3,ATGIF1,GIF,GIF1	SSXT family protein
Glyma.10G165800	Chr10:40000728-40002312	4.61681	0.000594609	AT3G23250.1	ATMYB15,ATY19,MYB15	myb domain protein 15
Glyma.10G166000	Chr10:40024156-40029624	1.05419	0.000594609	AT1G08630.3	THA1	threonine aldolase 1
Glyma.10G168900	Chr10:40324751-40325998	2.92411	0.000594609	AT3G05950.1		RmlC-like cupins superfamily protein
Glyma.10G169300	Chr10:40354772-40356358	1.94831	0.000594609	AT2G02360.1	AtPP2-B10,PP2-B10	phloem protein 2-B10
Glyma.10G172700	Chr10:40646538-40649573	1.37744	0.000594609	AT1G64660.1	ATMGL,MGL	methionine gamma-lyase
Glyma.10G182400	Chr10:41572843-41575499	2.45572	0.00286621	AT3G23360.1		Protein phosphatase 2C family protein
Glyma.10G184600	Chr10:41770300-41771153	2.23885	0.000594609	AT2G38870.1		Serine protease inhibitor, potato inhibitor I-type family protein
Glyma.10G184700	Chr10:41772755-41773515	2.52721	0.000594609	AT2G38870.1		Serine protease inhibitor, potato inhibitor I-type family protein
Glyma.10G185900	Chr10:41894964-41900270	2.94128	0.000594609	AT3G01680.1
Glyma.10G189400	Chr10:42254724-42264728	1.01168	0.00286621	AT3G23530.1		Cyclopropane-fatty-acyl-phospholipid synthase
Glyma.10G196900	Chr10:42813595-42816167	2.0018	0.000594609	AT5G45470.1		Protein of unknown function (DUF594)
Glyma.10G198200	Chr10:42939884-42940724	2.45204	0.000594609
Glyma.10G200800	Chr10:43176608-43181023	2.63625	0.000594609	AT2G45550.1	CYP76C4	cytochrome P450, family 76, subfamily C, polypeptide 4
Glyma.10G205700	Chr10:43742094-43742883	1.45018	0.000594609
Glyma.10G211100	Chr10:44354524-44355240	1.1299	0.000594609
Glyma.10G229400,Glyma.10G229500	Chr10:45951811-45964621	1.20304	0.000594609	AT5G52882.1		P-loop containing nucleoside triphosphate hydrolases superfamily protein
Glyma.10G230600	Chr10:46047208-46048615	1.29116	0.000594609	AT1G01490.1		Heavy metal transport/detoxification superfamily protein
Glyma.10G250300	Chr10:47841779-47843423	1.72251	0.000594609	AT3G48700.1	ATCXE13,CXE13	carboxyesterase 13
Glyma.10G253100	Chr10:48074589-48077928	1.52326	0.000594609	AT4G38830.1	CRK26	cysteine-rich RLK (RECEPTOR-like protein kinase) 26
Glyma.10G253200	Chr10:48082773-48104787	1.22836	0.000594609	AT4G38830.1	CRK26	cysteine-rich RLK (RECEPTOR-like protein kinase) 26
Glyma.10G253300	Chr10:48082773-48104787	1.6706	0.000594609	AT4G21410.1	CRK29	cysteine-rich RLK (RECEPTOR-like protein kinase) 29
Glyma.10G253900	Chr10:48126240-48129669	2.14269	0.000594609	AT4G38830.1	CRK26	cysteine-rich RLK (RECEPTOR-like protein kinase) 26
Glyma.10G255800	Chr10:48275680-48276399	1.19588	0.00326143	AT3G49780.1	ATPSK3 (FORMER SYMBOL),ATPSK4,PSK4	phytosulfokine 4 precursor
Glyma.10G261200	Chr10:48639778-48646598	3.15545	0.000594609	AT2G15220.1		Plant basic secretory protein (BSP) family protein
Glyma.10G269000	Chr10:49154503-49154662	1.65196	0.00988396
Glyma.10G273500	Chr10:49593783-49595760	2.24398	0.00772396	AT1G68460.1	ATIPT1,IPT1	isopentenyltransferase 1
Glyma.10G275200	Chr10:49805463-49809485	1.23429	0.00507705	AT4G39670.1		Glycolipid transfer protein (GLTP) family protein
Glyma.10G295300	Chr10:51250134-51256351	1.63481	0.000594609	AT2G18950.1	ATHPT,HPT1,TPT1,VTE2	homogentisate phytyltransferase 1
Glyma.11G001200	Chr11:63328-65825	1.04507	0.000594609	AT3G43740.1		Leucine-rich repeat (LRR) family protein
Glyma.11G022500	Chr11:1619076-1622197	1.87879	0.0015789	AT4G23470.1		PLAC8 family protein
Glyma.11G036100	Chr11:2604996-2606479	1.18815	0.000594609	AT5G53110.1		RING/U-box superfamily protein
Glyma.11G036500	Chr11:2629635-2631289	1.66971	0.000594609	AT4G17500.1	ATERF-1,ERF-1	ethylene responsive element binding factor 1
Glyma.11G038600	Chr11:2759948-2761506	1.9156	0.000594609	AT1G19180.2	JAZ1,TIFY10A	jasmonate-zim-domain protein 1
Glyma.11G039300	Chr11:2799250-2802051	1.14144	0.00110641	AT5G47070.1		Protein kinase superfamily protein
Glyma.11G039400	Chr11:2804286-2807839	1.68999	0.000594609	AT4G17090.1	BAM3,BMY8,CT-BMY	chloroplast beta-amylase
Glyma.11G040100	Chr11:2943694-2946202	1.37371	0.00610133	AT2G22740.1	SDG23,SUVH6	SU(VAR)3-9 homolog 6
Glyma.11G046400	Chr11:3468796-3469599	1.00812	0.000594609	AT2G22880.1		VQ motif-containing protein
Glyma.11G048900	Chr11:3687869-3691772	1.09462	0.000594609
Glyma.11G050900	Chr11:3800969-3805086	1.0638	0.000594609	AT4G33920.1		Protein phosphatase 2C family protein
Glyma.11G051800	Chr11:3891455-3893535	1.77962	0.000594609	AT4G37340.1	CYP81D3	cytochrome P450, family 81, subfamily D, polypeptide 3
Glyma.11G058100	Chr11:4384246-4386065	1.31032	0.000594609	AT1G49570.1		Peroxidase superfamily protein
Glyma.11G062500	Chr11:4729970-4733465	3.9951	0.000594609	AT3G26300.1	CYP71B34	cytochrome P450, family 71, subfamily B, polypeptide 34
Glyma.11G062600	Chr11:4736774-4739370	2.13732	0.000594609	AT3G26300.1	CYP71B34	cytochrome P450, family 71, subfamily B, polypeptide 34
Glyma.11G062700	Chr11:4750445-4752843	2.21	0.000594609	AT3G26300.1	CYP71B34	cytochrome P450, family 71, subfamily B, polypeptide 34
Glyma.11G065200	Chr11:4929716-4931267	1.02872	0.000594609	AT4G36710.1		GRAS family transcription factor
Glyma.11G075000	Chr11:5598646-5600229	1.30461	0.000594609	AT1G80160.1		Lactoylglutathione lyase / glyoxalase I family protein
Glyma.11G082300	Chr11:6185687-6188813	2.3453	0.000594609	AT4G35770.1	ATSEN1,DIN1,SEN1	Rhodanese/Cell cycle control phosphatase superfamily protein
Glyma.11G083800	Chr11:6285019-6295194	1.25324	0.000594609	AT1G20560.1	AAE1	acyl activating enzyme 1
Glyma.11G095200	Chr11:7218790-7221279	1.59079	0.00326143	AT4G16260.1		Glycosyl hydrolase superfamily protein
Glyma.11G096600	Chr11:7361788-7364386	1.41896	0.000594609	AT2G17040.1	anac036,NAC036	NAC domain containing protein 36
Glyma.11G097000	Chr11:7402815-7407124	2.37248	0.000594609	AT1G47670.1		Transmembrane amino acid transporter family protein
Glyma.11G105800	Chr11:8038612-8039501	2.04125	0.000594609	AT4G36040.1		Chaperone DnaJ-domain superfamily protein
Glyma.11G121800	Chr11:9303964-9305430	2.57604	0.000594609	AT2G16060.1	AHB1,ARATH GLB1,ATGLB1,GLB1,HB1,NSHB1	hemoglobin 1
Glyma.11G124500	Chr11:9466532-9468193	2.13841	0.000594609	AT3G54420.1	ATCHITIV,ATEP3,CHIV,EP3	homolog of carrot EP3-3 chitinase
Glyma.11G129500	Chr11:9858538-9861631	1.14427	0.000594609	AT5G44640.1	BGLU13	beta glucosidase 13
Glyma.11G129700	Chr11:9871592-9874444	1.13707	0.0043895	AT5G44640.1	BGLU13	beta glucosidase 13
Glyma.11G129900	Chr11:9890288-9893357	1.92892	0.000594609	AT2G44480.1	BGLU17	beta glucosidase 17
Glyma.11G134300	Chr11:10262746-10265186	1.25631	0.000594609	AT3G46670.1	UGT76E11	UDP-glucosyl transferase 76E11
Glyma.11G153000	Chr11:12273473-12278564	1.01481	0.000594609	AT5G17680.1		disease resistance protein (TIR-NBS-LRR class), putative
Glyma.11G161600	Chr11:14899160-14904172	1.55933	0.000594609	AT5G58390.1		Peroxidase superfamily protein
Glyma.11G162100	Chr11:15035827-15038618	5.96338	0.000594609	AT5G05340.1		Peroxidase superfamily protein
Glyma.11G166900	Chr11:16205126-16209172	1.65628	0.00507705	AT5G15240.1		Transmembrane amino acid transporter family protein
Glyma.11G184000	Chr11:25213708-25217468	1.52142	0.000594609	AT1G08290.1	WIP3	WIP domain protein 3
Glyma.11G185700	Chr11:25444944-25447150	1.3196	0.000594609	AT2G27690.1	CYP94C1	cytochrome P450, family 94, subfamily C, polypeptide 1
Glyma.11G194600	Chr11:26817388-26819415	1.33888	0.000594609	AT5G60800.2		Heavy metal transport/detoxification superfamily protein
Glyma.11G196600	Chr11:27091732-27094313	4.17831	0.0043895	AT1G08080.1	ACA7,ATACA7	alpha carbonic anhydrase 7
Glyma.11G200300	Chr11:27912362-27931160	1.01164	0.000594609	AT1G06840.1		Leucine-rich repeat protein kinase family protein
Glyma.11G204900	Chr11:28627792-28636235	1.83318	0.000594609	AT1G70520.1	CRK2	cysteine-rich RLK (RECEPTOR-like protein kinase) 2
Glyma.11G206100	Chr11:29021000-29032203	1.06949	0.000594609	AT1G70520.1	CRK2	cysteine-rich RLK (RECEPTOR-like protein kinase) 2
Glyma.11G206700	Chr11:29187482-29194791	1.53417	0.000594609	AT1G70520.1	CRK2	cysteine-rich RLK (RECEPTOR-like protein kinase) 2
Glyma.11G207000	Chr11:29377580-29381371	2.72194	0.000594609	AT1G70520.1	CRK2	cysteine-rich RLK (RECEPTOR-like protein kinase) 2
Glyma.11G208300	Chr11:29761921-29784457	2.44296	0.000594609	AT5G37150.1		P-loop containing nucleoside triphosphate hydrolases superfamily protein
Glyma.11G212100	Chr11:30470249-30473891	2.37792	0.000594609	AT3G52870.1		IQ calmodulin-binding motif family protein
Glyma.11G212400	Chr11:30521508-30526668	1.08946	0.00202893	AT1G65910.1	anac028,NAC028	NAC domain containing protein 28
Glyma.11G219000	Chr11:31355225-31357400	2.05172	0.000594609	AT3G55470.2		Calcium-dependent lipid-binding (CaLB domain) family protein
Glyma.11G235000	Chr11:33004037-33004941	3.33735	0.00364092	AT3G05550.1		Hypoxia-responsive family protein
Glyma.11G243200	Chr11:33717500-33718576	1.53526	0.000594609
Glyma.11G251900	Chr11:34314108-34322408	1.23926	0.000594609	AT1G67310.1		Calmodulin-binding transcription activator protein with CG-1 and Ankyrin domains
Glyma.11G252700	Chr11:34368885-34374180	1.17914	0.000594609	AT1G14780.1		MAC/Perforin domain-containing protein
Glyma.12G008800	Chr12:653596-657728	1.81994	0.000594609	AT1G61415.1
Glyma.12G011700	Chr12:853111-856650	1.10619	0.000594609	AT3G46530.1	RPP13	NB-ARC domain-containing disease resistance protein
Glyma.12G022700	Chr12:1660692-1663004	1.64716	0.000594609	AT2G17040.1	anac036,NAC036	NAC domain containing protein 36
Glyma.12G023100	Chr12:1695327-1699667	1.87055	0.000594609	AT1G47670.1		Transmembrane amino acid transporter family protein
Glyma.12G030700	Chr12:2284183-2285225	1.72424	0.0015789	AT4G36040.1		Chaperone DnaJ-domain superfamily protein
Glyma.12G031300	Chr12:2336774-2341297	1.1788	0.000594609	AT4G34950.1		Major facilitator superfamily protein
Glyma.12G037000	Chr12:2676774-2679193	1.06613	0.000594609	AT3G18830.1	ATPLT5,ATPMT5,PMT5	polyol/monosaccharide transporter 5
Glyma.12G053800	Chr12:3865216-3871747	1.28276	0.000594609	AT2G44450.1	BGLU15	beta glucosidase 15
Glyma.12G054100	Chr12:3901358-3904209	1.76933	0.000594609	AT2G44480.1	BGLU17	beta glucosidase 17
Glyma.12G054200	Chr12:3918661-3922215	2.83355	0.000594609	AT2G44480.1	BGLU17	beta glucosidase 17
Glyma.12G054300	Chr12:3927646-3930593	2.15871	0.00708272	AT2G44480.1	BGLU17	beta glucosidase 17
Glyma.12G057200	Chr12:4161520-4161880	1.33149	0.00286621
Glyma.12G059200,Glyma.12G059300	Chr12:4284904-4292215	1.47731	0.000594609	AT2G29350.1	SAG13	senescence-associated gene 13
Glyma.12G072000	Chr12:5293320-5295428	2.65293	0.000594609	AT1G07900.1	LBD1	LOB domain-containing protein 1
Glyma.12G076700	Chr12:5885737-5891879	1.26604	0.000594609	AT2G28305.1	ATLOG1,LOG1	Putative lysine decarboxylase family protein
Glyma.12G079500	Chr12:6214401-6216625	1.5187	0.000594609	AT5G60800.1		Heavy metal transport/detoxification superfamily protein
Glyma.12G086100	Chr12:6967369-6968639	1.62795	0.000594609	AT5G22580.1		Stress responsive A/B Barrel Domain
Glyma.12G087200	Chr12:7091680-7093748	1.35342	0.000594609	AT2G27690.1	CYP94C1	cytochrome P450, family 94, subfamily C, polypeptide 1
Glyma.12G100500	Chr12:8799969-8803682	1.62154	0.00805114	AT3G21720.1	ICL	isocitrate lyase
Glyma.12G103600	Chr12:9271703-9272778	1.60105	0.000594609	AT4G27280.1		Calcium-binding EF-hand family protein
Glyma.12G103700	Chr12:9277652-9282811	1.21522	0.000594609	AT4G03230.1		S-locus lectin protein kinase family protein
Glyma.12G104800	Chr12:9503858-9505287	1.35156	0.00473094	AT2G31180.1	ATMYB14,MYB14,MYB14AT	myb domain protein 14
Glyma.12G105400	Chr12:9596817-9598422	2.55116	0.000594609	AT5G16770.2	AtMYB9,MYB9	myb domain protein 9
Glyma.12G110100	Chr12:10502405-10503385	1.83832	0.000594609
Glyma.12G131200	Chr12:14816479-14817981	2.65861	0.000594609	AT5G45890.1	SAG12	senescence-associated gene 12
Glyma.12G132200	Chr12:14934826-14945957	1.23973	0.000594609	AT5G17680.1		disease resistance protein (TIR-NBS-LRR class), putative
Glyma.12G135600	Chr12:15835562-15840579	1.9037	0.000594609	AT5G17680.1		disease resistance protein (TIR-NBS-LRR class), putative
Glyma.12G142900	Chr12:18503746-18504949	1.13925	0.000594609	AT4G27280.1		Calcium-binding EF-hand family protein
Glyma.12G143200	Chr12:18578398-18582934	1.76368	0.000594609	AT4G27290.1		S-locus lectin protein kinase family protein
Glyma.12G143900	Chr12:18958347-18961946	1.70843	0.000594609	AT4G27290.1		S-locus lectin protein kinase family protein
Glyma.12G144400	Chr12:19069605-19073594	1.14786	0.00836564	AT4G27290.1		S-locus lectin protein kinase family protein
Glyma.12G148500	Chr12:20901199-20902783	1.05761	0.000594609	AT5G54400.1		S-adenosyl-L-methionine-dependent methyltransferases superfamily protein
Glyma.12G150500	Chr12:21612165-21614478	1.39893	0.000594609	AT4G27450.1		Aluminium induced protein with YGL and LRDR motifs
Glyma.12G156600	Chr12:25333815-25334992	1.89439	0.000594609	AT5G24090.1	ATCHIA,CHIA	chitinase A
Glyma.12G163800	Chr12:31830737-31835845	1.00308	0.000594609	AT1G59740.1		Major facilitator superfamily protein
Glyma.12G183300	Chr12:34411338-34420503	1.11321	0.00543127	AT4G33790.1	CER4,FAR3,G7	Jojoba acyl CoA reductase-related male sterility protein
Glyma.12G196500	Chr12:35755878-35756916	1.16702	0.000594609	AT3G22060.1		Receptor-like protein kinase-related family protein
Glyma.12G199800	Chr12:36119517-36121636	3.80811	0.000594609	AT1G03940.1		HXXXD-type acyl-transferase family protein
Glyma.12G200500	Chr12:36162657-36163815	1.14453	0.00286621	AT4G10270.1		Wound-responsive family protein
Glyma.12G206700	Chr12:36669425-36670245	1.06527	0.000594609	AT2G20562.1
Glyma.12G207400	Chr12:36722228-36723134	2.5448	0.000594609	AT1G28480.1	GRX480,roxy19	Thioredoxin superfamily protein
Glyma.12G216500	Chr12:37563783-37566479	1.01291	0.000594609	AT5G54540.1		Uncharacterised conserved protein (UCP012943)
Glyma.12G217700	Chr12:37731636-37732452	1.13911	0.000594609	AT4G27280.1		Calcium-binding EF-hand family protein
Glyma.12G218300	Chr12:37812816-37813739	1.71762	0.000594609	AT4G10265.1		Wound-responsive family protein
Glyma.12G218500	Chr12:37820167-37824142	2.06965	0.00286621	AT4G10780.1		LRR and NB-ARC domains-containing disease resistance protein
Glyma.12G218600	Chr12:37825290-37825671	2.38421	0.00836564
Glyma.12G219000	Chr12:37844945-37854583	1.30831	0.000594609	AT5G54250.2	ATCNGC4,CNGC4,DND2,HLM1	cyclic nucleotide-gated cation channel 4
Glyma.12G224000	Chr12:38340719-38343796	3.06268	0.000594609	AT4G21700.1		Protein of unknown function (DUF2921)
Glyma.12G239200	Chr12:39808444-39813180	1.22544	0.000594609	AT5G36930.2		Disease resistance protein (TIR-NBS-LRR class) family
Glyma.12G240600	Chr12:39921996-39925861	1.18581	0.000594609	AT1G61580.1	ARP2,RPL3B	R-protein L3 B
Glyma.13G005100	Chr13:1422442-1424046	1.51428	0.000594609	AT3G22160.1		VQ motif-containing protein
Glyma.13G009700	Chr13:2639638-2642762	1.31131	0.000594609
Glyma.13G029200,Glyma.13G029300	Chr13:8614052-8621762	4.6535	0.000594609	AT3G63470.1	scpl40	serine carboxypeptidase-like 40
Glyma.13G030300	Chr13:9773781-9780355	1.2027	0.00326143	AT3G45140.1	ATLOX2,LOX2	lipoxygenase 2
Glyma.13G031600	Chr13:10243882-10250791	1.66382	0.000594609	AT5G09220.1	AAP2	amino acid permease 2
Glyma.13G035100	Chr13:10896829-10897959	1.0258	0.00610133	AT1G21550.1		Calcium-binding EF-hand family protein
Glyma.13G035800	Chr13:11163859-11169153	1.62681	0.000594609	AT1G21240.1	WAK3	wall associated kinase 3
Glyma.13G035900	Chr13:11177499-11182100	2.7594	0.000594609	AT1G21230.1	WAK5	wall associated kinase 5
Glyma.13G042900	Chr13:13610899-13619324	1.82894	0.000594609	AT1G17840.1	ABCG11,ATWBC11,COF1,DSO,WBC11	white-brown complex homolog protein 11
Glyma.13G046300	Chr13:14064351-14066384	1.79018	0.000594609	AT3G02550.1	LBD41	LOB domain-containing protein 41
Glyma.13G051600	Chr13:14805644-14808133	1.96647	0.000594609	AT4G39950.1	CYP79B2	cytochrome P450, family 79, subfamily B, polypeptide 2
Glyma.13G054900	Chr13:15221731-15222281	1.20131	0.000594609
Glyma.13G065200	Chr13:16456125-16457127	1.0056	0.0015789
Glyma.13G087500	Chr13:20035829-20040672	1.21499	0.000594609
Glyma.13G095800	Chr13:21082955-21084554	1.89884	0.000594609	AT5G57500.1		Galactosyltransferase family protein
Glyma.13G099500	Chr13:21446721-21451969	1.00393	0.000594609	AT4G30130.1		Protein of unknown function (DUF630 and DUF632)
Glyma.13G104500	Chr13:21918389-21919726	1.16668	0.000594609	AT2G26110.1		Protein of unknown function (DUF761)
Glyma.13G109800	Chr13:22363969-22366279	2.38131	0.000594609	AT2G06050.1	DDE1,OPR3	oxophytodienoate-reductase 3
Glyma.13G112000	Chr13:22541685-22545311	1.82288	0.000594609	AT1G19180.1	JAZ1,TIFY10A	jasmonate-zim-domain protein 1
Glyma.13G115300	Chr13:22882010-22885343	1.02621	0.00364092	AT2G26440.1		Plant invertase/pectin methylesterase inhibitor superfamily
Glyma.13G116700	Chr13:22995920-23000085	1.47975	0.000594609	AT1G11910.1	APA1,ATAPA1	aspartic proteinase A1
Glyma.13G117300	Chr13:23046485-23047217	1.55511	0.00507705	AT1G48330.1
Glyma.13G130300	Chr13:24318284-24320989	1.12567	0.00577911	AT4G10720.1		Ankyrin repeat family protein
Glyma.13G149700	Chr13:26321940-26324172	1.62526	0.000594609	AT1G76870.1
Glyma.13G152800	Chr13:26744783-26747898	1.43255	0.000594609
Glyma.13G152900	Chr13:26767688-26770588	1.48871	0.000594609	AT1G65890.1	AAE12	acyl activating enzyme 12
Glyma.13G167000	Chr13:28174906-28181099	2.72497	0.000594609	AT5G60900.1	RLK1	receptor-like protein kinase 1
Glyma.13G167100	Chr13:28182049-28184219	2.79588	0.000594609	AT2G41480.1		Peroxidase superfamily protein
Glyma.13G174300	Chr13:28844972-28849367	1.93196	0.00543127	AT4G24000.1	ATCSLG2,CSLG2	cellulose synthase like G2
Glyma.13G181000	Chr13:29422202-29425428	2.5364	0.000594609	AT4G27450.1		Aluminium induced protein with YGL and LRDR motifs
Glyma.13G181900	Chr13:29517236-29520089	1.04264	0.000594609	AT3G48280.1	CYP71A25	cytochrome P450, family 71, subfamily A, polypeptide 25
Glyma.13G183000	Chr13:29616153-29618044	1.0533	0.000594609
Glyma.13G186200	Chr13:29990951-29993554	1.67573	0.000594609	AT1G76690.1	ATOPR2,OPR2	12-oxophytodienoate reductase 2
Glyma.13G188900	Chr13:30244449-30249368	2.39167	0.000594609	AT4G05200.1	CRK25	cysteine-rich RLK (RECEPTOR-like protein kinase) 25
Glyma.13G218200	Chr13:33140498-33142514	1.4928	0.000594609	AT1G30040.1	ATGA2OX2,GA2OX2	gibberellin 2-oxidase
Glyma.13G224400	Chr13:33716070-33719717	2.55534	0.000594609	AT1G60500.1	DRP4C	Dynamin related protein 4C
Glyma.13G224900	Chr13:33764493-33767295	2.77435	0.000594609	AT4G18910.1	ATNLM2,NIP1;2,NLM2	NOD26-like intrinsic protein 1;2
Glyma.13G226600	Chr13:33931951-33932729	2.38009	0.000594609	AT1G29290.1
Glyma.13G234500	Chr13:34514242-34515302	1.37319	0.000594609	AT1G28480.1	GRX480,roxy19	Thioredoxin superfamily protein
Glyma.13G242100	Chr13:35189444-35191686	4.29204	0.000594609	AT4G27450.1		Aluminium induced protein with YGL and LRDR motifs
Glyma.13G246600	Chr13:35533866-35539249	1.13247	0.000594609	AT4G05020.1	NDB2	NAD(P)H dehydrogenase B2
Glyma.13G248200	Chr13:35636605-35637937	1.5681	0.0015789	AT4G27280.1		Calcium-binding EF-hand family protein
Glyma.13G251700	Chr13:35864994-35865771	1.68683	0.000594609	AT3G19690.1		CAP (Cysteine-rich secretory proteins, Antigen 5, and Pathogenesis-related 1 protein) superfamily protein
Glyma.13G255800	Chr13:36137080-36138469	1.20435	0.00326143	AT5G17050.1	UGT78D2	UDP-glucosyl transferase 78D2
Glyma.13G257100	Chr13:36242650-36245265	1.10649	0.000594609	AT5G64360.1		Chaperone DnaJ-domain superfamily protein
Glyma.13G264000	Chr13:36707744-36709746	1.23482	0.00959685	AT1G17020.1	ATSRG1,SRG1	senescence-related gene 1
Glyma.13G267500	Chr13:37017786-37021076	1.73037	0.000594609	AT3G56400.1	ATWRKY70,WRKY70	WRKY DNA-binding protein 70
Glyma.13G267600	Chr13:37023381-37025724	2.68705	0.000594609	AT3G56400.1	ATWRKY70,WRKY70	WRKY DNA-binding protein 70
Glyma.13G267700	Chr13:37028459-37037560	1.85514	0.000594609	AT3G56400.1	ATWRKY70,WRKY70	WRKY DNA-binding protein 70
Glyma.13G268100	Chr13:37059013-37062538	3.08583	0.000594609	AT3G47570.1		Leucine-rich repeat protein kinase family protein
Glyma.13G284700	Chr13:38586277-38588431	1.1376	0.000594609	AT5G54540.1		Uncharacterised conserved protein (UCP012943)
Glyma.13G285300	Chr13:38620639-38623760	2.86567	0.000594609	AT4G31940.1	CYP82C4	cytochrome P450, family 82, subfamily C, polypeptide 4
Glyma.13G286100	Chr13:38688914-38694223	2.15897	0.000594609	AT5G54650.2	ATFH5,Fh5	formin homology5
Glyma.13G294200	Chr13:39378379-39379287	1.21385	0.00507705	AT2G20562.1
Glyma.13G302500	Chr13:39956932-39958643	1.35094	0.000594609	AT1G03495.1		HXXXD-type acyl-transferase family protein
Glyma.13G303800	Chr13:40087140-40092605	2.33346	0.000594609	AT4G03230.1		S-locus lectin protein kinase family protein
Glyma.13G314400	Chr13:40977942-40978908	1.38204	0.00929802	AT3G11600.1
Glyma.13G328500	Chr13:42316418-42318612	1.33687	0.00473094	AT2G28500.1	LBD11	LOB domain-containing protein 11
Glyma.13G329000	Chr13:42352610-42354663	1.88555	0.000594609	AT5G60200.1	TMO6	TARGET OF MONOPTEROS 6
Glyma.13G330800	Chr13:42538169-42539734	1.13085	0.000594609
Glyma.13G337200	Chr13:43025524-43027929	1.70813	0.0015789	AT1G07530.1	ATGRAS2,GRAS2,SCL14	SCARECROW-like 14
Glyma.13G340800	Chr13:43273867-43276287	1.21155	0.000594609	AT3G57670.1	NTT,WIP2	C2H2-type zinc finger family protein
Glyma.13G359200	Chr13:44651120-44653243	1.16919	0.00110641	AT1G52330.1		Late embryogenesis abundant (LEA) hydroxyproline-rich glycoprotein family
Glyma.13G370100	Chr13:45564564-45566732	3.28258	0.000594609	AT1G80840.1	ATWRKY40,WRKY40	WRKY DNA-binding protein 40
Glyma.14G003800	Chr14:340345-341422	1.55733	0.000594609	AT3G13130.1
Glyma.14G005500	Chr14:451821-453507	1.01082	0.000594609
Glyma.14G010500	Chr14:807238-811633	1.2192	0.000594609	AT1G55740.1	AtSIP1,SIP1	seed imbibition 1
Glyma.14G015100	Chr14:1085838-1088597	1.82333	0.00286621	AT5G25120.1	CYP71B11	ytochrome p450, family 71, subfamily B, polypeptide 11
Glyma.14G015300	Chr14:1100697-1107404	3.90469	0.000594609	AT3G13080.1	ATMRP3,MRP3	multidrug resistance-associated protein 3
Glyma.14G021000	Chr14:1480516-1483885	1.03569	0.000594609	AT3G20330.1	PYRB	PYRIMIDINE B
Glyma.14G021800	Chr14:1548012-1550928	1.06369	0.000594609	AT4G26850.1	VTC2	mannose-1-phosphate guanylyltransferase (GDP)s;GDP-galactose:mannose-1-phosphate guanylyltransferases;GDP-galactose:glucose-1-phosphate guanylyltransferases;GDP-galactose:myoinositol-1-phosphate guanylyltransferases;glucose-1-phosphate guanylyltransferase
Glyma.14G030700	Chr14:2226405-2230206	1.98422	0.000594609	AT2G43000.1	anac042,NAC042	NAC domain containing protein 42
Glyma.14G034700	Chr14:2539263-2540225	1.37896	0.00610133	AT5G12340.1
Glyma.14G042400	Chr14:3200947-3203310	2.2324	0.000594609	AT5G25910.1	AtRLP52,RLP52	receptor like protein 52
Glyma.14G042700	Chr14:3249590-3252326	1.74696	0.006761	AT1G45616.1	AtRLP6,RLP6	receptor like protein 6
Glyma.14G043700	Chr14:3325887-3327935	1.10826	0.00959685	AT5G12890.1		UDP-Glycosyltransferase superfamily protein
Glyma.14G047900	Chr14:3674100-3677682	1.11451	0.000594609	AT4G08850.1		Leucine-rich repeat receptor-like protein kinase family protein
Glyma.14G048000	Chr14:3712869-3717676	1.93231	0.000594609	AT2G04160.1	AIR3	Subtilisin-like serine endopeptidase family protein
Glyma.14G048200	Chr14:3737772-3746209	1.8104	0.000594609	AT2G04160.1	AIR3	Subtilisin-like serine endopeptidase family protein
Glyma.14G049000,Glyma.14G049200	Chr14:3800977-3809714	1.77807	0.000594609	AT1G05010.1	ACO4,EAT1,EFE	ethylene-forming enzyme
Glyma.14G051600	Chr14:4049731-4050958	3.71929	0.000594609	AT4G05030.1		Copper transport protein family
Glyma.14G051700	Chr14:4057037-4057775	2.59623	0.000594609	AT3G20180.1		Copper transport protein family
Glyma.14G053600	Chr14:4232595-4235183	1.85772	0.000594609	AT5G05340.1		Peroxidase superfamily protein
Glyma.14G056500	Chr14:4500239-4508351	1.68719	0.000594609	AT5G05460.1		Glycosyl hydrolase family 85
Glyma.14G056600	Chr14:4512853-4521087	1.58361	0.000594609	AT5G05460.1		Glycosyl hydrolase family 85
Glyma.14G058700	Chr14:4739551-4743290	1.94892	0.000594609	AT5G05600.1		2-oxoglutarate (2OG) and Fe(II)-dependent oxygenase superfamily protein
Glyma.14G059400	Chr14:4808847-4813248	1.24037	0.000594609	AT2G40116.1		Phosphoinositide-specific phospholipase C family protein
Glyma.14G064100	Chr14:5214231-5218481	1.82207	0.000594609	AT2G39855.2
Glyma.14G070200	Chr14:5899449-5903012	1.51047	0.000594609	AT3G60810.1
Glyma.14G073100	Chr14:6138617-6142249	1.94245	0.000594609	AT1G19600.1		pfkB-like carbohydrate kinase family protein
Glyma.14G082400	Chr14:7146059-7148157	1.1741	0.000594609	AT2G43290.1	MSS3	Calcium-binding EF-hand family protein
Glyma.14G102900	Chr14:10260320-10263053	5.25746	0.000594609	AT1G80840.1	ATWRKY40,WRKY40	WRKY DNA-binding protein 40
Glyma.14G103100	Chr14:10336669-10338523	5.00607	0.000594609	AT1G80840.1	ATWRKY40,WRKY40	WRKY DNA-binding protein 40
Glyma.14G117300	Chr14:14669995-14674082	1.43801	0.000594609
Glyma.14G118700	Chr14:16245386-16247738	2.46322	0.000594609	AT1G67000.1		Protein kinase superfamily protein
Glyma.14G118800	Chr14:16247987-16257186	2.4135	0.000594609	AT4G18250.1		receptor serine/threonine kinase, putative
Glyma.14G122900	Chr14:18056722-18059024	1.5183	0.00740634
Glyma.14G127500	Chr14:20401843-20405438	2.86272	0.00326143	AT3G06483.1	ATPDHK,PDK	pyruvate dehydrogenase kinase
Glyma.14G148800	Chr14:32154754-32157298	1.1464	0.000594609	AT1G44760.1		Adenine nucleotide alpha hydrolases-like superfamily protein
Glyma.14G152800	Chr14:33232063-33233572	1.07061	0.00326143	AT3G47180.1		RING/U-box superfamily protein
Glyma.14G156300	Chr14:34086438-34087939	1.91691	0.000594609	AT1G21550.1		Calcium-binding EF-hand family protein
Glyma.14G157800	Chr14:34935988-34940634	2.81303	0.000594609	AT1G21230.1	WAK5	wall associated kinase 5
Glyma.14G157900	Chr14:34983930-34997789	1.52045	0.000594609	AT1G21230.1	WAK5	wall associated kinase 5
Glyma.14G158600	Chr14:35093613-35097156	3.29526	0.00805114	AT1G21240.1	WAK3	wall associated kinase 3
Glyma.14G171700	Chr14:42494826-42497815	1.00953	0.000594609	AT5G10100.1		Haloacid dehalogenase-like hydrolase (HAD) superfamily protein
Glyma.14G173300	Chr14:42855073-42863392	2.43231	0.00772396	AT3G05660.1	AtRLP33,RLP33	receptor like protein 33
Glyma.14G177400	Chr14:43732399-43733341	2.17339	0.00110641	AT1G35210.1
Glyma.14G184800	Chr14:44836040-44839461	2.01175	0.00402557
Glyma.14G193400	Chr14:45815028-45820218	1.15146	0.000594609	AT2G38170.3	ATCAX1,CAX1,RCI4	cation exchanger 1
Glyma.14G194300	Chr14:45935667-45939896	1.04489	0.000594609	AT5G05580.1	FAD8	fatty acid desaturase 8
Glyma.14G201400	Chr14:46683039-46684357	4.32823	0.000594609
Glyma.14G201600	Chr14:46703282-46706500	4.12216	0.000594609	AT5G05340.1		Peroxidase superfamily protein
Glyma.14G208000	Chr14:47379160-47380263	2.08388	0.00202893	AT1G65690.1		Late embryogenesis abundant (LEA) hydroxyproline-rich glycoprotein family
Glyma.14G209000	Chr14:47461787-47463395	2.09687	0.00202893	AT5G56550.1	ATOXS3,OXS3	oxidative stress 3
Glyma.14G212200	Chr14:47742906-47744519	1.35766	0.000594609	AT1G66160.1	ATCMPG1,CMPG1	CYS, MET, PRO, and GLY protein 1
Glyma.14G212400	Chr14:47756084-47757164	2.45531	0.000594609
Glyma.14G212500	Chr14:47758066-47768578	1.23859	0.000594609	AT3G02850.1	SKOR	STELAR K+ outward rectifier
Glyma.14G213400	Chr14:47844822-47847028	1.18554	0.000594609	AT2G01670.1	atnudt17,NUDT17	nudix hydrolase homolog 17
Glyma.14G221200	Chr14:48624295-48627244	1.41998	0.000594609	AT4G39330.1	ATCAD9,CAD9	cinnamyl alcohol dehydrogenase 9
Glyma.14G222700	Chr14:48794941-48800210	1.20439	0.000594609	AT1G76140.1		Prolyl oligopeptidase family protein
Glyma.15G012000	Chr15:936262-944374	2.39686	0.000594609	AT1G15520.1	ABCG40,ATABCG40,ATPDR12,PDR12	pleiotropic drug resistance 12
Glyma.15G012700	Chr15:1002509-1004331	1.67719	0.00202893	AT1G04250.1	AXR3,IAA17	AUX/IAA transcriptional regulator family protein
Glyma.15G013900	Chr15:1116163-1119654	2.49447	0.000594609	AT1G52360.2		Coatomer, beta\' subunit
Glyma.15G015100	Chr15:1199426-1203165	1.77126	0.000594609	AT3G16030.1	CES101	lectin protein kinase family protein
Glyma.15G018600	Chr15:1426924-1429405	3.38865	0.00364092	AT1G34050.1		Ankyrin repeat family protein
Glyma.15G028400	Chr15:2271655-2276719	1.86506	0.000594609	AT5G67550.1
Glyma.15G033600	Chr15:2675617-2678073	1.09524	0.000594609	AT3G57670.1	NTT,WIP2	C2H2-type zinc finger family protein
Glyma.15G048500	Chr15:3826714-3833467	3.4201	0.000594609	AT4G08500.1	ARAKIN,ATMEKK1,MAPKKK8,MEKK1	MAPK/ERK kinase kinase 1
Glyma.15G052700	Chr15:4147573-4149546	1.29618	0.000594609	AT2G41480.1		Peroxidase superfamily protein
Glyma.15G062400	Chr15:4800587-4801494	3.03069	0.000594609	AT2G14580.1	ATPRB1,PRB1	basic pathogenesis-related protein 1
Glyma.15G062500	Chr15:4806369-4807214	2.79805	0.000594609	AT2G14580.1	ATPRB1,PRB1	basic pathogenesis-related protein 1
Glyma.15G062700	Chr15:4807822-4815112	3.74038	0.000594609	AT2G14580.1	ATPRB1,PRB1	basic pathogenesis-related protein 1
Glyma.15G062800	Chr15:4817476-4818233	3.84611	0.000594609	AT3G19690.1		CAP (Cysteine-rich secretory proteins, Antigen 5, and Pathogenesis-related 1 protein) superfamily protein
Glyma.15G063400	Chr15:4847707-4849531	1.44612	0.000594609	AT5G56260.1		Ribonuclease E inhibitor RraA/Dimethylmenaquinone methyltransferase
Glyma.15G065100	Chr15:4949612-4956189	1.5467	0.000594609	AT4G21380.1	ARK3,RK3	receptor kinase 3
Glyma.15G065700	Chr15:4999672-5000833	2.2402	0.00899798	AT4G27280.1		Calcium-binding EF-hand family protein
Glyma.15G071300	Chr15:5466050-5469568	1.88073	0.000594609	AT4G27450.1		Aluminium induced protein with YGL and LRDR motifs
Glyma.15G071400	Chr15:5472251-5474619	1.28896	0.000594609	AT1G28310.2		Dof-type zinc finger DNA-binding family protein
Glyma.15G077600	Chr15:5975194-5976878	1.51974	0.000594609	AT2G33850.1
Glyma.15G078600	Chr15:6035649-6037148	1.2822	0.000594609	AT1G28480.1	GRX480,roxy19	Thioredoxin superfamily protein
Glyma.15G087300	Chr15:6723420-6725900	4.75341	0.000594609	AT4G18910.1	ATNLM2,NIP1;2,NLM2	NOD26-like intrinsic protein 1;2
Glyma.15G088000	Chr15:6758393-6760811	1.24515	0.000594609	AT1G16030.1	Hsp70b	heat shock protein 70B
Glyma.15G093900	Chr15:7301955-7304401	1.03498	0.000594609	AT1G30040.1	ATGA2OX2,GA2OX2	gibberellin 2-oxidase
Glyma.15G104700	Chr15:8197632-8199245	2.87602	0.000594609	AT1G03220.1		Eukaryotic aspartyl protease family protein
Glyma.15G116800	Chr15:9183825-9186787	1.0469	0.00364092	AT2G35760.1		Uncharacterised protein family (UPF0497)
Glyma.15G122200	Chr15:9670867-9672169	4.20455	0.000594609	AT4G05030.1		Copper transport protein family
Glyma.15G128800	Chr15:10275870-10278232	2.70786	0.000594609	AT5G06730.1		Peroxidase superfamily protein
Glyma.15G129200	Chr15:10299973-10319867	1.03965	0.0024565	AT5G06730.1		Peroxidase superfamily protein
Glyma.15G141500	Chr15:11583891-11584516	1.22172	0.000594609
Glyma.15G141600	Chr15:11591690-11592440	1.0759	0.000594609
Glyma.15G142100	Chr15:11609576-11610212	2.04778	0.000594609
Glyma.15G145700	Chr15:11996501-11998088	3.99863	0.000594609
Glyma.15G150300	Chr15:12416064-12418420	2.1386	0.00326143	AT5G49130.1		MATE efflux family protein
Glyma.15G152000	Chr15:12592654-12594969	1.00429	0.000594609	AT3G16770.1	ATEBP,EBP,ERF72,RAP2.3	ethylene-responsive element binding protein
Glyma.15G156100	Chr15:13076996-13079333	1.61616	0.000594609	AT4G37340.1	CYP81D3	cytochrome P450, family 81, subfamily D, polypeptide 3
Glyma.15G158200	Chr15:13251792-13252987	1.06081	0.00202893	AT4G39720.1		VQ motif-containing protein
Glyma.15G159800	Chr15:13522843-13525059	2.95044	0.000594609
Glyma.15G159900,Glyma.15G160000	Chr15:13528681-13538711	1.97091	0.0015789
Glyma.15G160300	Chr15:13586889-13593992	1.02473	0.000594609	AT3G54070.1		Ankyrin repeat family protein
Glyma.15G160600	Chr15:13621161-13629586	2.84164	0.000594609	AT3G54070.1		Ankyrin repeat family protein
Glyma.15G160700	Chr15:13652963-13671770	1.00418	0.0015789	AT3G54070.1		Ankyrin repeat family protein
Glyma.15G161500	Chr15:13776103-13777747	1.62282	0.000594609	AT1G34300.1		lectin protein kinase family protein
Glyma.15G172600	Chr15:15790964-15800980	1.06395	0.000594609	AT4G29810.1	ATMKK2,MK1,MKK2	MAP kinase kinase 2
Glyma.15G199700	Chr15:23940169-23941210	3.17219	0.000594609
Glyma.15G203500	Chr15:26003380-26006432	2.28441	0.000594609	AT4G31940.1	CYP82C4	cytochrome P450, family 82, subfamily C, polypeptide 4
Glyma.15G209300	Chr15:31461925-31463528	2.34396	0.000594609	AT5G06860.1	ATPGIP1,PGIP1	polygalacturonase inhibiting protein 1
Glyma.15G211500	Chr15:32692487-32693522	2.26894	0.000594609	AT1G17860.1		Kunitz family trypsin and protease inhibitor protein
Glyma.15G223900	Chr15:40781410-40784351	2.6683	0.000594609	AT1G76690.1	ATOPR2,OPR2	12-oxophytodienoate reductase 2
Glyma.15G252200	Chr15:48037369-48039807	2.2683	0.000594609	AT1G78380.1	ATGSTU19,GST8,GSTU19	glutathione S-transferase TAU 19
Glyma.15G262800	Chr15:49558180-49560745	1.05235	0.000594609	AT3G12750.1	ZIP1	zinc transporter 1 precursor
Glyma.15G263600	Chr15:49698400-49700796	1.49243	0.000594609	AT2G44260.1		Plant protein of unknown function (DUF946)
Glyma.15G272200	Chr15:50951793-50953900	2.08816	0.000594609
Glyma.16G003500	Chr16:194686-196274	2.17952	0.0024565	AT1G80160.1		Lactoylglutathione lyase / glyoxalase I family protein
Glyma.16G008600	Chr16:722533-725157	2.0065	0.000594609	AT5G07990.1	CYP75B1,D501,TT7	Cytochrome P450 superfamily protein
Glyma.16G010000	Chr16:893310-896396	1.71768	0.000594609	AT1G72450.1	JAZ6,TIFY11B	jasmonate-zim-domain protein 6
Glyma.16G013000	Chr16:1130509-1131588	1.59768	0.00110641	AT1G53903.1		Protein of unknown function (DUF581)
Glyma.16G014700	Chr16:1288252-1289547	1.53422	0.00364092	AT1G72310.1	ATL3	RING/U-box superfamily protein
Glyma.16G017500	Chr16:1553688-1556564	4.34885	0.000594609	AT4G10490.1		2-oxoglutarate (2OG) and Fe(II)-dependent oxygenase superfamily protein
Glyma.16G020200	Chr16:1828560-1835982	1.14085	0.00805114	AT1G01140.1	CIPK9,PKS6,SnRK3.12	CBL-interacting protein kinase 9
Glyma.16G026400	Chr16:2563163-2566407	1.31434	0.000594609	AT4G11070.1	AtWRKY41,WRKY41	WRKY family transcription factor
Glyma.16G032200	Chr16:3050718-3054820	2.21601	0.00202893	AT3G61510.1	ACS1,AT-ACS1	ACC synthase 1
Glyma.16G034300	Chr16:3226620-3228817	1.64183	0.000594609	AT3G11750.1	FOLB1	Dihydroneopterin aldolase
Glyma.16G039600	Chr16:3712650-3714446	3.21636	0.000594609	AT2G19070.1	SHT	spermidine hydroxycinnamoyl transferase
Glyma.16G041200	Chr16:3861426-3869280	1.34698	0.000594609	AT5G18170.1	GDH1	glutamate dehydrogenase 1
Glyma.16G045200	Chr16:4295496-4296132	1.37508	0.00364092	AT5G47920.1
Glyma.16G047600	Chr16:4523304-4528707	3.31387	0.000594609	AT5G61890.1		Integrase-type DNA-binding superfamily protein
Glyma.16G054400	Chr16:5336880-5339714	1.13597	0.000594609	AT5G13080.1	ATWRKY75,WRKY75	WRKY DNA-binding protein 75
Glyma.16G062600	Chr16:6108271-6114924	1.4135	0.000594609	AT5G40780.1	LHT1	lysine histidine transporter 1
Glyma.16G064100	Chr16:6322033-6325343	1.81278	0.000594609	AT4G08850.1		Leucine-rich repeat receptor-like protein kinase family protein
Glyma.16G064200	Chr16:6333542-6337085	2.14724	0.000594609	AT4G08850.1		Leucine-rich repeat receptor-like protein kinase family protein
Glyma.16G069300	Chr16:6914904-6920531	1.33177	0.000594609	AT5G14490.1	anac085,NAC085	NAC domain containing protein 85
Glyma.16G078100	Chr16:8039739-8049917	1.09058	0.000594609	AT3G28345.1		ABC transporter family protein
Glyma.16G097200	Chr16:18854335-18858816	1.4776	0.00644005	AT1G02850.2	BGLU11	beta glucosidase 11
Glyma.16G102000	Chr16:20554352-20556612	1.9082	0.000594609	AT5G56200.1		C2H2 type zinc finger transcription factor family
Glyma.16G104800	Chr16:21236232-21238006	2.68272	0.000594609
Glyma.16G106200	Chr16:21463299-21469532	3.70226	0.00543127	AT2G34930.1		disease resistance family protein / LRR family protein
Glyma.16G115500	Chr16:25622502-25630816	1.10474	0.000594609	AT1G76520.1		Auxin efflux carrier family protein
Glyma.16G129300	Chr16:28174511-28179286	3.06862	0.000594609	AT2G34930.1		disease resistance family protein / LRR family protein
Glyma.16G133500	Chr16:29010626-29013388	2.98648	0.000594609	AT5G17760.1		P-loop containing nucleoside triphosphate hydrolases superfamily protein
Glyma.16G133600	Chr16:29034600-29037500	2.24047	0.000594609	AT3G50930.1	BCS1	cytochrome BC1 synthesis
Glyma.16G134400	Chr16:29109832-29112396	1.99635	0.000594609	AT3G11480.1	ATBSMT1,BSMT1	S-adenosyl-L-methionine-dependent methyltransferases superfamily protein
Glyma.16G135200	Chr16:29255740-29266445	1.49328	0.000594609	AT5G17680.1		disease resistance protein (TIR-NBS-LRR class), putative
Glyma.16G137600	Chr16:29468437-29472890	1.78421	0.000594609	AT5G17680.1		disease resistance protein (TIR-NBS-LRR class), putative
Glyma.16G138400	Chr16:29560912-29562163	1.4371	0.00202893	AT1G75250.1	ATRL6,RL6,RSM3	RAD-like 6
Glyma.16G142500	Chr16:30104441-30105541	1.1728	0.000594609	AT3G50770.1	CML41	calmodulin-like 41
Glyma.16G152600	Chr16:31324672-31328127	1.36788	0.006761	AT1G64760.1		O-Glycosyl hydrolases family 17 protein
Glyma.16G153400	Chr16:31393060-31398041	2.6128	0.000594609	AT5G18170.1	GDH1	glutamate dehydrogenase 1
Glyma.16G164200	Chr16:32307938-32310954	1.39373	0.000594609	AT1G71695.1		Peroxidase superfamily protein
Glyma.16G164400	Chr16:32320350-32323318	1.08887	0.000594609	AT1G71695.1		Peroxidase superfamily protein
Glyma.16G169100	Chr16:32889007-32936857	1.42093	0.000594609	AT2G15080.1	AtRLP19,RLP19	receptor like protein 19
Glyma.16G169200,Glyma.16G169300	Chr16:32889007-32936857	1.83158	0.00286621	AT1G45616.1	AtRLP6,RLP6	receptor like protein 6
Glyma.16G169400	Chr16:32943742-32947277	2.26207	0.0043895	AT2G15080.1	AtRLP19,RLP19	receptor like protein 19
Glyma.16G169500	Chr16:32950485-32953201	2.1542	0.000594609	AT3G05650.1	AtRLP32,RLP32	receptor like protein 32
Glyma.16G170000	Chr16:33010196-33011304	3.96455	0.000594609
Glyma.16G170900	Chr16:33135635-33140108	1.54644	0.000594609	AT2G34930.1		disease resistance family protein / LRR family protein
Glyma.16G172100	Chr16:33270595-33274802	1.91957	0.000594609	AT2G34930.1		disease resistance family protein / LRR family protein
Glyma.16G172300	Chr16:33293908-33298200	3.16164	0.000594609	AT2G34930.1		disease resistance family protein / LRR family protein
Glyma.16G173000	Chr16:33365496-33367017	1.11004	0.000594609	AT5G24090.1	ATCHIA,CHIA	chitinase A
Glyma.16G178000	Chr16:33901519-33902676	1.06984	0.000594609	AT1G01490.1		Heavy metal transport/detoxification superfamily protein
Glyma.16G178500	Chr16:33929577-33930566	1.21582	0.000594609	AT1G01490.1		Heavy metal transport/detoxification superfamily protein
Glyma.16G180300	Chr16:34086272-34087501	1.4258	0.000594609	AT5G23950.1		Calcium-dependent lipid-binding (CaLB domain) family protein
Glyma.16G188800	Chr16:35151593-35153092	2.05574	0.000594609	AT2G44300.1		Bifunctional inhibitor/lipid-transfer protein/seed storage 2S albumin superfamily protein
Glyma.16G218300	Chr16:37577484-37590025	2.16931	0.000594609	AT3G17700.1	ATCNGC20,CNBT1,CNGC20	cyclic nucleotide-binding transporter 1
Glyma.16G219800	Chr16:37703369-37704829	2.16837	0.000594609	AT3G56400.1	ATWRKY70,WRKY70	WRKY DNA-binding protein 70
Glyma.16G220900	Chr16:37787713-37794199	1.72055	0.000594609	AT2G38600.1		HAD superfamily, subfamily IIIB acid phosphatase
Glyma.17G006100	Chr17:556271-560601	1.46541	0.000594609	AT4G16370.1	ATOPT3,OPT3	oligopeptide transporter
Glyma.17G013700	Chr17:1039516-1043898	1.65437	0.00202893
Glyma.17G015400	Chr17:1151885-1153418	1.10156	0.000594609	AT1G11600.1	CYP77B1	cytochrome P450, family 77, subfamily B, polypeptide 1
Glyma.17G030100	Chr17:2210398-2211606	1.49688	0.000594609	AT1G24020.1	MLP423	MLP-like protein 423
Glyma.17G030400	Chr17:2222143-2223193	3.81446	0.000594609	AT1G24020.2	MLP423	MLP-like protein 423
Glyma.17G031300	Chr17:2291505-2292016	2.89761	0.000594609
Glyma.17G041200	Chr17:3041791-3047638	1.60134	0.000594609	AT1G02520.1	PGP11	P-glycoprotein 11
Glyma.17G043200	Chr17:3211837-3215941	1.33557	0.000594609	AT1G11910.1	APA1,ATAPA1	aspartic proteinase A1
Glyma.17G043400	Chr17:3223022-3227319	1.83648	0.000594609	AT3G17630.1	ATCHX19,CHX19	cation/H+ exchanger 19
Glyma.17G049900	Chr17:3785987-3788223	1.87417	0.00110641	AT2G06050.2	DDE1,OPR3	oxophytodienoate-reductase 3
Glyma.17G054500	Chr17:4143437-4147686	2.64531	0.000594609	AT5G56970.1	ATCKX3,CKX3	cytokinin oxidase 3
Glyma.17G058600	Chr17:4458698-4465376	1.27125	0.000594609	AT5G57150.1		basic helix-loop-helix (bHLH) DNA-binding superfamily protein
Glyma.17G060600	Chr17:4621222-4626031	1.09588	0.000594609	AT4G30130.1		Protein of unknown function (DUF630 and DUF632)
Glyma.17G067800	Chr17:5288104-5291690	1.012	0.000594609	AT2G18700.1	ATTPS11,ATTPSB,TPS11	trehalose phosphatase/synthase 11
Glyma.17G070700	Chr17:5540167-5541471	2.36559	0.000594609	AT2G23970.1		Class I glutamine amidotransferase-like superfamily protein
Glyma.17G084600	Chr17:6531156-6531822	3.31161	0.000594609
Glyma.17G086400	Chr17:6670951-6672249	1.26836	0.00929802	AT3G01570.1		Oleosin family protein
Glyma.17G089500	Chr17:6970416-6971750	1.99706	0.00543127	AT5G62770.1		Protein of unknown function (DUF1645)
Glyma.17G091100	Chr17:7104761-7108078	2.23192	0.000594609	AT1G23820.1	SPDS1	spermidine synthase 1
Glyma.17G092800	Chr17:7253510-7255621	1.75764	0.000594609	AT5G14920.1		Gibberellin-regulated family protein
Glyma.17G094600	Chr17:7402138-7403369	1.28866	0.000594609
Glyma.17G096200	Chr17:7559211-7561999	1.02226	0.000594609	AT5G62680.1		Major facilitator superfamily protein
Glyma.17G097100	Chr17:7651553-7653662	1.29796	0.000594609	AT3G01280.1	ATVDAC1,VDAC1	voltage dependent anion channel 1
Glyma.17G107800	Chr17:8462962-8465368	1.29004	0.000594609	AT2G11910.1
Glyma.17G112900	Chr17:8917772-8918799	1.61991	0.000594609	AT5G26330.1		Cupredoxin superfamily protein
Glyma.17G116800	Chr17:9214169-9216307	2.24383	0.000594609	AT2G26695.1		Ran BP2/NZF zinc finger-like superfamily protein
Glyma.17G117200	Chr17:9234325-9235375	3.27839	0.000594609	AT5G25940.1		early nodulin-related
Glyma.17G118300	Chr17:9362501-9369383	1.36047	0.000594609	AT2G26650.1	AKT1,ATAKT1,KT1	K+ transporter 1
Glyma.17G119000	Chr17:9408982-9409677	2.83943	0.000594609
Glyma.17G123900	Chr17:9889609-9890310	1.03087	0.000594609	AT1G74055.1
Glyma.17G135900	Chr17:10962653-10964559	1.9556	0.000594609	AT2G27830.1
Glyma.17G147500	Chr17:12150626-12153374	2.37579	0.000594609	AT4G17030.1	AT-EXPR,ATEXLB1,ATEXPR1,ATHEXP BETA 3.1,EXLB1,EXPR	expansin-like B1
Glyma.17G151500	Chr17:12625705-12626691	1.56825	0.000594609	AT5G38610.1		Plant invertase/pectin methylesterase inhibitor superfamily protein
Glyma.17G154100	Chr17:12962458-12965411	2.30079	0.000594609	AT4G17980.1	anac071,NAC071	NAC domain containing protein 71
Glyma.17G156000	Chr17:13251018-13253638	1.15022	0.00110641	AT4G37850.1		basic helix-loop-helix (bHLH) DNA-binding superfamily protein
Glyma.17G160000	Chr17:13844889-13846743	1.31689	0.00364092	AT1G70210.1	ATCYCD1;1,CYCD1;1	CYCLIN D1;1
Glyma.17G165300	Chr17:14982098-14984805	1.16732	0.00610133	AT4G37390.1	AUR3,BRU6,GH3-2,GH3.2,YDK1	Auxin-responsive GH3 family protein
Glyma.17G166600	Chr17:15221014-15222088	1.97361	0.00473094	AT4G37290.1
Glyma.17G168300	Chr17:15554449-15557068	1.08	0.000594609	AT5G43060.1		Granulin repeat cysteine protease family protein
Glyma.17G175400	Chr17:18331355-18332518	1.47207	0.000594609	AT2G15680.1		Calcium-binding EF-hand family protein
Glyma.17G176700	Chr17:18815448-18816499	1.74805	0.000594609	AT2G23440.1
Glyma.17G179400	Chr17:19739857-19744911	1.77858	0.00364092	AT5G66900.1		Disease resistance protein (CC-NBS-LRR class) family
Glyma.17G180000	Chr17:20103624-20108427	3.59438	0.000594609	AT5G66900.1		Disease resistance protein (CC-NBS-LRR class) family
Glyma.17G187300	Chr17:23988354-23992415	1.42086	0.006761	AT5G39890.1		Protein of unknown function (DUF1637)
Glyma.17G210800	Chr17:34778511-34785794	1.17852	0.000594609	AT5G25360.2
Glyma.17G214400	Chr17:35893786-35898072	1.47754	0.000594609	AT5G38260.1		Protein kinase superfamily protein
Glyma.17G214600	Chr17:36049052-36054871	2.1898	0.000594609	AT1G70250.1		receptor serine/threonine kinase, putative
Glyma.17G214900	Chr17:36078040-36082306	2.59139	0.000594609	AT1G66920.2		Protein kinase superfamily protein
Glyma.17G222300	Chr17:37512570-37514905	3.63207	0.000594609	AT1G80840.1	ATWRKY40,WRKY40	WRKY DNA-binding protein 40
Glyma.17G222500	Chr17:37539828-37542155	4.51642	0.000594609	AT1G80840.1	ATWRKY40,WRKY40	WRKY DNA-binding protein 40
Glyma.17G223800	Chr17:37680894-37686977	1.00613	0.000594609	AT4G31860.1		Protein phosphatase 2C family protein
Glyma.17G224300	Chr17:37732103-37749171	2.02946	0.000594609	AT5G10530.1		Concanavalin A-like lectin protein kinase family protein
Glyma.17G224500	Chr17:37772128-37774621	4.20909	0.000594609	AT5G10530.1		Concanavalin A-like lectin protein kinase family protein
Glyma.17G224800	Chr17:37790964-37792528	2.41904	0.000594609	AT5G26170.1	ATWRKY50,WRKY50	WRKY DNA-binding protein 50
Glyma.17G233500	Chr17:38893929-38894930	2.34869	0.000594609	AT3G49780.1	ATPSK3 (FORMER SYMBOL),ATPSK4,PSK4	phytosulfokine 4 precursor
Glyma.17G238200	Chr17:39357076-39359079	1.52316	0.000594609	AT3G16150.1		N-terminal nucleophile aminohydrolases (Ntn hydrolases) superfamily protein
Glyma.17G238300	Chr17:39371869-39373991	1.22232	0.000594609	AT3G50150.1		Plant protein of unknown function (DUF247)
Glyma.17G239100	Chr17:39462451-39463649	2.1162	0.00110641
Glyma.17G244200	Chr17:39960276-39964490	2.16174	0.000594609	AT2G26560.1	PLA IIA,PLA2A,PLP2	phospholipase A 2A
Glyma.17G245300	Chr17:40077481-40083196	1.6153	0.00899798	AT5G66850.1	MAPKKK5	mitogen-activated protein kinase kinase kinase 5
Glyma.17G251900	Chr17:40641018-40644794	1.20054	0.000594609	AT1G19600.1		pfkB-like carbohydrate kinase family protein
Glyma.17G252000	Chr17:40641018-40644794	1.20442	0.000594609
Glyma.18G013900	Chr18:974509-974935	3.3876	0.000594609
Glyma.18G038500	Chr18:3099278-3103439	2.06538	0.000594609	AT2G28930.3	APK1B,PK1B	protein kinase 1B
Glyma.18G043900	Chr18:3767586-3772179	1.20307	0.00772396	AT1G65910.1	anac028,NAC028	NAC domain containing protein 28
Glyma.18G044800	Chr18:3854124-3856926	1.38791	0.000594609
Glyma.18G046400	Chr18:4020379-4030143	3.28581	0.000594609	AT5G40380.1	CRK42	cysteine-rich RLK (RECEPTOR-like protein kinase) 42
Glyma.18G049000	Chr18:4223929-4226602	1.08712	0.000594609	AT5G58240.1	FHIT	FRAGILE HISTIDINE TRIAD
Glyma.18G055600	Chr18:4841839-4844474	4.01232	0.000594609	AT5G05340.1		Peroxidase superfamily protein
Glyma.18G058000	Chr18:5113970-5115020	1.54799	0.00507705	AT2G30130.1	ASL5,LBD12,PCK1	Lateral organ boundaries (LOB) domain family protein
Glyma.18G080400	Chr18:7708910-7712724	2.48163	0.000594609	AT3G26300.1	CYP71B34	cytochrome P450, family 71, subfamily B, polypeptide 34
Glyma.18G091300	Chr18:9117663-9125559	2.82031	0.000594609	AT5G19440.1		NAD(P)-binding Rossmann-fold superfamily protein
Glyma.18G093300	Chr18:9412309-9415497	1.08192	0.000594609	AT3G07040.1	RPM1,RPS3	NB-ARC domain-containing disease resistance protein
Glyma.18G096700	Chr18:9953194-9953932	2.78357	0.000594609	AT3G20340.1
Glyma.18G121900	Chr18:15404349-15405576	1.5256	0.000594609	AT1G26920.1
Glyma.18G141500	Chr18:21917437-21922118	2.24968	0.000594609	AT1G70520.1	CRK2	cysteine-rich RLK (RECEPTOR-like protein kinase) 2
Glyma.18G150600	Chr18:27786594-27795631	1.16519	0.0015789	AT2G22620.1		Rhamnogalacturonate lyase family protein
Glyma.18G152600	Chr18:29114906-29116279	1.95667	0.000594609	AT5G48540.1		receptor-like protein kinase-related family protein
Glyma.18G195400	Chr18:46956850-46961532	1.05933	0.000594609	AT3G54110.1	ATPUMP1,ATUCP1,PUMP1,UCP,UCP1	plant uncoupling mitochondrial protein 1
Glyma.18G201900	Chr18:48192544-48196624	2.42939	0.000594609	AT5G05600.1		2-oxoglutarate (2OG) and Fe(II)-dependent oxygenase superfamily protein
Glyma.18G205600	Chr18:48924743-48928156	3.83541	0.000594609	AT2G33020.1	AtRLP24,RLP24	receptor like protein 24
Glyma.18G210500	Chr18:49642347-49649886	1.64851	0.000594609	AT3G08860.1	PYD4	PYRIMIDINE 4
Glyma.18G211000	Chr18:49758275-49761534	3.29507	0.000594609	AT5G05340.1		Peroxidase superfamily protein
Glyma.18G211100	Chr18:49772783-49775630	1.89535	0.000594609	AT5G05340.1		Peroxidase superfamily protein
Glyma.18G212500	Chr18:49917526-49919691	4.21841	0.000594609	AT3G10960.1	ATAZG1,AZG1	AZA-guanine resistant1
Glyma.18G213200	Chr18:50013377-50015386	2.09693	0.000594609	AT3G56400.1	ATWRKY70,WRKY70	WRKY DNA-binding protein 70
Glyma.18G216800	Chr18:50371767-50388753	1.50252	0.000594609	AT5G01950.1		Leucine-rich repeat protein kinase family protein
Glyma.18G219700	Chr18:50651671-50656322	4.50519	0.000594609	AT4G23310.1	CRK23	cysteine-rich RLK (RECEPTOR-like protein kinase) 23
Glyma.18G221800	Chr18:50886944-50888427	1.07195	0.00110641	AT3G60890.2	ZPR2	protein binding
Glyma.18G225100	Chr18:51316885-51319147	2.49016	0.00110641
Glyma.18G225300	Chr18:51349470-51350450	4.07782	0.0015789	AT2G45760.1	BAL,BAP2	BON association protein 2
Glyma.18G231400	Chr18:52007699-52008228	1.08424	0.000594609
Glyma.18G237900	Chr18:52656633-52660776	2.16127	0.0015789	AT4G21410.1	CRK29	cysteine-rich RLK (RECEPTOR-like protein kinase) 29
Glyma.18G238800	Chr18:52766040-52769552	1.01074	0.000594609	AT1G19640.1	JMT	jasmonic acid carboxyl methyltransferase
Glyma.18G242900	Chr18:53113340-53119592	1.01884	0.000594609	AT4G12910.1	scpl20	serine carboxypeptidase-like 20
Glyma.18G244100	Chr18:53193557-53202738	2.09448	0.000594609	AT1G08450.1	AtCRT3,CRT3,EBS2,PSL1	calreticulin 3
Glyma.18G247600	Chr18:53482911-53483758	3.05662	0.000594609	AT5G51160.1		Ankyrin repeat family protein
Glyma.18G249100	Chr18:53566789-53568289	1.35384	0.000594609	AT1G55190.1	PRA1.F2,PRA7	PRA1 (Prenylated rab acceptor) family protein
Glyma.18G249900	Chr18:53647152-53658342	1.34217	0.000594609	AT4G08850.1		Leucine-rich repeat receptor-like protein kinase family protein
Glyma.18G250500	Chr18:53691917-53695661	1.6146	0.000594609	AT4G08850.1		Leucine-rich repeat receptor-like protein kinase family protein
Glyma.18G250900	Chr18:53725184-53729037	1.16602	0.000594609	AT4G08850.1		Leucine-rich repeat receptor-like protein kinase family protein
Glyma.18G254000	Chr18:54048893-54051956	2.11259	0.000594609	AT4G08850.1		Leucine-rich repeat receptor-like protein kinase family protein
Glyma.18G254100	Chr18:54053728-54055912	1.81202	0.000594609	AT5G40010.1	AATP1	AAA-ATPase 1
Glyma.18G254300	Chr18:54066241-54069179	3.96419	0.00110641	AT4G08850.1		Leucine-rich repeat receptor-like protein kinase family protein
Glyma.18G254500	Chr18:54082493-54085312	2.51692	0.00772396	AT4G08850.1		Leucine-rich repeat receptor-like protein kinase family protein
Glyma.18G254600	Chr18:54090558-54093835	3.44772	0.00644005	AT4G08850.1		Leucine-rich repeat receptor-like protein kinase family protein
Glyma.18G255500	Chr18:54171634-54173058	3.3601	0.00110641
Glyma.18G256400	Chr18:54236170-54243727	1.49362	0.000594609	AT5G39890.1		Protein of unknown function (DUF1637)
Glyma.18G260700	Chr18:54660450-54661757	1.10445	0.000594609	AT5G39670.1		Calcium-binding EF-hand family protein
Glyma.18G260900	Chr18:54674590-54677015	1.47332	0.000594609	AT1G69530.2	AT-EXP1,ATEXP1,ATEXPA1,ATHEXP ALPHA 1.2,EXP1,EXPA1	expansin A1
Glyma.18G264100	Chr18:54944253-54947873	1.19069	0.00326143	AT5G39380.1		Plant calmodulin-binding protein-related
Glyma.18G273100	Chr18:55589585-55591278	1.0056	0.000594609	AT5G28680.1	ANX2	Malectin/receptor-like protein kinase family protein
Glyma.18G273200	Chr18:55594616-55598871	1.35449	0.000594609	AT5G24530.1	DMR6	2-oxoglutarate (2OG) and Fe(II)-dependent oxygenase superfamily protein
Glyma.18G278900	Chr18:56019402-56022725	2.58257	0.000594609	AT5G38710.1		Methylenetetrahydrofolate reductase family protein
Glyma.18G281400	Chr18:56218083-56222243	2.37642	0.000594609	AT5G61890.1		Integrase-type DNA-binding superfamily protein
Glyma.18G294300	Chr18:57205034-57207996	3.1079	0.000594609	AT5G38200.1		Class I glutamine amidotransferase-like superfamily protein
Glyma.19G004900	Chr19:442916-444920	1.21283	0.00110641	AT3G27650.1	LBD25	LOB domain-containing protein 25
Glyma.19G005700	Chr19:514038-518599	2.19263	0.000594609	AT5G40380.1	CRK42	cysteine-rich RLK (RECEPTOR-like protein kinase) 42
Glyma.19G007700	Chr19:774596-781805	3.06266	0.000594609	AT3G01500.2	ATBCA1,ATSABP3,CA1,SABP3	carbonic anhydrase 1
Glyma.19G014800	Chr19:1422000-1424849	1.2772	0.000594609	AT4G31970.1	CYP82C2	cytochrome P450, family 82, subfamily C, polypeptide 2
Glyma.19G030700	Chr19:3794403-3796426	1.3584	0.000594609	AT5G39090.1		HXXXD-type acyl-transferase family protein
Glyma.19G033500	Chr19:4318948-4323611	1.70325	0.00772396	AT5G60920.1	COB	COBRA-like extracellular glycosyl-phosphatidyl inositol-anchored protein family
Glyma.19G043000	Chr19:6272210-6276348	1.6913	0.000594609	AT5G38710.1		Methylenetetrahydrofolate reductase family protein
Glyma.19G054700	Chr19:9126215-9131041	1.17823	0.000594609	AT5G36930.2		Disease resistance protein (TIR-NBS-LRR class) family
Glyma.19G066700	Chr19:18189503-18191090	1.38337	0.000594609	AT5G17860.1	CAX7	calcium exchanger 7
Glyma.19G086100	Chr19:30658562-30659637	1.21595	0.00644005	AT3G05950.1		RmlC-like cupins superfamily protein
Glyma.19G086200	Chr19:30677295-30678405	1.25288	0.00473094	AT3G05950.1		RmlC-like cupins superfamily protein
Glyma.19G086500	Chr19:30721227-30722158	1.30207	0.000594609	AT5G39160.1		RmlC-like cupins superfamily protein
Glyma.19G090800	Chr19:32292150-32293671	1.38808	0.000594609	AT3G01900.1	CYP94B2	cytochrome P450, family 94, subfamily B, polypeptide 2
Glyma.19G092700	Chr19:32909241-32911412	1.21022	0.000594609	AT5G08391.1		Protein of unknown function (DUF 3339)
Glyma.19G094100	Chr19:33279311-33281763	1.67561	0.000594609	AT5G13080.1	ATWRKY75,WRKY75	WRKY DNA-binding protein 75
Glyma.19G104200	Chr19:35291049-35294157	2.86245	0.000594609	AT5G61890.1		Integrase-type DNA-binding superfamily protein
Glyma.19G106400	Chr19:35730039-35731276	1.09225	0.00110641	AT1G52140.1
Glyma.19G111000	Chr19:36534478-36539096	1.14527	0.000594609	AT5G18170.1	GDH1	glutamate dehydrogenase 1
Glyma.19G115300	Chr19:37043839-37047492	4.44642	0.00364092	AT5G39890.1		Protein of unknown function (DUF1637)
Glyma.19G115600	Chr19:37076730-37083107	2.50337	0.000594609	AT5G39890.1		Protein of unknown function (DUF1637)
Glyma.19G136700	Chr19:39804024-39807164	1.03123	0.00708272	AT2G15490.1	UGT73B4	UDP-glycosyltransferase 73B4
Glyma.19G137800	Chr19:39922101-39925028	1.1396	0.000594609	AT2G41690.1	AT-HSFB3,HSFB3	heat shock transcription factor B3
Glyma.19G146900	Chr19:40775615-40776719	1.55007	0.000594609	AT3G57950.1
Glyma.19G151200	Chr19:41150639-41151405	2.04646	0.000594609	AT5G42500.1		Disease resistance-responsive (dirigent-like protein) family protein
Glyma.19G155900	Chr19:41652976-41655576	1.32236	0.00110641
Glyma.19G159200	Chr19:42004440-42008416	1.71124	0.000594609	AT3G22810.1		Plant protein of unknown function (DUF828) with plant pleckstrin homology-like region
Glyma.19G159900	Chr19:42082339-42086706	1.12795	0.000594609	AT3G63380.1		ATPase E1-E2 type family protein / haloacid dehalogenase-like hydrolase family protein
Glyma.19G161700	Chr19:42238326-42244410	1.08791	0.000594609	AT2G30580.1	DRIP2	DREB2A-interacting protein 2
Glyma.19G162100	Chr19:42275656-42277195	1.83261	0.000594609	AT5G63450.1	CYP94B1	cytochrome P450, family 94, subfamily B, polypeptide 1
Glyma.19G164600	Chr19:42545263-42547478	3.00258	0.000594609	AT3G23250.1	ATMYB15,ATY19,MYB15	myb domain protein 15
Glyma.19G185300	Chr19:44391521-44394905	1.22823	0.000594609	AT2G36840.1		ACT-like superfamily protein
Glyma.19G187500	Chr19:44585421-44587823	1.03217	0.00110641	AT2G36780.1		UDP-Glycosyltransferase superfamily protein
Glyma.19G190000	Chr19:44768773-44770762	1.89453	0.000594609	AT3G10040.1		sequence-specific DNA binding transcription factors
Glyma.19G200500	Chr19:45754053-45756493	1.64712	0.0015789	AT3G11820.1	AT-SYR1,ATSYP121,ATSYR1,PEN1,SYP121,SYR1	syntaxin of plants 121
Glyma.19G211600	Chr19:46552312-46553222	1.05848	0.00110641	AT4G02380.1	AtLEA5,SAG21	senescence-associated gene 21
Glyma.19G212300	Chr19:46595977-46598353	1.45062	0.000594609	AT4G02330.1	ATPMEPCRB	Plant invertase/pectin methylesterase inhibitor superfamily
Glyma.19G213100	Chr19:46657717-46658772	1.35393	0.000594609	AT2G47520.1	HRE2	Integrase-type DNA-binding superfamily protein
Glyma.19G213900	Chr19:46729167-46732741	1.25667	0.000594609	AT4G02200.1		Drought-responsive family protein
Glyma.19G217800	Chr19:47056410-47058390	1.07993	0.00473094	AT2G47260.1	ATWRKY23,WRKY23	WRKY DNA-binding protein 23
Glyma.19G218800	Chr19:47123223-47125680	1.72003	0.00202893	AT2G47190.1	ATMYB2,MYB2	myb domain protein 2
Glyma.19G219000	Chr19:47132172-47133887	1.88785	0.0015789	AT1G48000.1	AtMYB112,MYB112	myb domain protein 112
Glyma.19G228300	Chr19:47976988-47982973	1.10412	0.000594609	AT1G23380.1	KNAT6,KNAT6L,KNAT6S	KNOTTED1-like homeobox gene 6
Glyma.19G229500	Chr19:48055254-48063147	1.66772	0.000594609	AT5G57580.1		Calmodulin-binding protein
Glyma.19G239000	Chr19:48739533-48744090	1.68739	0.000594609	AT1G54730.2		Major facilitator superfamily protein
Glyma.19G244600,Glyma.19G244700	Chr19:49179854-49193451	1.02753	0.000594609	AT5G28840.2	GME	GDP-D-mannose 3\',5\'-epimerase
Glyma.19G244800	Chr19:49199324-49204634	1.23135	0.000594609	AT5G28770.2	AtbZIP63,BZO2H3	bZIP transcription factor family protein
Glyma.19G254800	Chr19:49949238-49952046	1.37411	0.000594609	AT4G11070.1	AtWRKY41,WRKY41	WRKY family transcription factor
Glyma.19G255500	Chr19:49997384-50002393	1.57018	0.000594609	AT5G53130.1	ATCNGC1,CNGC1	cyclic nucleotide gated channel 1
Glyma.19G259300	Chr19:50296771-50300441	1.76319	0.000594609	AT2G46760.1		D-arabinono-1,4-lactone oxidase family protein
Glyma.19G259400	Chr19:50306347-50310271	1.39743	0.0015789	AT2G46760.1		D-arabinono-1,4-lactone oxidase family protein
Glyma.19G264200	Chr19:50731444-50733768	1.29023	0.000594609	AT5G49620.1	AtMYB78,MYB78	myb domain protein 78
Glyma.20G001400	Chr20:150536-152168	1.49749	0.00610133	AT4G11290.1		Peroxidase superfamily protein
Glyma.20G001700	Chr20:178931-182481	1.93848	0.000594609	AT3G30340.1		nodulin MtN21 /EamA-like transporter family protein
Glyma.20G013400	Chr20:1177433-1179815	1.59352	0.000594609	AT2G01340.1	At17.1
Glyma.20G018200	Chr20:1893420-1896227	1.30262	0.00110641	AT4G18340.1		Glycosyl hydrolase superfamily protein
Glyma.20G032500	Chr20:4194290-4202575	1.54053	0.000594609	AT1G14040.1		EXS (ERD1/XPR1/SYG1) family protein
Glyma.20G033900	Chr20:4645405-4647691	1.50519	0.000594609	AT2G03090.1	ATEXP15,ATEXPA15,ATHEXP ALPHA 1.3,EXP15,EXPA15	expansin A15
Glyma.20G034200	Chr20:4731767-4732678	4.21626	0.000594609	AT5G39670.1		Calcium-binding EF-hand family protein
Glyma.20G051600	Chr20:11621857-11627153	1.38846	0.000594609	AT5G21105.3		Plant L-ascorbate oxidase
Glyma.20G051700	Chr20:11685746-11690052	1.29482	0.000594609	AT5G21105.1		Plant L-ascorbate oxidase
Glyma.20G064500	Chr20:21930211-21930913	1.33702	0.000594609	AT4G39720.1		VQ motif-containing protein
Glyma.20G068000	Chr20:24212942-24213957	2.03506	0.000594609	AT4G24110.1
Glyma.20G082300	Chr20:30973413-30975591	1.21593	0.000594609	AT4G13480.1	AtMYB79,MYB79	myb domain protein 79
Glyma.20G097800	Chr20:34091098-34094358	3.42563	0.000594609	AT2G24100.1
Glyma.20G098500	Chr20:34179793-34183432	2.46807	0.00110641	AT2G39470.1	PPL2	PsbP-like protein 2
Glyma.20G101100	Chr20:34439996-34441373	1.30827	0.000594609	AT3G09270.1	ATGSTU8,GSTU8	glutathione S-transferase TAU 8
Glyma.20G102100	Chr20:34497051-34498857	1.61614	0.000594609	AT5G08350.1		GRAM domain-containing protein / ABA-responsive protein-related
Glyma.20G110500	Chr20:35269189-35271414	1.08466	0.000594609	AT1G55230.1		Family of unknown function (DUF716)
Glyma.20G113800	Chr20:35570274-35571787	1.73971	0.0024565	AT5G16080.1	AtCXE17,CXE17	carboxyesterase 17
Glyma.20G114200	Chr20:35592129-35594408	2.88458	0.000594609	AT2G30490.1	ATC4H,C4H,CYP73A5,REF3	cinnamate-4-hydroxylase
Glyma.20G119700	Chr20:36240523-36243057	1.96576	0.000594609	AT1G25390.1		Protein kinase superfamily protein
Glyma.20G122100	Chr20:36470297-36470447	1.24998	0.000594609
Glyma.20G130000	Chr20:37095049-37095962	3.5663	0.000594609	AT2G15220.1		Plant basic secretory protein (BSP) family protein
Glyma.20G137700	Chr20:37718907-37728897	1.8351	0.000594609	AT4G21410.1	CRK29	cysteine-rich RLK (RECEPTOR-like protein kinase) 29
Glyma.20G138200	Chr20:37765404-37768696	2.09007	0.000594609	AT4G23250.1	CRK17,DUF26-21,EMB1290,RKC1	kinases;protein kinases
Glyma.20G139400	Chr20:37856541-37864327	1.51254	0.000594609	AT4G05200.1	CRK25	cysteine-rich RLK (RECEPTOR-like protein kinase) 25
Glyma.20G139500	Chr20:37867098-37871482	1.64913	0.000594609	AT4G05200.1	CRK25	cysteine-rich RLK (RECEPTOR-like protein kinase) 25
Glyma.20G140200	Chr20:37908650-37912452	2.6371	0.000594609	AT4G05200.1	CRK25	cysteine-rich RLK (RECEPTOR-like protein kinase) 25
Glyma.20G140600	Chr20:37938082-37942558	1.79283	0.000594609	AT4G05200.1	CRK25	cysteine-rich RLK (RECEPTOR-like protein kinase) 25
Glyma.20G145100	Chr20:38365125-38368649	1.172	0.000594609	AT1G31690.1		Copper amine oxidase family protein
Glyma.20G154800	Chr20:39365069-39368171	1.51211	0.00988396	AT5G51950.1		Glucose-methanol-choline (GMC) oxidoreductase family protein
Glyma.20G163000	Chr20:40058870-40060125	1.08865	0.0015789	AT1G64700.1
Glyma.20G163100	Chr20:40061674-40063208	1.48198	0.000594609	AT5G52810.1		NAD(P)-binding Rossmann-fold superfamily protein
Glyma.20G163800,Glyma.20G163900	Chr20:40132491-40144655	1.96997	0.000594609	AT5G52880.1		F-box family protein
Glyma.20G164000	Chr20:40158390-40160011	1.35426	0.00644005	AT5G52900.1
Glyma.20G205700	Chr20:44256780-44257527	2.01514	0.000594609	AT2G38870.1		Serine protease inhibitor, potato inhibitor I-type family protein
Glyma.20G205800	Chr20:44261185-44261955	1.72921	0.000594609	AT2G38870.1		Serine protease inhibitor, potato inhibitor I-type family protein
Glyma.20G213500,Glyma.20G213600	Chr20:44996230-45001835	1.94754	0.000594609	AT4G35160.1		O-methyltransferase family protein
Glyma.20G220800	Chr20:45582180-45583206	3.63415	0.000594609	AT3G05950.1		RmlC-like cupins superfamily protein
Glyma.20G224200	Chr20:45879486-45881407	1.47503	0.00507705	AT4G14746.1
Glyma.20G225200	Chr20:45955983-45956754	1.14849	0.006761	AT3G04720.1	HEL,PR-4,PR4	pathogenesis-related 4
Glyma.20G233900	Chr20:46665753-46676280	1.37145	0.000594609	AT1G09010.1		glycoside hydrolase family 2 protein
Glyma.20G245100,Glyma.20G245200	Chr20:47561269-47572404	1.06948	0.000594609	AT2G18950.1	ATHPT,HPT1,TPT1,VTE2	homogentisate phytyltransferase 1
Glyma.U007900	scaffold_195:35476-40844	1.98085	0.00708272	AT2G34930.1		disease resistance family protein / LRR family protein
Glyma.U012600	scaffold_21:552718-563091	1.89948	0.000594609	AT4G27190.1		NB-ARC domain-containing disease resistance protein
Glyma.U020900	scaffold_21:3406019-3408484	1.45205	0.000594609	AT1G07900.1	LBD1	LOB domain-containing protein 1
Glyma.U027300	scaffold_27:174392-178911	1.60018	0.00772396	AT3G09220.1	LAC7	laccase 7
Glyma.U027400	scaffold_27:180253-185442	1.16142	0.000594609	AT3G09220.1	LAC7	laccase 7
Glyma.U027600	scaffold_27:273884-277609	1.1291	0.00364092	AT5G05830.1		RING/FYVE/PHD zinc finger superfamily protein
Glyma.U029600	scaffold_28:174370-175368	2.26581	0.000594609	AT3G49780.1	ATPSK3 (FORMER SYMBOL),ATPSK4,PSK4	phytosulfokine 4 precursor
Glyma.U030900	scaffold_28:316324-317633	1.35113	0.00959685	AT1G59590.1	ZCF37	ZCF37
Glyma.U032700	scaffold_31:286491-289642	1.22472	0.000594609	AT4G36140.1		disease resistance protein (TIR-NBS-LRR class), putative
Glyma.U034800	scaffold_32:234177-234417	2.14055	0.000594609
Glyma.U035000	scaffold_32:246110-247288	1.42489	0.000594609
Glyma.U039500	scaffold_471:3796-10177	1.20296	0.00202893	AT2G30320.1		Pseudouridine synthase family protein

## Sheet: Down-regulated DEGs in S54
Gene_models	Position	log2(S54T/S54C)	FDR	Best-hit-arabi-name	Arabi-symbol	Functional_descriptions
Glyma.01G001500	Chr01:246903-274045	-1.24596	0.000594609	AT2G07050.1	CAS1	cycloartenol synthase 1
Glyma.01G003000	Chr01:363182-365184	-1.36514	0.000594609	AT5G56840.1		myb-like transcription factor family protein
Glyma.01G005400	Chr01:524165-529281	-1.04057	0.000594609	AT4G26270.1	PFK3	phosphofructokinase 3
Glyma.01G007100	Chr01:707569-708601	-1.41958	0.000594609	AT4G29140.1		MATE efflux family protein
Glyma.01G009000	Chr01:882737-883553	-1.30948	0.0015789	AT4G29110.1
Glyma.01G012700	Chr01:1211159-1216306	-2.17592	0.000594609	AT3G23670.1	KINESIN-12B,PAKRP1L	phragmoplast-associated kinesin-related protein, putative
Glyma.01G020900	Chr01:2104936-2109784	-2.06464	0.000594609	AT4G37980.1	ATCAD7,CAD7,ELI3,ELI3-1	elicitor-activated gene 3-1
Glyma.01G033500	Chr01:3514069-3519602	-1.82113	0.00364092	AT5G40240.1		nodulin MtN21 /EamA-like transporter family protein
Glyma.01G053600	Chr01:6787040-6793376	-1.23735	0.00868978	AT1G13970.1		Protein of unknown function (DUF1336)
Glyma.01G061100	Chr01:8436334-8438675	-1.50602	0.000594609	AT1G13710.1	CYP78A5,KLU	cytochrome P450, family 78, subfamily A, polypeptide 5
Glyma.01G073200	Chr01:13869094-13874989	-2.17494	0.000594609	AT2G44990.1	ATCCD7,CCD7,MAX3	carotenoid cleavage dioxygenase 7
Glyma.01G082000	Chr01:23857596-23861023	-1.26242	0.000594609	AT1G13635.2		DNA glycosylase superfamily protein
Glyma.01G086500	Chr01:25617408-25621773	-3.74071	0.000594609
Glyma.01G089800	Chr01:27170802-27175506	-1.65509	0.000594609	AT3G21360.1		2-oxoglutarate (2OG) and Fe(II)-dependent oxygenase superfamily protein
Glyma.01G090700	Chr01:27400162-27401487	-1.15248	0.000594609	AT3G25640.1		Protein of unknown function, DUF617
Glyma.01G091100	Chr01:27547797-27553665	-1.2622	0.000594609	AT3G25620.2		ABC-2 type transporter family protein
Glyma.01G092300	Chr01:27944420-27945794	-1.08701	0.000594609
Glyma.01G095800	Chr01:30020674-30021955	-1.0979	0.00644005
Glyma.01G097900	Chr01:32298851-32301763	-1.02915	0.000594609	AT2G22680.1		Zinc finger (C3HC4-type RING finger) family protein
Glyma.01G101100	Chr01:33585700-33587767	-1.42502	0.00202893	AT3G23160.1		Protein of unknown function (DUF668)
Glyma.01G110300	Chr01:37493520-37497425	-1.96305	0.000594609	AT3G11320.1		Nucleotide-sugar transporter family protein
Glyma.01G113000	Chr01:38674553-38679976	-1.77565	0.000594609	AT5G01220.1	SQD2	sulfoquinovosyldiacylglycerol 2
Glyma.01G115900	Chr01:40072015-40074796	-1.5343	0.000594609	AT3G08940.2	LHCB4.2	light harvesting complex photosystem II
Glyma.01G135500	Chr01:45776778-45781216	-1.75978	0.000594609	AT2G45130.1	ATSPX3,SPX3	SPX domain gene 3
Glyma.01G146500	Chr01:48176045-48177895	-1.11433	0.000594609	AT4G28890.1		RING/U-box superfamily protein
Glyma.01G150000	Chr01:48712814-48713959	-1.32202	0.000594609	AT1G24480.1		S-adenosyl-L-methionine-dependent methyltransferases superfamily protein
Glyma.01G173600	Chr01:51051682-51054726	-1.0082	0.000594609	AT5G03260.1	LAC11	laccase 11
Glyma.01G175000	Chr01:51157054-51161521	-1.29021	0.00110641	AT2G18470.1	PERK4	roline-rich extensin-like receptor kinase 4
Glyma.01G177500	Chr01:51388318-51390686	-1.40376	0.000594609	AT4G36740.1	ATHB40,HB-5,HB40	homeobox protein 40
Glyma.01G178800	Chr01:51487133-51492837	-1.59301	0.000594609	AT4G36850.1		PQ-loop repeat family protein / transmembrane family protein
Glyma.01G179400	Chr01:51531051-51533536	-1.44787	0.00402557	AT3G26300.1	CYP71B34	cytochrome P450, family 71, subfamily B, polypeptide 34
Glyma.01G179700	Chr01:51552706-51554817	-2.81458	0.0015789	AT3G26300.1	CYP71B34	cytochrome P450, family 71, subfamily B, polypeptide 34
Glyma.01G180800	Chr01:51698839-51700678	-1.25213	0.000594609	AT3G50820.1	OEC33,PSBO-2,PSBO2	photosystem II subunit O-2
Glyma.01G185000	Chr01:52040058-52040861	-1.10958	0.00868978	AT3G50610.1
Glyma.01G189300	Chr01:52442319-52444165	-1.22147	0.000594609	AT3G50120.1		Plant protein of unknown function (DUF247)
Glyma.01G190600	Chr01:52532795-52534956	-1.67355	0.000594609	AT2G14960.1	GH3.1	Auxin-responsive GH3 family protein
Glyma.01G197500	Chr01:53144121-53146677	-1.11154	0.000594609	AT1G50010.1	TUA2	tubulin alpha-2 chain
Glyma.01G199700	Chr01:53347894-53349718	-2.62933	0.000594609	AT2G35370.1	GDCH	glycine decarboxylase complex H
Glyma.01G200400	Chr01:53401725-53403810	-1.00214	0.000594609	AT2G35380.1		Peroxidase superfamily protein
Glyma.01G213700	Chr01:54486993-54489957	-1.92333	0.00202893	AT1G62960.1	ACS10	ACC synthase 10
Glyma.01G219100	Chr01:54880249-54888021	-1.28559	0.000594609	AT1G63440.1	HMA5	heavy metal atpase 5
Glyma.01G221500	Chr01:55056059-55061013	-1.03004	0.000594609	AT5G41410.1	BEL1	POX (plant homeobox) family protein
Glyma.01G222200	Chr01:55106454-55108776	-1.04775	0.000594609	AT1G63910.1	AtMYB103,MYB103	myb domain protein 103
Glyma.01G234600	Chr01:56070979-56081177	-1.1204	0.0015789	AT5G43630.1	TZP	zinc knuckle (CCHC-type) family protein
Glyma.01G235000	Chr01:56094092-56095531	-1.27735	0.000594609	AT3G22620.1		Bifunctional inhibitor/lipid-transfer protein/seed storage 2S albumin superfamily protein
Glyma.01G243400	Chr01:56632793-56634546	-1.50483	0.000594609
Glyma.02G001500	Chr02:175309-178604	-1.00243	0.000594609	AT2G26640.1	KCS11	3-ketoacyl-CoA synthase 11
Glyma.02G005800	Chr02:634486-639201	-1.24802	0.000594609	AT3G54700.1	PHT1;7	phosphate transporter 1;7
Glyma.02G006800	Chr02:713899-716175	-1.23455	0.000594609	AT1G09540.1	ATMYB61,MYB61	myb domain protein 61
Glyma.02G010000	Chr02:953665-954396	-1.16542	0.00110641
Glyma.02G010100	Chr02:960153-964560	-1.29207	0.000594609	AT1G02400.1	ATGA2OX4,ATGA2OX6,DTA1,GA2OX6	gibberellin 2-oxidase 6
Glyma.02G011900	Chr02:1090794-1092208	-1.04641	0.000594609	AT2G47360.1
Glyma.02G032500	Chr02:2971304-2974840	-1.81229	0.000594609	AT5G40210.1		nodulin MtN21 /EamA-like transporter family protein
Glyma.02G042700	Chr02:4007238-4008338	-1.66786	0.000594609	AT4G35690.1		Arabidopsis protein of unknown function (DUF241)
Glyma.02G047600	Chr02:4376284-4379912	-2.8263	0.000594609	AT5G66190.1	ATLFNR1,FNR1	ferredoxin-NADP(+)-oxidoreductase 1
Glyma.02G049000	Chr02:4464176-4467693	-3.94685	0.0015789	AT1G19940.1	AtGH9B5,GH9B5	glycosyl hydrolase 9B5
Glyma.02G061100	Chr02:5550740-5553382	-1.71822	0.000594609	AT3G50820.1	OEC33,PSBO-2,PSBO2	photosystem II subunit O-2
Glyma.02G063300,Glyma.02G063400	Chr02:5685208-5690074	-1.70027	0.000594609	AT2G23620.1	ATMES1,MES1	methyl esterase 1
Glyma.02G063800	Chr02:5720589-5724561	-1.57047	0.000594609	AT2G39200.1	ATMLO12,MLO12	Seven transmembrane MLO family protein
Glyma.02G064700	Chr02:5781635-5784296	-1.34778	0.000594609	AT3G54890.1	LHCA1	photosystem I light harvesting complex gene 1
Glyma.02G068900	Chr02:6051751-6053558	-2.5425	0.000594609	AT5G13870.1	EXGT-A4,XTH5	xyloglucan endotransglucosylase/hydrolase 5
Glyma.02G072800	Chr02:6373388-6375010	-1.03791	0.000594609	AT5G19790.1	RAP2.11	related to AP2 11
Glyma.02G088400	Chr02:7761468-7763414	-2.17725	0.000594609	AT2G39060.1		Nodulin MtN3 family protein
Glyma.02G098800	Chr02:9169019-9171899	-1.11085	0.000594609	AT1G25550.1		myb-like transcription factor family protein
Glyma.02G101400	Chr02:9596486-9600839	-2.26396	0.000594609	AT3G21360.1		2-oxoglutarate (2OG) and Fe(II)-dependent oxygenase superfamily protein
Glyma.02G113800	Chr02:11063512-11065036	-2.00807	0.00286621	AT2G03420.1
Glyma.02G119600	Chr02:11775035-11777459	-1.63385	0.000594609	AT1G13710.1	CYP78A5,KLU	cytochrome P450, family 78, subfamily A, polypeptide 5
Glyma.02G121800	Chr02:12106072-12107969	-1.07098	0.000594609	AT2G03720.1	MRH6	Adenine nucleotide alpha hydrolases-like superfamily protein
Glyma.02G130600	Chr02:13410564-13415621	-1.46916	0.00202893	AT3G25620.2		ABC-2 type transporter family protein
Glyma.02G143600	Chr02:14821657-14824370	-1.7138	0.000594609	AT2G38290.1	AMT2,AMT2;1,ATAMT2	ammonium transporter 2
Glyma.02G148200	Chr02:15285616-15287292	-2.11647	0.000594609	AT1G03220.1		Eukaryotic aspartyl protease family protein
Glyma.02G153000	Chr02:15723360-15724183	-4.56812	0.000594609	AT2G47880.1		Glutaredoxin family protein
Glyma.02G169100	Chr02:26110904-26115481	-1.73815	0.006761	AT3G11980.1	FAR2,MS2	Jojoba acyl CoA reductase-related male sterility protein
Glyma.02G171600	Chr02:26982394-26984739	-1.07245	0.000594609	AT5G06720.1	ATPA2,PA2	peroxidase 2
Glyma.02G176200	Chr02:28900452-28904608	-2.6387	0.000594609	AT5G06900.1	CYP93D1	cytochrome P450, family 93, subfamily D, polypeptide 1
Glyma.02G202500	Chr02:38754599-38759102	-1.21333	0.00202893	AT2G24270.2	ALDH11A3	aldehyde dehydrogenase 11A3
Glyma.02G204700	Chr02:38993364-39000790	-1.09431	0.000594609	AT4G30610.1	BRS1,SCPL24	alpha/beta-Hydrolases superfamily protein
Glyma.02G204800	Chr02:39001386-39005067	-1.54294	0.00644005
Glyma.02G209500	Chr02:39470917-39472392	-1.98057	0.000594609	AT1G72230.1		Cupredoxin superfamily protein
Glyma.02G210700	Chr02:39599282-39601285	-1.28127	0.000594609	AT1G72200.1		RING/U-box superfamily protein
Glyma.02G217500	Chr02:40431667-40433295	-1.17015	0.00110641	AT5G09620.1		Octicosapeptide/Phox/Bem1p family protein
Glyma.02G219100	Chr02:40700533-40701497	-2.27421	0.000594609	AT5G05220.1
Glyma.02G234600	Chr02:42198892-42200380	-1.24434	0.000594609	AT2G30340.1	LBD13	LOB domain-containing protein 13
Glyma.02G236300	Chr02:42376938-42379939	-2.13576	0.000594609	AT2G23460.1	ATXLG1,XLG1	extra-large G-protein 1
Glyma.02G238600	Chr02:42714307-42718195	-1.62473	0.00202893	AT4G10360.1		TRAM, LAG1 and CLN8 (TLC) lipid-sensing domain containing protein
Glyma.02G244300	Chr02:43234336-43235926	-1.04542	0.000594609	AT5G37670.1		HSP20-like chaperones superfamily protein
Glyma.02G249600	Chr02:43713515-43717718	-2.26209	0.000594609	AT2G39730.1	RCA	rubisco activase
Glyma.02G261600	Chr02:44758968-44763198	-1.05605	0.000594609	AT2G40370.1	LAC5	laccase 5
Glyma.02G264200	Chr02:44944547-44946886	-1.52878	0.000594609	AT3G46510.1	ATPUB13,PUB13	plant U-box 13
Glyma.02G267000	Chr02:45149236-45149395	-1.29766	0.000594609
Glyma.02G267900	Chr02:45247638-45251739	-1.13517	0.000594609	AT1G05000.1		Phosphotyrosine protein phosphatases superfamily protein
Glyma.02G273400	Chr02:45691870-45693857	-1.56394	0.0015789	AT5G12890.1		UDP-Glycosyltransferase superfamily protein
Glyma.02G302400	Chr02:47788709-47791861	-1.0613	0.000594609	AT5G55970.2		RING/U-box superfamily protein
Glyma.03G005300	Chr03:465176-470215	-1.63474	0.00364092	AT1G33110.1		MATE efflux family protein
Glyma.03G005600	Chr03:504868-509004	-1.33922	0.00644005	AT1G33110.1		MATE efflux family protein
Glyma.03G005700	Chr03:521422-528409	-1.15303	0.000594609	AT1G18500.1	IPMS1,MAML-4	methylthioalkylmalate synthase-like 4
Glyma.03G008000	Chr03:778571-779917	-2.81272	0.000594609
Glyma.03G008100	Chr03:790310-793031	-1.23442	0.000594609	AT2G45970.1	CYP86A8,LCR	cytochrome P450, family 86, subfamily A, polypeptide 8
Glyma.03G017300	Chr03:1744328-1745354	-1.52219	0.00110641	AT5G19790.1	RAP2.11	related to AP2 11
Glyma.03G019300	Chr03:1952795-1975003	-1.85164	0.000594609	AT2G45660.1	AGL20,ATSOC1,SOC1	AGAMOUS-like 20
Glyma.03G019800	Chr03:2042923-2045722	-2.60694	0.000594609	AT5G51810.1	AT2353,ATGA20OX2,GA20OX2	gibberellin 20 oxidase 2
Glyma.03G028000	Chr03:3070088-3077358	-2.21056	0.000594609	AT4G08870.1		Arginase/deacetylase superfamily protein
Glyma.03G032400	Chr03:3694047-3698244	-2.09097	0.000594609	AT2G45130.1	ATSPX3,SPX3	SPX domain gene 3
Glyma.03G034000	Chr03:3971584-3975700	-2.08266	0.000594609	AT4G00050.1	UNE10	basic helix-loop-helix (bHLH) DNA-binding superfamily protein
Glyma.03G034200	Chr03:3989071-3993561	-1.05092	0.00326143	AT3G56370.1		Leucine-rich repeat protein kinase family protein
Glyma.03G041300	Chr03:5213450-5213891	-1.78584	0.00110641	AT5G01740.1		Nuclear transport factor 2 (NTF2) family protein
Glyma.03G044400	Chr03:5651965-5652950	-1.40996	0.000594609	AT5G49040.1		Disease resistance-responsive (dirigent-like protein) family protein
Glyma.03G050800	Chr03:6623435-6625007	-1.15167	0.00836564	AT5G66770.1		GRAS family transcription factor
Glyma.03G051100	Chr03:6684295-6686809	-1.44059	0.00543127	AT5G01550.1	LECRKA4.2	lectin receptor kinase a4.1
Glyma.03G060300	Chr03:8759684-8761779	-1.38893	0.000594609	AT3G08940.2	LHCB4.2	light harvesting complex photosystem II
Glyma.03G067800	Chr03:14004703-14006681	-2.16417	0.000594609	AT3G23160.1		Protein of unknown function (DUF668)
Glyma.03G076000	Chr03:18812432-18816441	-1.42531	0.000594609	AT3G11320.1		Nucleotide-sugar transporter family protein
Glyma.03G078300	Chr03:19628598-19634712	-1.88543	0.000594609	AT5G01220.1	SQD2	sulfoquinovosyldiacylglycerol 2
Glyma.03G081200	Chr03:21874898-21878855	-1.41358	0.000594609	AT2G01900.1		DNAse I-like superfamily protein
Glyma.03G082900	Chr03:23010926-23013530	-1.79264	0.00473094	AT5G02440.1
Glyma.03G092800	Chr03:27508752-27513684	-1.593	0.000594609	AT3G03520.1	NPC3	non-specific phospholipase C3
Glyma.03G096500	Chr03:28381582-28384471	-1.83958	0.000594609	AT3G13610.1		2-oxoglutarate (2OG) and Fe(II)-dependent oxygenase superfamily protein
Glyma.03G105700	Chr03:30363850-30367411	-1.86401	0.000594609	AT4G37850.1		basic helix-loop-helix (bHLH) DNA-binding superfamily protein
Glyma.03G114600	Chr03:32187560-32189788	-1.02676	0.000594609	AT4G05180.1	PSBQ,PSBQ-2,PSII-Q	photosystem II subunit Q-2
Glyma.03G119500	Chr03:33055260-33058413	-1.00549	0.000594609	AT3G56940.1	ACSF,CHL27,CRD1	dicarboxylate diiron protein, putative (Crd1)
Glyma.03G131200	Chr03:34633869-34636918	-1.15774	0.000594609	AT1G52800.1		2-oxoglutarate (2OG) and Fe(II)-dependent oxygenase superfamily protein
Glyma.03G132700	Chr03:34758006-34761644	-1.19553	0.000594609	AT3G57270.1	BG1	beta-1,3-glucanase 1
Glyma.03G137000	Chr03:35290304-35296922	-1.46605	0.000594609	AT5G13630.1	ABAR,CCH,CCH1,CHLH,GUN5	magnesium-chelatase subunit chlH, chloroplast, putative / Mg-protoporphyrin IX chelatase, putative (CHLH)
Glyma.03G137900	Chr03:35392822-35398758	-1.07339	0.000594609	AT3G57520.1	AtSIP2,SIP2	seed imbibition 2
Glyma.03G139900	Chr03:35632836-35633771	-1.06951	0.000594609
Glyma.03G142000	Chr03:35794533-35796495	-3.58372	0.000594609	AT5G06900.1	CYP93D1	cytochrome P450, family 93, subfamily D, polypeptide 1
Glyma.03G142800	Chr03:35863311-35867713	-2.47133	0.00286621	AT2G42220.1		Rhodanese/Cell cycle control phosphatase superfamily protein
Glyma.03G145600	Chr03:36103397-36107031	-1.1185	0.000594609	AT5G06720.1	ATPA2,PA2	peroxidase 2
Glyma.03G150000	Chr03:36512932-36513274	-3.29226	0.000594609
Glyma.03G154700	Chr03:36991751-37001866	-2.45922	0.000594609	AT4G02780.1	ABC33,ATCPS1,CPS,CPS1,GA1	Terpenoid cyclases/Protein prenyltransferases superfamily protein
Glyma.03G158000	Chr03:37342884-37348721	-1.70532	0.000594609	AT1G03055.2
Glyma.03G158700	Chr03:37402402-37406031	-1.14337	0.000594609	AT4G14550.1	IAA14,SLR	indole-3-acetic acid inducible 14
Glyma.03G159100	Chr03:37438678-37439973	-1.12585	0.000594609	AT2G30570.1	PSBW	photosystem II reaction center W
Glyma.03G161400	Chr03:37635504-37637585	-1.01715	0.00110641	AT2G42430.1	ASL18,LBD16	lateral organ boundaries-domain 16
Glyma.03G162800	Chr03:37771713-37775073	-1.12416	0.000594609	AT3G54700.1	PHT1;7	phosphate transporter 1;7
Glyma.03G164000	Chr03:37866655-37868942	-1.56264	0.00577911	AT2G31160.1	LSH3	Protein of unknown function (DUF640)
Glyma.03G170300	Chr03:38522368-38529232	-1.32279	0.000594609	AT2G20180.3	PIF1,PIL5	phytochrome interacting factor 3-like 5
Glyma.03G171600,Glyma.03G171700	Chr03:38610796-38622777	-2.137	0.000594609	AT3G53720.1	ATCHX20,CHX20	cation/H+ exchanger 20
Glyma.03G174300	Chr03:38810867-38813493	-1.35599	0.000594609	AT3G09520.1	ATEXO70H4,EXO70H4	exocyst subunit exo70 family protein H4
Glyma.03G179900	Chr03:39210353-39211473	-1.40748	0.000594609	AT5G03170.1	ATFLA11,FLA11	FASCICLIN-like arabinogalactan-protein 11
Glyma.03G180000	Chr03:39215123-39216090	-1.16137	0.000594609	AT5G03170.1	ATFLA11,FLA11	FASCICLIN-like arabinogalactan-protein 11
Glyma.03G189900	Chr03:40073617-40076667	-1.76317	0.000594609	AT3G52970.1	CYP76G1	cytochrome P450, family 76, subfamily G, polypeptide 1
Glyma.03G192800	Chr03:40365977-40374308	-1.68176	0.00929802	AT1G66950.1	ATPDR11,PDR11	pleiotropic drug resistance 11
Glyma.03G203000	Chr03:41147197-41152087	-1.94214	0.000594609	AT5G06510.2	NF-YA10	nuclear factor Y, subunit A10
Glyma.03G204500	Chr03:41267777-41269230	-1.09561	0.0043895	AT3G11690.1
Glyma.03G208200	Chr03:41520994-41522863	-1.41827	0.000594609	AT1G05260.1	RCI3,RCI3A	Peroxidase superfamily protein
Glyma.03G213300	Chr03:41861901-41863377	-3.25578	0.000594609	AT2G47770.1	ATTSPO,TSPO	TSPO(outer membrane tryptophan-rich sensory protein)-related
Glyma.03G220000	Chr03:42329837-42330695	-1.77054	0.000594609	AT1G02570.1
Glyma.03G221600	Chr03:42466463-42471412	-1.39945	0.000594609	AT1G02400.1	ATGA2OX4,ATGA2OX6,DTA1,GA2OX6	gibberellin 2-oxidase 6
Glyma.03G222000	Chr03:42494622-42497111	-1.1004	0.000594609	AT2G47180.1	AtGolS1,GolS1	galactinol synthase 1
Glyma.03G223600	Chr03:42617804-42620608	-1.50489	0.000594609	AT1G75250.1	ATRL6,RL6,RSM3	RAD-like 6
Glyma.03G225500	Chr03:42786847-42793688	-2.01462	0.000594609	AT3G62040.1		Haloacid dehalogenase-like hydrolase (HAD) superfamily protein
Glyma.03G225900	Chr03:42809756-42811692	-2.68606	0.000594609	AT4G01630.1	ATEXP17,ATEXPA17,ATHEXP ALPHA 1.13,EXPA17	expansin A17
Glyma.03G231200	Chr03:43275345-43276824	-1.0085	0.000594609	AT1G09240.1	ATNAS3,NAS3	nicotianamine synthase 3
Glyma.03G234400	Chr03:43492009-43493810	-1.59693	0.000594609	AT3G05600.1		alpha/beta-Hydrolases superfamily protein
Glyma.03G241700	Chr03:43993494-43996440	-1.63259	0.00326143	AT3G21510.1	AHP1	histidine-containing phosphotransmitter 1
Glyma.03G244400	Chr03:44186064-44189160	-1.49027	0.000594609	AT5G17540.1		HXXXD-type acyl-transferase family protein
Glyma.03G249900	Chr03:44588636-44597546	-1.37621	0.000594609	AT5G55240.1	ATPXG2	ARABIDOPSIS THALIANA PEROXYGENASE 2
Glyma.03G251400	Chr03:44718733-44719931	-1.49418	0.000594609	AT3G04530.1	ATPPCK2,PEPCK2,PPCK2	phosphoenolpyruvate carboxylase kinase 2
Glyma.03G255300	Chr03:45034303-45041581	-1.52919	0.00507705	AT4G01110.1
Glyma.03G257500	Chr03:45198746-45201968	-1.08689	0.000594609	AT3G61750.1		Cytochrome b561/ferric reductase transmembrane with DOMON related domain
Glyma.03G260300	Chr03:45421036-45423205	-1.13453	0.000594609	AT1G01120.1	KCS1	3-ketoacyl-CoA synthase 1
Glyma.03G262200	Chr03:45556474-45559485	-1.41932	0.00326143	AT2G46870.1	NGA1	AP2/B3-like transcriptional factor family protein
Glyma.04G001500	Chr04:123589-128614	-1.55745	0.0043895	AT4G35250.1		NAD(P)-binding Rossmann-fold superfamily protein
Glyma.04G003400	Chr04:284141-285326	-2.15458	0.00110641	AT2G47140.1		NAD(P)-binding Rossmann-fold superfamily protein
Glyma.04G008300	Chr04:632921-635094	-1.71665	0.000594609	AT2G21330.1	FBA1	fructose-bisphosphate aldolase 1
Glyma.04G011900	Chr04:894727-899258	-1.24813	0.000594609	AT4G39210.1	APL3	Glucose-1-phosphate adenylyltransferase family protein
Glyma.04G014000	Chr04:1065290-1067908	-2.35803	0.00110641	AT3G18830.1	ATPLT5,ATPMT5,PMT5	polyol/monosaccharide transporter 5
Glyma.04G015400	Chr04:1174455-1176569	-2.71432	0.00644005	AT1G20810.1		FKBP-like peptidyl-prolyl cis-trans isomerase family protein
Glyma.04G015900	Chr04:1205397-1209005	-3.11443	0.000594609	AT1G42970.1	GAPB	glyceraldehyde-3-phosphate dehydrogenase B subunit
Glyma.04G020300	Chr04:1600551-1601824	-1.0985	0.000594609	AT1G20340.1	DRT112,PETE2	Cupredoxin superfamily protein
Glyma.04G021000	Chr04:1653056-1659760	-1.28668	0.000594609	AT1G60420.1		DC1 domain-containing protein
Glyma.04G022500	Chr04:1767786-1771548	-2.12289	0.000594609	AT1G20160.1	ATSBT5.2	Subtilisin-like serine endopeptidase family protein
Glyma.04G022600	Chr04:1774195-1784621	-1.38002	0.00473094	AT1G20160.1	ATSBT5.2	Subtilisin-like serine endopeptidase family protein
Glyma.04G023700	Chr04:1884163-1887630	-1.08674	0.000594609	AT1G75800.1		Pathogenesis-related thaumatin superfamily protein
Glyma.04G025500	Chr04:2062415-2063265	-1.47963	0.00899798	AT5G10990.1		SAUR-like auxin-responsive protein family
Glyma.04G035600	Chr04:2823373-2825414	-1.59158	0.000594609	AT4G31940.1	CYP82C4	cytochrome P450, family 82, subfamily C, polypeptide 4
Glyma.04G036100	Chr04:2854069-2858236	-1.7689	0.000594609	AT1G27040.1		Major facilitator superfamily protein
Glyma.04G051000	Chr04:4142877-4145133	-2.2644	0.000594609	AT5G56840.1		myb-like transcription factor family protein
Glyma.04G052000	Chr04:4216618-4218904	-1.75322	0.000594609	AT2G26150.1	ATHSFA2,HSFA2	heat shock transcription factor A2
Glyma.04G052100	Chr04:4228425-4236655	-1.65278	0.000594609	AT2G26170.1	CYP711A1,MAX1	cytochrome P450, family 711, subfamily A, polypeptide 1
Glyma.04G055300	Chr04:4462696-4463412	-1.66448	0.000594609	AT2G06520.1	PSBX	photosystem II subunit X
Glyma.04G057800	Chr04:4733370-4738757	-1.6782	0.000594609	AT2G26250.1	FDH,KCS10	3-ketoacyl-CoA synthase 10
Glyma.04G058800	Chr04:4822856-4823809	-1.03482	0.000594609	AT2G24762.1	AtGDU4,GDU4	glutamine dumper 4
Glyma.04G064800	Chr04:5381837-5386695	-1.1144	0.0024565	AT4G32060.1		calcium-binding EF hand family protein
Glyma.04G066500	Chr04:5539992-5542964	-1.18843	0.000594609	AT4G32295.1
Glyma.04G067400	Chr04:5634755-5637582	-1.51554	0.000594609	AT2G26660.1	ATSPX2,SPX2	SPX domain gene 2
Glyma.04G069800	Chr04:5826884-5834654	-2.28426	0.000594609	AT1G15520.1	ABCG40,ATABCG40,ATPDR12,PDR12	pleiotropic drug resistance 12
Glyma.04G070500	Chr04:5898224-5900654	-1.08149	0.000594609	AT1G52820.1		2-oxoglutarate (2OG) and Fe(II)-dependent oxygenase superfamily protein
Glyma.04G073000	Chr04:6087383-6088769	-1.52283	0.000594609	AT2G25680.1	MOT1	molybdate transporter 1
Glyma.04G076900	Chr04:6467993-6471180	-1.46711	0.000594609	AT4G31240.2		protein kinase C-like zinc finger protein
Glyma.04G079200	Chr04:6629092-6630377	-1.75458	0.000594609	AT4G32690.1	ATGLB3,GLB3	hemoglobin 3
Glyma.04G081900	Chr04:6912965-6913829	-1.43123	0.00507705	AT5G11550.1		ARM repeat superfamily protein
Glyma.04G083600	Chr04:7047848-7052947	-2.37298	0.000594609	AT3G14440.1	ATNCED3,NCED3,SIS7,STO1	nine-cis-epoxycarotenoid dioxygenase 3
Glyma.04G084100	Chr04:7132408-7136777	-3.0487	0.000594609	AT4G32810.1	ATCCD8,CCD8,MAX4	carotenoid cleavage dioxygenase 8
Glyma.04G097500	Chr04:8824846-8826590	-1.03778	0.00110641	AT1G28230.1	ATPUP1,PUP1	purine permease 1
Glyma.04G100600	Chr04:9237871-9242799	-1.05287	0.000594609	AT1G22330.1		RNA-binding (RRM/RBD/RNP motifs) family protein
Glyma.04G101900	Chr04:9387612-9389277	-1.09489	0.000594609	AT1G34670.1	AtMYB93,MYB93	myb domain protein 93
Glyma.04G103600	Chr04:9677524-9680477	-1.13096	0.000594609	AT5G65140.1		Haloacid dehalogenase-like hydrolase (HAD) superfamily protein
Glyma.04G105400	Chr04:10184926-10185628	-1.54104	0.0024565
Glyma.04G112800	Chr04:12649914-12651280	-1.29928	0.000594609	AT1G55670.1	PSAG	photosystem I subunit G
Glyma.04G113400	Chr04:12830934-12833106	-1.89541	0.000594609	AT4G20860.1		FAD-binding Berberine family protein
Glyma.04G124800	Chr04:16368437-16390781	-1.44721	0.0024565	AT5G13750.1	ZIFL1	zinc induced facilitator-like 1
Glyma.04G127900	Chr04:17508854-17512554	-1.13695	0.000594609	AT5G07050.1		nodulin MtN21 /EamA-like transporter family protein
Glyma.04G140900	Chr04:23449649-23452294	-1.08274	0.000594609	AT5G12380.1	ANNAT8	annexin 8
Glyma.04G142700	Chr04:24964359-24969309	-1.76983	0.000594609	AT5G17420.1	ATCESA7,CESA7,IRX3,MUR10	Cellulose synthase family protein
Glyma.04G147600	Chr04:29849734-29853236	-1.459	0.000594609	AT2G26660.1	ATSPX2,SPX2	SPX domain gene 2
Glyma.04G150500	Chr04:32893201-32895554	-1.39087	0.000594609	AT1G14920.1	GAI,RGA2	GRAS family transcription factor family protein
Glyma.04G158800	Chr04:39007318-39009187	-1.52949	0.000594609	AT5G60850.1	OBP4	OBF binding protein 4
Glyma.04G160000	Chr04:39655880-39658301	-1.48131	0.00202893	AT5G15630.1	COBL4,IRX6	COBRA-like extracellular glycosyl-phosphatidyl inositol-anchored protein family
Glyma.04G167900	Chr04:42124873-42127039	-1.17506	0.000594609	AT3G47470.1	CAB4,LHCA4	light-harvesting chlorophyll-protein complex I subunit A4
Glyma.04G168300	Chr04:42191073-42194388	-1.14881	0.000594609	AT3G47500.1	CDF3	cycling DOF factor 3
Glyma.04G180800	Chr04:44663638-44664908	-1.1359	0.000594609	AT5G62865.1
Glyma.04G187300	Chr04:45788983-45791082	-1.66882	0.000594609	AT5G26660.1	ATMYB86,MYB86	myb domain protein 86
Glyma.04G187700	Chr04:45854480-45857173	-1.09048	0.000594609	AT3G48240.1		Octicosapeptide/Phox/Bem1p family protein
Glyma.04G188700	Chr04:45946432-45948511	-1.68206	0.000594609	AT4G20360.1	ATRAB8D,ATRABE1B,RABE1b	RAB GTPase homolog E1B
Glyma.04G197400	Chr04:46949869-46952701	-1.06032	0.000594609	AT1G08510.1	FATB	fatty acyl-ACP thioesterases B
Glyma.04G198400	Chr04:47063997-47066834	-1.83121	0.000594609	AT5G50800.1		Nodulin MtN3 family protein
Glyma.04G199900	Chr04:47213254-47216176	-1.32732	0.000594609	AT5G50915.2		basic helix-loop-helix (bHLH) DNA-binding superfamily protein
Glyma.04G206700	Chr04:47924024-47925875	-1.16166	0.000594609	AT2G03200.1		Eukaryotic aspartyl protease family protein
Glyma.04G213900	Chr04:48558151-48562318	-1.18166	0.0024565	AT1G77120.1	ADH,ADH1,ATADH,ATADH1	alcohol dehydrogenase 1
Glyma.04G214900	Chr04:48638121-48646900	-1.88521	0.000594609	AT5G24320.1		Transducin/WD40 repeat-like superfamily protein
Glyma.04G233800	Chr04:50254604-50256074	-1.89003	0.000594609	AT5G53486.3
Glyma.04G235400	Chr04:50351725-50356449	-1.08532	0.00644005	AT3G49260.2	iqd21	IQ-domain 21
Glyma.04G240000	Chr04:50847793-50850747	-1.36861	0.00110641	AT3G28050.1		nodulin MtN21 /EamA-like transporter family protein
Glyma.04G242300	Chr04:51036741-51037897	-1.05379	0.000594609	AT2G02850.1	ARPN	plantacyanin
Glyma.04G242900	Chr04:51101593-51108447	-2.8911	0.000594609	AT5G56790.1		Protein kinase superfamily protein
Glyma.04G245900	Chr04:51349846-51351751	-1.01434	0.000594609	AT1G77330.1		2-oxoglutarate (2OG) and Fe(II)-dependent oxygenase superfamily protein
Glyma.04G249700	Chr04:51627708-51629519	-2.41513	0.00577911	AT1G44575.1	NPQ4,PSBS	Chlorophyll A-B binding family protein
Glyma.04G251100	Chr04:51786511-51791242	-2.49699	0.000594609	AT4G08290.1		nodulin MtN21 /EamA-like transporter family protein
Glyma.04G251900	Chr04:51872752-51874821	-1.92986	0.000594609	AT4G08250.1		GRAS family transcription factor
Glyma.05G003900	Chr05:307460-312091	-1.03966	0.000594609	AT5G40390.1	SIP1	Raffinose synthase family protein
Glyma.05G005800	Chr05:508287-512615	-2.27984	0.000594609	AT5G14650.1		Pectin lyase-like superfamily protein
Glyma.05G019200	Chr05:1712987-1714992	-1.43728	0.000594609	AT1G74110.1	CYP78A10	cytochrome P450, family 78, subfamily A, polypeptide 10
Glyma.05G022900	Chr05:2008571-2009867	-1.06737	0.000594609	AT1G31330.1	PSAF	photosystem I subunit F
Glyma.05G023500	Chr05:2045416-2048973	-1.07192	0.00326143	AT5G39380.1		Plant calmodulin-binding protein-related
Glyma.05G026100	Chr05:2276425-2278856	-1.12585	0.000594609	AT1G74460.1		GDSL-like Lipase/Acylhydrolase superfamily protein
Glyma.05G036800	Chr05:3241817-3243016	-2.65878	0.0015789	AT4G20970.1		basic helix-loop-helix (bHLH) DNA-binding superfamily protein
Glyma.05G040700	Chr05:3670312-3672199	-1.01106	0.00473094	AT5G26660.1	ATMYB86,MYB86	myb domain protein 86
Glyma.05G041300	Chr05:3710745-3712737	-1.24533	0.000594609	AT1G15530.1		Concanavalin A-like lectin protein kinase family protein
Glyma.05G042600	Chr05:3813745-3816111	-1.38922	0.000594609	AT4G13310.1	CYP71A20	cytochrome P450, family 71, subfamily A, polypeptide 20
Glyma.05G043500	Chr05:3880731-3881757	-1.99163	0.00326143	AT1G24530.1		Transducin/WD40 repeat-like superfamily protein
Glyma.05G051300	Chr05:4587267-4591854	-2.0721	0.000594609	AT4G22890.1	PGR5-LIKE A	PGR5-LIKE A
Glyma.05G057400	Chr05:5325524-5326799	-1.51704	0.000594609	AT4G12520.1		Bifunctional inhibitor/lipid-transfer protein/seed storage 2S albumin superfamily protein
Glyma.05G063000	Chr05:5984514-5991318	-1.56235	0.000594609	AT5G47310.1		PPPDE putative thiol peptidase family protein
Glyma.05G063200	Chr05:6038618-6039218	-1.53765	0.0015789	AT1G24625.1	ZFP7	zinc finger protein 7
Glyma.05G090600	Chr05:20572057-20575742	-1.20435	0.000594609	AT3G50560.1		NAD(P)-binding Rossmann-fold superfamily protein
Glyma.05G094400	Chr05:23987217-23988243	-1.08502	0.00110641	AT4G36950.1	MAPKKK21	mitogen-activated protein kinase kinase kinase 21
Glyma.05G094700	Chr05:24138283-24139981	-1.82753	0.00577911
Glyma.05G102800	Chr05:27200174-27201981	-1.24936	0.000594609	AT4G37470.1		alpha/beta-Hydrolases superfamily protein
Glyma.05G104000	Chr05:27696439-27700672	-1.26008	0.000594609	AT5G67385.1		Phototropic-responsive NPH3 family protein
Glyma.05G112000	Chr05:29765452-29766477	-3.58771	0.000594609	AT1G32560.1		Late embryogenesis abundant protein, group 1 protein
Glyma.05G114000	Chr05:30173155-30176087	-1.12914	0.000594609	AT3G27400.1		Pectin lyase-like superfamily protein
Glyma.05G119800	Chr05:31277203-31280135	-1.69089	0.00402557	AT5G64570.1	ATBXL4,XYL4	beta-D-xylosidase 4
Glyma.05G125300	Chr05:31860645-31861979	-1.45005	0.000594609
Glyma.05G128000	Chr05:32149718-32150849	-1.97366	0.000594609	AT1G29930.1	AB140,CAB1,CAB140,LHCB1.3	chlorophyll A/B binding protein 1
Glyma.05G133600	Chr05:32654276-32655112	-1.53621	0.00988396	AT2G17450.1	RHA3A	RING-H2 finger A3A
Glyma.05G137600	Chr05:33015956-33020120	-1.12496	0.00286621	AT1G17020.1	ATSRG1,SRG1	senescence-related gene 1
Glyma.05G138100	Chr05:33054255-33058277	-1.12761	0.000594609	AT2G01900.1		DNAse I-like superfamily protein
Glyma.05G138400	Chr05:33079961-33087907	-1.28941	0.000594609	AT2G01890.1	ATPAP8,PAP8	purple acid phosphatase 8
Glyma.05G144600	Chr05:33842778-33844814	-1.19591	0.000594609	AT3G26040.1		HXXXD-type acyl-transferase family protein
Glyma.05G147100	Chr05:34110350-34112934	-1.04436	0.000594609	AT1G13710.1	CYP78A5,KLU	cytochrome P450, family 78, subfamily A, polypeptide 5
Glyma.05G155500	Chr05:34836690-34838910	-1.04896	0.000594609	AT3G13620.1		Amino acid permease family protein
Glyma.05G161900	Chr05:35321753-35323187	-2.16702	0.000594609	AT5G60490.1	FLA12	FASCICLIN-like arabinogalactan-protein 12
Glyma.05G162000	Chr05:35324589-35326077	-2.60008	0.000594609	AT5G03170.1	ATFLA11,FLA11	FASCICLIN-like arabinogalactan-protein 11
Glyma.05G168400	Chr05:35891767-35893105	-1.02887	0.00202893	AT1G60950.1	ATFD2,FED A	2Fe-2S ferredoxin-like superfamily protein
Glyma.05G170400	Chr05:36064848-36067147	-2.12004	0.000594609	AT5G36110.1	CYP716A1	cytochrome P450, family 716, subfamily A, polypeptide 1
Glyma.05G170900	Chr05:36129789-36131867	-1.0773	0.000594609	AT5G44550.1		Uncharacterised protein family (UPF0497)
Glyma.05G172300	Chr05:36235761-36237208	-2.04857	0.000594609	AT1G67740.1	PSBY,YCF32	photosystem II BY
Glyma.05G180600	Chr05:36870767-36875196	-1.14154	0.000594609	AT5G10170.1	ATMIPS3,MIPS3	myo-inositol-1-phosphate synthase 3
Glyma.05G185700	Chr05:37255132-37259953	-1.30981	0.000594609	AT4G39390.1	ATNST-KT1,NST-K1	nucleotide sugar transporter-KT 1
Glyma.05G188900	Chr05:37468885-37469795	-1.64007	0.000594609	AT1G49230.1		RING/U-box superfamily protein
Glyma.05G190100	Chr05:37579896-37581590	-2.04398	0.000594609	AT1G77160.1		Protein of unknown function (DUF506)
Glyma.05G192300	Chr05:37768107-37770197	-1.53286	0.000594609
Glyma.05G201700	Chr05:38531407-38534854	-1.25834	0.006761	AT5G50915.2		basic helix-loop-helix (bHLH) DNA-binding superfamily protein
Glyma.05G207500	Chr05:38969843-38973417	-1.09101	0.000594609	AT5G12250.1	TUB6	beta-6 tubulin
Glyma.05G211200	Chr05:39282663-39285593	-1.44155	0.000594609	AT1G63910.1	AtMYB103,MYB103	myb domain protein 103
Glyma.05G219900	Chr05:39931648-39933187	-1.22777	0.000594609	AT4G24050.1		NAD(P)-binding Rossmann-fold superfamily protein
Glyma.05G233700	Chr05:41087670-41089500	-2.07079	0.000594609	AT1G25440.1		B-box type zinc finger protein with CCT domain
Glyma.05G234200	Chr05:41133562-41137142	-1.13171	0.00543127	AT3G18400.1	anac058,NAC058	NAC domain containing protein 58
Glyma.05G247900	Chr05:42109944-42112794	-1.58616	0.000594609	AT3G17790.1	ATACP5,ATPAP17,PAP17	purple acid phosphatase 17
Glyma.05G248000	Chr05:42113951-42117137	-2.71156	0.000594609	AT1G68090.1	ANN5,ANNAT5	annexin 5
Glyma.06G002200	Chr06:199326-204576	-1.44913	0.00110641	AT5G27740.1	EMB161,EMB251,EMB2775,RFC3	ATPase family associated with various cellular activities (AAA)
Glyma.06G010700,Glyma.06G010800	Chr06:835674-837728	-1.12473	0.000594609
Glyma.06G015900	Chr06:1187404-1190649	-2.3302	0.000594609	AT1G42970.1	GAPB	glyceraldehyde-3-phosphate dehydrogenase B subunit
Glyma.06G020400	Chr06:1544919-1546172	-1.09096	0.000594609	AT1G76100.1	PETE1	plastocyanin 1
Glyma.06G021200	Chr06:1600040-1607406	-2.51297	0.000594609	AT1G60420.1		DC1 domain-containing protein
Glyma.06G025200	Chr06:1888157-1891061	-1.87549	0.000594609	AT2G37210.1		lysine decarboxylase family protein
Glyma.06G028100,Glyma.06G028200	Chr06:2193291-2202269	-2.02225	0.000594609	AT2G27190.1	ATPAP1,ATPAP12,PAP1,PAP12	purple acid phosphatase 12
Glyma.06G030300	Chr06:2381764-2382442	-2.39486	0.000594609	AT5G66440.1
Glyma.06G031600	Chr06:2447941-2449837	-4.33661	0.000594609	AT4G19010.1		AMP-dependent synthetase and ligase family protein
Glyma.06G047400	Chr06:3584403-3590095	-2.02768	0.000594609	AT5G09640.1	SCPL19,SNG2	serine carboxypeptidase-like 19
Glyma.06G051900	Chr06:3908171-3909900	-2.24418	0.000594609	AT5G61620.1		myb-like transcription factor family protein
Glyma.06G052700	Chr06:3981499-3993778	-1.63724	0.000594609	AT2G26170.1	CYP711A1,MAX1	cytochrome P450, family 711, subfamily A, polypeptide 1
Glyma.06G058500	Chr06:4420540-4425555	-1.74068	0.000594609	AT2G26250.1	FDH,KCS10	3-ketoacyl-CoA synthase 10
Glyma.06G059500	Chr06:4511462-4512498	-1.00411	0.000594609	AT5G57685.1	ATGDU3,GDU3,LSB1	glutamine dumper 3
Glyma.06G069000	Chr06:5289548-5291905	-1.76835	0.000594609	AT2G26660.1	ATSPX2,SPX2	SPX domain gene 2
Glyma.06G071800	Chr06:5480585-5488550	-1.66762	0.000594609	AT1G15520.1	ABCG40,ATABCG40,ATPDR12,PDR12	pleiotropic drug resistance 12
Glyma.06G085000	Chr06:6524338-6529016	-1.10302	0.0043895	AT3G63520.1	ATCCD1,ATNCED1,CCD1,NCED1	carotenoid cleavage dioxygenase 1
Glyma.06G085100	Chr06:6531935-6537295	-1.54503	0.000594609	AT3G63520.1	ATCCD1,ATNCED1,CCD1,NCED1	carotenoid cleavage dioxygenase 1
Glyma.06G085800	Chr06:6612659-6616547	-3.01825	0.000594609	AT4G32810.1	ATCCD8,CCD8,MAX4	carotenoid cleavage dioxygenase 8
Glyma.06G087400	Chr06:6762731-6763608	-1.29123	0.000594609	AT4G32860.1
Glyma.06G099600	Chr06:7915846-7918165	-1.20383	0.0024565	AT5G65380.1		MATE efflux family protein
Glyma.06G100300	Chr06:7969213-7970168	-1.04444	0.000594609	AT1G72230.1		Cupredoxin superfamily protein
Glyma.06G101100	Chr06:8020673-8022123	-1.478	0.00868978
Glyma.06G101200	Chr06:8022508-8028975	-1.58175	0.000594609	AT1G22460.1		O-fucosyltransferase family protein
Glyma.06G103300	Chr06:8221102-8222833	-1.13487	0.000594609	AT1G34670.1	AtMYB93,MYB93	myb domain protein 93
Glyma.06G106200	Chr06:8514051-8518920	-2.66651	0.00286621	AT5G10180.1	AST68,SULTR2;1	slufate transporter 2;1
Glyma.06G106700	Chr06:8577915-8579160	-1.39364	0.000594609	AT4G08570.1		Heavy metal transport/detoxification superfamily protein
Glyma.06G111600	Chr06:9031776-9036801	-2.62451	0.000594609	AT4G08290.1		nodulin MtN21 /EamA-like transporter family protein
Glyma.06G111700	Chr06:9042930-9046937	-1.39406	0.00286621	AT4G08290.1		nodulin MtN21 /EamA-like transporter family protein
Glyma.06G111800	Chr06:9052450-9057739	-1.30737	0.00868978	AT4G08290.1		nodulin MtN21 /EamA-like transporter family protein
Glyma.06G115800	Chr06:9419570-9424183	-1.09518	0.000594609	AT1G15960.1	ATNRAMP6,NRAMP6	NRAMP metal ion transporter 6
Glyma.06G117200	Chr06:9537206-9539303	-1.57745	0.000594609	AT1G77330.1		2-oxoglutarate (2OG) and Fe(II)-dependent oxygenase superfamily protein
Glyma.06G120400	Chr06:9786413-9792682	-2.83822	0.000594609	AT5G56790.1		Protein kinase superfamily protein
Glyma.06G129300	Chr06:10625532-10630586	-1.04632	0.000594609	AT3G49260.1	iqd21	IQ-domain 21
Glyma.06G134600	Chr06:11067587-11070994	-1.48575	0.000594609	AT5G53660.1	AtGRF7,GRF7	growth-regulating factor 7
Glyma.06G139500	Chr06:11371308-11383584	-2.20567	0.000594609	AT3G28860.1	ABCB19,ATABCB19,ATMDR1,ATMDR11,ATPGP19,MDR1,MDR11,PGP19	ATP binding cassette subfamily B19
Glyma.06G140000	Chr06:11426309-11434595	-1.14577	0.000594609	AT5G24910.1	CYP714A1	cytochrome P450, family 714, subfamily A, polypeptide 1
Glyma.06G143100	Chr06:11646750-11648609	-1.17108	0.00868978	AT3G10910.1		RING/U-box superfamily protein
Glyma.06G151900	Chr06:12375940-12382910	-1.17999	0.000594609	AT3G18660.2	GUX1,PGSIP1	plant glycogenin-like starch initiation protein 1
Glyma.06G158700	Chr06:13064044-13064895	-1.20497	0.000594609	AT5G53590.1		SAUR-like auxin-responsive protein family
Glyma.06G158800	Chr06:13085642-13087668	-1.0845	0.000594609	AT2G03200.1		Eukaryotic aspartyl protease family protein
Glyma.06G167000	Chr06:13937809-13940568	-1.74912	0.000594609	AT5G50790.1		Nodulin MtN3 family protein
Glyma.06G169900	Chr06:14190161-14191076	-1.5022	0.000594609	AT4G24910.1		Protein of unknown function (DUF579)
Glyma.06G174800	Chr06:14786824-14789077	-1.76173	0.000594609	AT5G50260.1		Cysteine proteinases superfamily protein
Glyma.06G181500	Chr06:15491932-15495087	-1.52094	0.000594609	AT1G06110.1	SKIP16	SKP1/ASK-interacting protein 16
Glyma.06G194500	Chr06:17327579-17331840	-1.27057	0.000594609	AT1G74460.1		GDSL-like Lipase/Acylhydrolase superfamily protein
Glyma.06G194900	Chr06:17418514-17420894	-1.5509	0.000594609	AT3G47470.1	CAB4,LHCA4	light-harvesting chlorophyll-protein complex I subunit A4
Glyma.06G205500	Chr06:19443187-19445582	-1.69263	0.000594609	AT5G15630.1	COBL4,IRX6	COBRA-like extracellular glycosyl-phosphatidyl inositol-anchored protein family
Glyma.06G207100	Chr06:19962668-19969941	-1.1542	0.00202893	AT1G73990.1	SPPA,SPPA1	signal peptide peptidase
Glyma.06G213100	Chr06:21483897-21486597	-1.17529	0.000594609	AT2G01570.1	RGA,RGA1	GRAS family transcription factor family protein
Glyma.06G222500	Chr06:29083215-29087327	-1.70088	0.000594609	AT3G03080.1		Zinc-binding dehydrogenase family protein
Glyma.06G225400	Chr06:31081544-31086939	-1.83276	0.000594609	AT5G17420.1	ATCESA7,CESA7,IRX3,MUR10	Cellulose synthase family protein
Glyma.06G232400	Chr06:36698547-36703100	-1.63403	0.000594609	AT3G15050.1	IQD10	IQ-domain 10
Glyma.06G239800	Chr06:39513331-39514255	-1.17564	0.00110641	AT3G21260.3	GLTP3	Glycolipid transfer protein (GLTP) family protein
Glyma.06G246400	Chr06:41635534-41638780	-2.31147	0.0015789	AT3G15370.1	ATEXP12,ATEXPA12,ATHEXP ALPHA 1.24,EXP12,EXPA12	expansin 12
Glyma.06G261000	Chr06:44680165-44685269	-1.23404	0.000594609	AT4G27290.1		S-locus lectin protein kinase family protein
Glyma.06G269700	Chr06:45848184-45852587	-1.55229	0.000594609	AT5G54770.1	THI1,THI4,TZ	thiazole biosynthetic enzyme, chloroplast (ARA6) (THI1) (THI4)
Glyma.06G271200	Chr06:46100461-46111628	-1.57686	0.000594609	AT5G54250.1	ATCNGC4,CNGC4,DND2,HLM1	cyclic nucleotide-gated cation channel 4
Glyma.06G283900	Chr06:47200784-47206514	-1.91439	0.000594609	AT2G42560.1		late embryogenesis abundant domain-containing protein / LEA domain-containing protein
Glyma.06G290700	Chr06:47951899-47953522	-1.16833	0.000594609	AT4G28380.1		Leucine-rich repeat (LRR) family protein
Glyma.06G298300	Chr06:48720150-48724708	-1.88605	0.00610133	AT4G21490.1	NDB3	NAD(P)H dehydrogenase B3
Glyma.06G302700	Chr06:49199849-49202473	-1.1113	0.000594609	AT1G05260.1	RCI3,RCI3A	Peroxidase superfamily protein
Glyma.06G321900	Chr06:51040795-51041580	-1.46466	0.00507705	AT1G55670.1	PSAG	photosystem I subunit G
Glyma.06G323700	Chr06:51145661-51154901	-1.38579	0.000594609	AT4G10120.2	ATSPS4F	Sucrose-phosphate synthase family protein
Glyma.07G006500	Chr07:461609-465720	-1.24474	0.000594609	AT3G15990.1	SULTR3;4	sulfate transporter 3;4
Glyma.07G009700	Chr07:728459-730026	-1.75542	0.000594609	AT1G17620.1		Late embryogenesis abundant (LEA) hydroxyproline-rich glycoprotein family
Glyma.07G011800	Chr07:904207-906917	-1.73307	0.000594609	AT1G17710.1		Pyridoxal phosphate phosphatase-related protein
Glyma.07G013800	Chr07:1073132-1082652	-1.13418	0.000594609	AT5G35790.1	G6PD1	glucose-6-phosphate dehydrogenase 1
Glyma.07G015600	Chr07:1226238-1228542	-2.73995	0.000594609	AT3G16360.2	AHP4	HPT phosphotransmitter 4
Glyma.07G018000	Chr07:1437692-1439843	-1.08581	0.000594609	AT3G16240.1	AQP1,ATTIP2;1,DELTA-TIP,DELTA-TIP1,TIP2;1	delta tonoplast integral protein
Glyma.07G019700	Chr07:1553923-1555419	-1.95556	0.000594609	AT1G52230.1	PSAH-2,PSAH2,PSI-H	photosystem I subunit H2
Glyma.07G020700	Chr07:1616653-1619548	-1.46396	0.000594609	AT1G51550.1		Kelch repeat-containing F-box family protein
Glyma.07G028800	Chr07:2315025-2325876	-1.0864	0.000594609	AT1G15290.1		Tetratricopeptide repeat (TPR)-like superfamily protein
Glyma.07G030500	Chr07:2428728-2431247	-1.67557	0.000594609	AT5G20190.1		Tetratricopeptide repeat (TPR)-like superfamily protein
Glyma.07G032000	Chr07:2522204-2523663	-1.19262	0.00644005	AT1G27340.1		Galactose oxidase/kelch repeat superfamily protein
Glyma.07G033700	Chr07:2636343-2637789	-1.58172	0.000594609	AT1G52820.1		2-oxoglutarate (2OG) and Fe(II)-dependent oxygenase superfamily protein
Glyma.07G035800	Chr07:2902993-2904612	-1.11732	0.000594609	AT3G13950.1
Glyma.07G047600	Chr07:3991008-3993352	-2.31889	0.000594609	AT3G61470.1	LHCA2	photosystem I light harvesting complex gene 2
Glyma.07G048800	Chr07:4151160-4153449	-1.07592	0.000594609	AT5G54160.1	ATOMT1,OMT1	O-methyltransferase 1
Glyma.07G049900	Chr07:4243257-4248040	-2.29323	0.000594609	AT1G32900.1		UDP-Glycosyltransferase superfamily protein
Glyma.07G052300	Chr07:4557778-4559942	-1.58274	0.000594609	AT2G46660.1	CYP78A6	cytochrome P450, family 78, subfamily A, polypeptide 6
Glyma.07G053400	Chr07:4676945-4679756	-1.02845	0.000594609	AT4G27745.1		Yippee family putative zinc-binding protein
Glyma.07G055800	Chr07:4914969-4918402	-1.40285	0.000594609	AT3G61750.1		Cytochrome b561/ferric reductase transmembrane with DOMON related domain
Glyma.07G059300	Chr07:5293200-5300088	-1.16226	0.000594609	AT2G39780.1	RNS2	ribonuclease 2
Glyma.07G061200	Chr07:5431821-5432910	-2.40077	0.000594609
Glyma.07G067700	Chr07:6098620-6103054	-1.68511	0.000594609	AT1G01580.1	ATFRO2,FRD1,FRO2	ferric reduction oxidase 2
Glyma.07G069500	Chr07:6304096-6306910	-1.37117	0.000594609	AT2G45970.1	CYP86A8,LCR	cytochrome P450, family 86, subfamily A, polypeptide 8
Glyma.07G069600	Chr07:6307072-6313498	-1.43552	0.000594609	AT4G00370.1	ANTR2,PHT4;4	Major facilitator superfamily protein
Glyma.07G070300	Chr07:6364434-6372387	-1.45153	0.00740634	AT2G45910.1		U-box domain-containing protein kinase family protein
Glyma.07G073700	Chr07:6705849-6716880	-1.99405	0.000594609	AT4G00630.1	ATKEA2,KEA2	K+ efflux antiporter 2
Glyma.07G078600	Chr07:7158820-7160401	-2.33481	0.000594609	AT5G19790.1	RAP2.11	related to AP2 11
Glyma.07G080300	Chr07:7300142-7301150	-1.03042	0.000594609	AT2G45680.1		TCP family transcription factor
Glyma.07G086200	Chr07:7964041-7967721	-1.03083	0.00507705	AT4G13260.1	YUC2	Flavin-binding monooxygenase family protein
Glyma.07G086400	Chr07:8000995-8002926	-2.24972	0.000594609	AT3G24520.1	AT-HSFC1,HSFC1	heat shock transcription factor C1
Glyma.07G090400	Chr07:8460648-8462631	-3.63486	0.00110641
Glyma.07G099800	Chr07:9461273-9463821	-1.4117	0.000594609	AT3G18200.1		nodulin MtN21 /EamA-like transporter family protein
Glyma.07G099900	Chr07:9480607-9484929	-1.35332	0.000594609	AT5G52450.1		MATE efflux family protein
Glyma.07G109400	Chr07:10870757-10871858	-1.77282	0.000594609	AT2G45040.1		Matrixin family protein
Glyma.07G112000	Chr07:11575653-11577753	-1.19472	0.000594609	AT4G05180.1	PSBQ,PSBQ-2,PSII-Q	photosystem II subunit Q-2
Glyma.07G124400	Chr07:14781108-14783828	-1.64367	0.000594609	AT3G13610.1		2-oxoglutarate (2OG) and Fe(II)-dependent oxygenase superfamily protein
Glyma.07G124600	Chr07:14837990-14840026	-1.63893	0.000594609	AT4G29140.1		MATE efflux family protein
Glyma.07G133900	Chr07:15868909-15873228	-1.76239	0.000594609	AT5G60020.1	ATLAC17,LAC17	laccase 17
Glyma.07G134100	Chr07:15880167-15883379	-1.24259	0.000594609	AT5G60020.1	ATLAC17,LAC17	laccase 17
Glyma.07G135300	Chr07:16037321-16038525	-1.53068	0.00473094	AT5G02120.1	OHP	one helix protein
Glyma.07G142700	Chr07:16982793-16985642	-1.73995	0.000594609	AT3G54050.1	HCEF1	high cyclic electron flow 1
Glyma.07G150400	Chr07:18075262-18078957	-1.31395	0.000594609	AT3G11210.1		SGNH hydrolase-type esterase superfamily protein
Glyma.07G152000	Chr07:18481643-18484571	-1.03712	0.000594609	AT5G01360.1	TBL3	Plant protein of unknown function (DUF828)
Glyma.07G155100	Chr07:19062060-19062887	-1.71813	0.000594609
Glyma.07G157100	Chr07:19300087-19301101	-1.43496	0.000594609	AT1G58170.1		Disease resistance-responsive (dirigent-like protein) family protein
Glyma.07G158200	Chr07:19658239-19667195	-1.3021	0.000594609	AT2G02080.1	AtIDD4,IDD4	indeterminate(ID)-domain 4
Glyma.07G161900	Chr07:21342026-21348679	-1.02993	0.000594609	AT1G49430.1	LACS2,LRD2	long-chain acyl-CoA synthetase 2
Glyma.07G181300	Chr07:34954232-34954601	-1.21138	0.000594609	AT4G38080.1		hydroxyproline-rich glycoprotein family protein
Glyma.07G201300	Chr07:36988211-36993651	-1.65229	0.000594609	AT5G46110.1	APE2,TPT	Glucose-6-phosphate/phosphate translocator-related
Glyma.07G201700	Chr07:37056369-37058572	-1.72732	0.0015789	AT5G46080.1		Protein kinase superfamily protein
Glyma.07G218900	Chr07:39223902-39230931	-1.04597	0.00543127	AT1G23090.1	AST91,SULTR3;3	sulfate transporter 91
Glyma.07G219800	Chr07:39376928-39381551	-1.24613	0.000594609	AT2G34930.1		disease resistance family protein / LRR family protein
Glyma.07G222700	Chr07:39866988-39873025	-1.42568	0.000594609	AT1G76430.1	PHT1;9	phosphate transporter 1;9
Glyma.07G231400	Chr07:41213115-41215677	-1.05653	0.000594609	AT5G19410.1		ABC-2 type transporter family protein
Glyma.07G236700	Chr07:41830396-41830891	-2.68487	0.000594609	AT5G49600.1		Protein of unknown function, DUF538
Glyma.07G239900	Chr07:42060291-42062319	-1.47471	0.000594609	AT1G22900.1		Disease resistance-responsive (dirigent-like protein) family protein
Glyma.07G240000	Chr07:42065768-42071650	-1.78791	0.00708272	AT3G17040.1	HCF107	high chlorophyll fluorescent 107
Glyma.07G251200	Chr07:42902137-42904963	-1.4192	0.0043895	AT4G15630.1		Uncharacterised protein family (UPF0497)
Glyma.07G253700	Chr07:43073791-43082838	-1.58957	0.000594609	AT4G15530.5	PPDK	pyruvate orthophosphate dikinase
Glyma.07G267100	Chr07:44054204-44056216	-1.30842	0.000594609	AT3G26300.1	CYP71B34	cytochrome P450, family 71, subfamily B, polypeptide 34
Glyma.08G000700	Chr08:53608-55466	-2.04978	0.000594609
Glyma.08G004000	Chr08:281419-283918	-1.56895	0.0015789
Glyma.08G009100	Chr08:706753-709992	-2.12163	0.000594609	AT5G50915.2		basic helix-loop-helix (bHLH) DNA-binding superfamily protein
Glyma.08G013600	Chr08:1067281-1070438	-2.01591	0.000594609	AT1G63440.1	HMA5	heavy metal atpase 5
Glyma.08G014200	Chr08:1100911-1103362	-1.61285	0.000594609	AT5G12250.1	TUB6	beta-6 tubulin
Glyma.08G017600	Chr08:1417054-1420063	-1.88418	0.000594609	AT1G63910.1	AtMYB103,MYB103	myb domain protein 103
Glyma.08G022800	Chr08:1829962-1830581	-1.4477	0.000594609	AT4G23880.1
Glyma.08G024700	Chr08:1955023-1958645	-1.08125	0.000594609	AT5G46290.1	KAS I,KAS1	3-ketoacyl-acyl carrier protein synthase I
Glyma.08G032200	Chr08:2575677-2578818	-1.02567	0.000594609	AT4G29310.1		Protein of unknown function (DUF1005)
Glyma.08G036700	Chr08:2895614-2897248	-1.20893	0.000594609	AT5G25610.1	ATRD22,RD22	BURP domain-containing protein
Glyma.08G041100	Chr08:3254251-3256417	-1.79375	0.00772396	AT1G25440.1		B-box type zinc finger protein with CCT domain
Glyma.08G044000	Chr08:3474222-3477593	-1.06459	0.00507705	AT1G23200.1		Plant invertase/pectin methylesterase inhibitor superfamily
Glyma.08G054000	Chr08:4175136-4176901	-1.59742	0.00473094	AT5G12250.1	TUB6	beta-6 tubulin
Glyma.08G055200	Chr08:4246768-4247587	-1.03717	0.000594609	AT1G18290.1
Glyma.08G055300	Chr08:4249990-4253008	-1.26713	0.00202893	AT3G17930.1
Glyma.08G056400	Chr08:4330054-4332640	-1.7158	0.000594609	AT3G17790.1	ATACP5,ATPAP17,PAP17	purple acid phosphatase 17
Glyma.08G059200	Chr08:4525892-4527646	-1.2149	0.000594609	AT4G21500.1
Glyma.08G063400	Chr08:4867448-4872679	-1.0292	0.000594609	AT2G14520.1		CBS domain-containing protein with a domain of unknown function (DUF21)
Glyma.08G065400	Chr08:5034226-5040200	-1.51887	0.00202893	AT4G37940.1	AGL21	AGAMOUS-like 21
Glyma.08G069100	Chr08:5279190-5280167	-1.12598	0.000594609
Glyma.08G069200	Chr08:5282267-5283248	-1.35622	0.000594609
Glyma.08G072000	Chr08:5507977-5512151	-1.00303	0.000594609	AT4G21790.1	ATTOM1,TOM1	tobamovirus multiplication 1
Glyma.08G074000	Chr08:5651669-5653067	-1.55237	0.000594609	AT1G15820.1	CP24,LHCB6	light harvesting complex photosystem II subunit 6
Glyma.08G082900	Chr08:6276578-6277935	-1.32451	0.000594609	AT1G29930.1	AB140,CAB1,CAB140,LHCB1.3	chlorophyll A/B binding protein 1
Glyma.08G093600	Chr08:7092592-7101441	-1.61157	0.00868978	AT2G01890.1	ATPAP8,PAP8	purple acid phosphatase 8
Glyma.08G101000	Chr08:7754857-7756331	-1.65821	0.000594609	AT3G26040.1		HXXXD-type acyl-transferase family protein
Glyma.08G104100	Chr08:7993316-7995690	-1.27172	0.000594609	AT1G13710.1	CYP78A5,KLU	cytochrome P450, family 78, subfamily A, polypeptide 5
Glyma.08G109100	Chr08:8380661-8383004	-1.3416	0.00772396	AT3G23820.1	GAE6	UDP-D-glucuronate 4-epimerase 6
Glyma.08G117500	Chr08:9065032-9071774	-1.57843	0.000594609	AT4G18780.1	ATCESA8,CESA8,IRX1,LEW2	cellulose synthase family protein
Glyma.08G118500	Chr08:9161381-9162471	-1.79405	0.000594609	AT1G29290.1
Glyma.08G119400	Chr08:9205670-9207757	-2.22503	0.000594609	AT5G60490.1	FLA12	FASCICLIN-like arabinogalactan-protein 12
Glyma.08G119500	Chr08:9211080-9211947	-2.18161	0.000594609	AT5G60490.1	FLA12	FASCICLIN-like arabinogalactan-protein 12
Glyma.08G119600	Chr08:9213982-9215300	-2.21691	0.000594609	AT5G03170.1	ATFLA11,FLA11	FASCICLIN-like arabinogalactan-protein 11
Glyma.08G126800	Chr08:9770954-9772040	-2.00206	0.000594609	AT1G60950.1	ATFD2,FED A	2Fe-2S ferredoxin-like superfamily protein
Glyma.08G129300	Chr08:9956935-9958205	-1.28646	0.000594609	AT5G44550.1		Uncharacterised protein family (UPF0497)
Glyma.08G130300	Chr08:10010968-10013085	-1.66779	0.000594609	AT1G24530.1		Transducin/WD40 repeat-like superfamily protein
Glyma.08G131900	Chr08:10105907-10106845	-1.50099	0.000594609
Glyma.08G138200	Chr08:10592506-10597043	-1.69285	0.000594609	AT5G10170.1	ATMIPS3,MIPS3	myo-inositol-1-phosphate synthase 3
Glyma.08G138300	Chr08:10603550-10606353	-1.23074	0.000594609
Glyma.08G143800	Chr08:10963998-10969341	-1.89518	0.000594609	AT4G39390.2	ATNST-KT1,NST-K1	nucleotide sugar transporter-KT 1
Glyma.08G145000	Chr08:11025298-11026023	-3.08654	0.000594609
Glyma.08G146900	Chr08:11183843-11185540	-2.99622	0.000594609	AT1G55580.1	LAS,SCL18	GRAS family transcription factor
Glyma.08G147700	Chr08:11264035-11265552	-1.01048	0.00507705	AT4G14620.1		Protein of unknown function (DUF506)
Glyma.08G159000	Chr08:12319155-12324510	-1.4408	0.00772396	AT1G05577.1		Domain of unknown function (DUF966)
Glyma.08G166000	Chr08:13109198-13110707	-2.14874	0.000594609	AT2G35615.1		Eukaryotic aspartyl protease family protein
Glyma.08G168000	Chr08:13238336-13241733	-1.24491	0.00507705	AT4G33870.1		Peroxidase superfamily protein
Glyma.08G168300	Chr08:13333387-13334269	-1.18004	0.00286621	AT3G12830.1		SAUR-like auxin-responsive protein family
Glyma.08G169100	Chr08:13479148-13481496	-2.0332	0.000594609	AT3G12900.1		2-oxoglutarate (2OG) and Fe(II)-dependent oxygenase superfamily protein
Glyma.08G169300	Chr08:13491032-13494611	-1.21556	0.000594609	AT3G12900.1		2-oxoglutarate (2OG) and Fe(II)-dependent oxygenase superfamily protein
Glyma.08G175400	Chr08:14000903-14002104	-1.01711	0.000594609	AT5G56080.1	ATNAS2,NAS2	nicotianamine synthase 2
Glyma.08G188500	Chr08:15121023-15121448	-2.99686	0.00326143	AT1G60950.1	ATFD2,FED A	2Fe-2S ferredoxin-like superfamily protein
Glyma.08G195000	Chr08:15709166-15711390	-1.7602	0.000594609	AT1G17710.1		Pyridoxal phosphate phosphatase-related protein
Glyma.08G195100	Chr08:15713264-15715636	-1.90004	0.000594609	AT1G17710.1		Pyridoxal phosphate phosphatase-related protein
Glyma.08G204800	Chr08:16601038-16602646	-2.62946	0.000594609	AT1G52230.1	PSAH-2,PSAH2,PSI-H	photosystem I subunit H2
Glyma.08G207100	Chr08:16724686-16728969	-1.06724	0.000594609	AT3G15990.1	SULTR3;4	sulfate transporter 3;4
Glyma.08G208500	Chr08:16889243-16891282	-2.03978	0.000594609	AT1G52790.1		2-oxoglutarate (2OG) and Fe(II)-dependent oxygenase superfamily protein
Glyma.08G212300	Chr08:17129471-17131900	-1.15251	0.000594609	AT5G20190.1		Tetratricopeptide repeat (TPR)-like superfamily protein
Glyma.08G213000	Chr08:17183897-17187277	-1.65655	0.00899798	AT3G15840.1	PIFI	post-illumination chlorophyll fluorescence increase
Glyma.08G214000	Chr08:17270989-17278208	-1.20678	0.000594609	AT1G15290.1		Tetratricopeptide repeat (TPR)-like superfamily protein
Glyma.08G220800	Chr08:17942538-17946419	-1.01066	0.0024565	AT1G16060.1	ADAP	ARIA-interacting double AP2 domain protein
Glyma.08G240400	Chr08:20496299-20505610	-1.01096	0.000594609	AT3G01090.2	AKIN10,KIN10,SNRK1.1	SNF1 kinase homolog 10
Glyma.08G244500	Chr08:21040174-21042146	-1.70017	0.000594609	AT3G02100.1		UDP-Glycosyltransferase superfamily protein
Glyma.08G250800	Chr08:21975175-21987424	-1.84992	0.006761	AT5G60910.1	AGL8,FUL	AGAMOUS-like 8
Glyma.08G274800	Chr08:36382906-36391692	-2.13192	0.000594609	AT2G18950.1	ATHPT,HPT1,TPT1,VTE2	homogentisate phytyltransferase 1
Glyma.08G281600	Chr08:38559190-38560070	-1.30963	0.000594609	AT4G40090.1	AGP3	arabinogalactan protein 3
Glyma.08G287400	Chr08:39797412-39798965	-1.4344	0.0015789	AT1G70370.1	PG2	polygalacturonase 2
Glyma.08G290200	Chr08:40345837-40351483	-1.20829	0.000594609	AT1G24030.2		Protein kinase superfamily protein
Glyma.08G293100	Chr08:40795740-40800913	-1.30957	0.000594609	AT1G24190.2	ATSIN3,SIN3,SNL3	SIN3-like 3
Glyma.08G293200	Chr08:40820088-40822303	-1.26845	0.00326143	AT1G27200.1		Domain of unknown function (DUF23)
Glyma.08G293300	Chr08:40840729-40842119	-1.29002	0.000594609	AT1G70000.2		myb-like transcription factor family protein
Glyma.08G302700	Chr08:42081406-42081649	-3.88004	0.00988396
Glyma.08G306300	Chr08:42438035-42443819	-2.27752	0.000594609	AT1G78990.1		HXXXD-type acyl-transferase family protein
Glyma.08G311900	Chr08:43116347-43118152	-1.1353	0.00988396	AT2G19070.1	SHT	spermidine hydroxycinnamoyl transferase
Glyma.08G321700	Chr08:44055391-44061371	-2.66689	0.000594609	AT3G20300.1		Protein of unknown function (DUF3537)
Glyma.08G326900	Chr08:44512038-44518672	-2.30565	0.000594609	AT3G26300.1	CYP71B34	cytochrome P450, family 71, subfamily B, polypeptide 34
Glyma.08G336100	Chr08:45309466-45310845	-1.20286	0.0024565	AT2G01870.1
Glyma.08G337900	Chr08:45476275-45481692	-1.21048	0.000594609	AT1G55760.1		BTB/POZ domain-containing protein
Glyma.08G338900	Chr08:45536949-45543029	-1.06109	0.00364092	AT4G01070.1	GT72B1,UGT72B1	UDP-Glycosyltransferase superfamily protein
Glyma.08G346100	Chr08:46093775-46094633	-2.02592	0.000594609	AT3G25240.1		Protein of unknown function (DUF506)
Glyma.08G359100	Chr08:47105387-47108727	-1.03147	0.000594609	AT5G60020.1	ATLAC17,LAC17	laccase 17
Glyma.09G007500	Chr09:541061-548766	-1.05574	0.00202893	AT1G62360.1	BUM,BUM1,SHL,STM,WAM,WAM1	KNOX/ELK homeobox transcription factor
Glyma.09G011100	Chr09:847911-852938	-1.08518	0.000594609	AT3G02870.1	VTC4	Inositol monophosphatase family protein
Glyma.09G014400	Chr09:1078916-1079670	-1.00899	0.000594609	AT4G12490.1		Bifunctional inhibitor/lipid-transfer protein/seed storage 2S albumin superfamily protein
Glyma.09G023800	Chr09:1936089-1941895	-1.29733	0.000594609	AT1G30500.2	NF-YA7	nuclear factor Y, subunit A7
Glyma.09G024500	Chr09:1964939-1971559	-1.05976	0.00110641	AT1G30520.1	AAE14	acyl-activating enzyme 14
Glyma.09G028100	Chr09:2314638-2316995	-1.29032	0.000594609	AT1G30700.1		FAD-binding Berberine family protein
Glyma.09G037200	Chr09:3102378-3104268	-2.60432	0.000594609	AT4G16260.1		Glycosyl hydrolase superfamily protein
Glyma.09G038500	Chr09:3219575-3221832	-1.12305	0.000594609	AT3G16920.1	ATCTL2,CTL2	chitinase-like protein 2
Glyma.09G038800	Chr09:3251348-3254283	-1.09279	0.000594609	AT5G49350.1		Glycine-rich protein family
Glyma.09G047200	Chr09:4074371-4075961	-1.04989	0.000594609	AT4G20260.6	ATPCAP1,PCAP1	plasma-membrane associated cation-binding protein 1
Glyma.09G050100	Chr09:4363429-4366853	-1.11888	0.000594609	AT1G30910.1		Molybdenum cofactor sulfurase family protein
Glyma.09G051100	Chr09:4454514-4461881	-1.01838	0.000594609	AT5G44030.1	CESA4,IRX5,NWS2	cellulose synthase A4
Glyma.09G060800	Chr09:5708642-5709502	-2.39749	0.000594609
Glyma.09G062700	Chr09:5971395-5977523	-1.30326	0.00202893	AT5G56850.1
Glyma.09G063900	Chr09:6163746-6168342	-1.64339	0.000594609	AT5G56970.1	ATCKX3,CKX3	cytokinin oxidase 3
Glyma.09G072700	Chr09:7619131-7620402	-1.68519	0.000594609	AT5G20740.1		Plant invertase/pectin methylesterase inhibitor superfamily protein
Glyma.09G073000	Chr09:7650926-7651406	-2.44346	0.000594609	AT3G43110.1
Glyma.09G073400	Chr09:7732396-7733253	-1.5358	0.000594609	AT1G72430.1		SAUR-like auxin-responsive protein family
Glyma.09G073900	Chr09:7920911-7922111	-1.85878	0.00326143	AT2G06520.1	PSBX	photosystem II subunit X
Glyma.09G102400	Chr09:18604264-18606541	-1.15315	0.000594609	AT1G70850.1	MLP34	MLP-like protein 34
Glyma.09G122600	Chr09:29452577-29456779	-1.06247	0.000594609	AT1G16310.1		Cation efflux family protein
Glyma.09G124400	Chr09:30188966-30195627	-1.11618	0.00202893	AT1G70670.1		Caleosin-related family protein
Glyma.09G143500	Chr09:35652218-35653976	-1.56135	0.000594609	AT5G03840.1	TFL-1,TFL1	PEBP (phosphatidylethanolamine-binding protein) family protein
Glyma.09G149500	Chr09:36949843-36954495	-2.74178	0.000594609	AT3G23670.1	KINESIN-12B,PAKRP1L	phragmoplast-associated kinesin-related protein, putative
Glyma.09G149800	Chr09:37014387-37016949	-1.97775	0.000594609	AT1G52540.1		Protein kinase superfamily protein
Glyma.09G154700	Chr09:37786234-37789169	-2.0582	0.000594609	AT4G10340.1	LHCB5	light harvesting complex of photosystem II 5
Glyma.09G156200	Chr09:37933629-37935521	-1.22572	0.000594609	AT1G33340.1		ENTH/ANTH/VHS superfamily protein
Glyma.09G157500	Chr09:38079619-38080751	-1.79664	0.000594609
Glyma.09G166400	Chr09:39034657-39039893	-1.30842	0.000594609	AT1G73220.1	1-Oct,AtOCT1	organic cation/carnitine transporter1
Glyma.09G179700	Chr09:40465339-40466140	-1.27345	0.000594609
Glyma.09G183000	Chr09:40819714-40821469	-1.29691	0.00110641	AT1G48780.1
Glyma.09G185500	Chr09:41059350-41060705	-4.53433	0.000594609
Glyma.09G190600	Chr09:41510961-41512856	-2.03155	0.000594609	AT3G24520.1	AT-HSFC1,HSFC1	heat shock transcription factor C1
Glyma.09G190700	Chr09:41541779-41545610	-1.90154	0.000594609	AT4G13260.1	YUC2	Flavin-binding monooxygenase family protein
Glyma.09G210900	Chr09:43486669-43490921	-3.4279	0.00473094	AT1G32060.1	PRK	phosphoribulokinase
Glyma.09G214100	Chr09:43758086-43759366	-1.25524	0.000594609	AT1G24480.1		S-adenosyl-L-methionine-dependent methyltransferases superfamily protein
Glyma.09G214600	Chr09:43783508-43784643	-1.90266	0.00577911	AT3G10910.1		RING/U-box superfamily protein
Glyma.09G223700	Chr09:44873158-44877116	-1.06653	0.000594609	AT3G47420.1	ATPS3,PS3	phosphate starvation-induced gene 3
Glyma.09G226200	Chr09:45098634-45101125	-1.58327	0.00836564	AT3G51970.1	ASAT1,ATASAT1,ATSAT1	acyl-CoA sterol acyl transferase 1
Glyma.09G229200	Chr09:45317708-45321504	-1.89232	0.000594609	AT2G16430.2	ATPAP10,PAP10	purple acid phosphatase 10
Glyma.09G231600	Chr09:45485255-45489213	-1.07164	0.000594609	AT1G71692.1	AGL12,XAL1	AGAMOUS-like 12
Glyma.09G235200	Chr09:45765396-45771516	-1.32695	0.000594609	AT1G14040.1		EXS (ERD1/XPR1/SYG1) family protein
Glyma.09G235700	Chr09:45833116-45837361	-1.24379	0.000594609	AT5G61430.1	ANAC100,ATNAC5,NAC100	NAC domain containing protein 100
Glyma.09G238400	Chr09:46080578-46082039	-1.04134	0.00988396	AT5G15210.1	ATHB30,HB30,ZFHD3	homeobox protein 30
Glyma.09G249200	Chr09:47027537-47030542	-1.70547	0.00364092	AT5G16400.1	ATF2,TRXF2	thioredoxin F2
Glyma.09G250800	Chr09:47147141-47149370	-1.34128	0.000594609	AT4G12800.1	PSAL	photosystem I subunit l
Glyma.09G250900	Chr09:47150180-47152367	-1.08515	0.006761	AT5G16490.1	RIC4	ROP-interactive CRIB motif-containing protein 4
Glyma.09G259700	Chr09:47833800-47834317	-2.35513	0.00988396	AT4G16195.1		Plant self-incompatibility protein S1 family
Glyma.09G270400	Chr09:48735990-48740879	-1.62567	0.000594609	AT4G05200.1	CRK25	cysteine-rich RLK (RECEPTOR-like protein kinase) 25
Glyma.09G279800	Chr09:49509690-49511274	-2.5996	0.000594609	AT3G51680.1		NAD(P)-binding Rossmann-fold superfamily protein
Glyma.09G283900	Chr09:49930379-49931354	-1.37754	0.000594609	AT2G41610.1
Glyma.09G285700	Chr09:50124497-50126049	-1.77289	0.000594609	AT3G19990.1
Glyma.10G001800	Chr10:198284-200540	-1.33285	0.000594609	AT2G26640.1	KCS11	3-ketoacyl-CoA synthase 11
Glyma.10G002100	Chr10:222793-224840	-1.38305	0.000594609	AT3G22970.1		Protein of unknown function (DUF506)
Glyma.10G003700	Chr10:381397-383935	-1.11025	0.00286621	AT4G14750.1	IQD19	IQ-domain 19
Glyma.10G004800	Chr10:457172-468529	-1.64934	0.000594609	AT3G23430.1	ATPHO1,PHO1	phosphate 1
Glyma.10G006700	Chr10:662560-665361	-1.00328	0.000594609	AT5G43360.1	ATPT4,PHT1;3,PHT3	phosphate transporter 1;3
Glyma.10G008000	Chr10:752708-762762	-1.19194	0.000594609	AT5G43530.1		Helicase protein with RING/U-box domain
Glyma.10G009500	Chr10:901943-908328	-1.09257	0.00959685	AT2G47115.1
Glyma.10G012900	Chr10:1168914-1170362	-3.09821	0.000594609	AT3G62410.1	CP12,CP12-2	CP12 domain-containing protein 2
Glyma.10G021400	Chr10:1857252-1860298	-1.21188	0.000594609	AT2G47890.1		B-box type zinc finger protein with CCT domain
Glyma.10G027200	Chr10:2385553-2387075	-1.06065	0.00610133	AT5G28150.1		Plant protein of unknown function (DUF868)
Glyma.10G028100	Chr10:2443151-2444739	-1.1958	0.000594609	AT2G48130.1		Bifunctional inhibitor/lipid-transfer protein/seed storage 2S albumin superfamily protein
Glyma.10G028200	Chr10:2446440-2451423	-1.05758	0.000594609	AT2G48140.1	EDA4	Bifunctional inhibitor/lipid-transfer protein/seed storage 2S albumin superfamily protein
Glyma.10G029600	Chr10:2575780-2578690	-1.18085	0.000594609	AT3G22830.1	AT-HSFA6B,HSFA6B	heat shock transcription factor A6B
Glyma.10G036800	Chr10:3233050-3236286	-1.3861	0.000594609	AT2G38940.1	ATPT2,PHT1;4	phosphate transporter 1;4
Glyma.10G037600	Chr10:3320339-3322228	-1.23982	0.00110641	AT2G31160.1	LSH3	Protein of unknown function (DUF640)
Glyma.10G037700	Chr10:3341592-3347333	-1.07689	0.000594609	AT4G28530.1	anac074,NAC074	NAC domain containing protein 74
Glyma.10G038500	Chr10:3413961-3416015	-1.39603	0.000594609	AT3G54220.1	SCR,SGR1	GRAS family transcription factor
Glyma.10G042000	Chr10:3754834-3756545	-1.10567	0.000594609	AT2G20260.1	PSAE-2	photosystem I subunit E-2
Glyma.10G043700	Chr10:3930584-3936499	-1.50001	0.00364092	AT2G37540.1		NAD(P)-binding Rossmann-fold superfamily protein
Glyma.10G061300	Chr10:5761048-5762514	-2.39774	0.000594609	AT2G19070.1	SHT	spermidine hydroxycinnamoyl transferase
Glyma.10G064200	Chr10:6077041-6080596	-1.80762	0.000594609	AT5G03795.1		Exostosin family protein
Glyma.10G064400	Chr10:6115938-6118050	-4.32069	0.000594609	AT2G36640.1	ATECP63,ECP63	embryonic cell protein 63
Glyma.10G071000	Chr10:7144984-7148990	-1.25445	0.000594609	AT3G52820.1	ATPAP22,PAP22	purple acid phosphatase 22
Glyma.10G082800	Chr10:10066202-10071287	-1.40406	0.000594609	AT5G06510.2	NF-YA10	nuclear factor Y, subunit A10
Glyma.10G089300	Chr10:11920365-11920940	-1.70156	0.00364092	AT1G51400.1		Photosystem II 5 kD protein
Glyma.10G089700	Chr10:11958590-11963976	-2.80312	0.000594609	AT3G08010.1	ATAB2	RNA binding
Glyma.10G092600	Chr10:12927850-12930077	-1.1824	0.00110641	AT5G06900.1	CYP93D1	cytochrome P450, family 93, subfamily D, polypeptide 1
Glyma.10G092800	Chr10:12983544-12986150	-1.42834	0.000594609	AT1G52790.1		2-oxoglutarate (2OG) and Fe(II)-dependent oxygenase superfamily protein
Glyma.10G094000	Chr10:13429765-13437451	-1.30062	0.006761	AT2G41190.1		Transmembrane amino acid transporter family protein
Glyma.10G111200	Chr10:26131212-26134246	-1.14665	0.000594609	AT3G54260.1	TBL36	TRICHOME BIREFRINGENCE-LIKE 36
Glyma.10G128400	Chr10:34146056-34158388	-1.07379	0.000594609	AT1G04620.1		coenzyme F420 hydrogenase family / dehydrogenase, beta subunit family
Glyma.10G134100	Chr10:35954290-35963574	-1.57148	0.0024565	AT1G60000.1		RNA-binding (RRM/RBD/RNP motifs) family protein
Glyma.10G139000	Chr10:37289713-37292119	-1.2886	0.000594609	AT1G09540.1	ATMYB61,MYB61	myb domain protein 61
Glyma.10G139800	Chr10:37338284-37339737	-1.25818	0.000594609	AT3G62020.1	GLP10	germin-like protein 10
Glyma.10G140200	Chr10:37359803-37361404	-1.30709	0.000594609	AT4G01630.1	ATEXP17,ATEXPA17,ATHEXP ALPHA 1.13,EXPA17	expansin A17
Glyma.10G147900	Chr10:38328252-38329476	-1.08813	0.000594609	AT1G56320.1
Glyma.10G154600	Chr10:38956060-38958401	-2.01997	0.000594609	AT1G54940.1	PGSIP4	plant glycogenin-like starch initiation protein 4
Glyma.10G155400	Chr10:39005680-39009843	-1.49485	0.000594609	AT1G08980.1	AMI1,ATAMI1,ATTOC64-I,TOC64-I	amidase 1
Glyma.10G159600	Chr10:39390359-39392641	-1.11808	0.000594609	AT5G17540.1		HXXXD-type acyl-transferase family protein
Glyma.10G160500	Chr10:39484182-39489346	-1.03583	0.000594609	AT3G04870.1	PDE181,SPC1,ZDS	zeta-carotene desaturase
Glyma.10G161200	Chr10:39537020-39539529	-1.00874	0.006761	AT5G28300.1		Duplicated homeodomain-like superfamily protein
Glyma.10G165400	Chr10:39965910-39968234	-1.00767	0.000594609	AT1G04520.1	PDLP2	plasmodesmata-located protein 2
Glyma.10G166600	Chr10:40095215-40096562	-1.53994	0.000594609	AT1G08650.1	ATPPCK1,PPCK1	phosphoenolpyruvate carboxylase kinase 1
Glyma.10G167800	Chr10:40202445-40204795	-1.03515	0.000594609	AT1G64780.1	AMT1;2,ATAMT1;2	ammonium transporter 1;2
Glyma.10G177200	Chr10:41057912-41060874	-1.91473	0.00110641	AT4G10340.1	LHCB5	light harvesting complex of photosystem II 5
Glyma.10G179400	Chr10:41254801-41257804	-1.01159	0.000594609	AT2G26640.1	KCS11	3-ketoacyl-CoA synthase 11
Glyma.10G186500	Chr10:41946104-41950274	-1.17078	0.000594609	AT3G54700.1	PHT1;7	phosphate transporter 1;7
Glyma.10G191000	Chr10:42383060-42384608	-2.16456	0.00507705	AT3G24310.1	ATMYB71,MYB305	myb domain protein 305
Glyma.10G193600	Chr10:42570069-42571181	-1.20873	0.000594609	AT5G07475.1		Cupredoxin superfamily protein
Glyma.10G197800	Chr10:42914375-42918603	-1.51959	0.000594609	AT1G20510.1	OPCL1	OPC-8:0 CoA ligase1
Glyma.10G205500	Chr10:43701929-43711002	-1.20283	0.000594609	AT1G68750.1	ATPPC4,PPC4	phosphoenolpyruvate carboxylase 4
Glyma.10G214600	Chr10:44665967-44666921	-1.27143	0.000594609
Glyma.10G218700	Chr10:45056902-45059806	-1.03861	0.0043895	AT1G34220.2		Regulator of Vps4 activity in the MVB pathway protein
Glyma.10G224300	Chr10:45503641-45505214	-2.78471	0.00364092
Glyma.10G240900	Chr10:46928296-46933075	-1.01088	0.00286621	AT1G24260.1	AGL9,SEP3	K-box region and MADS-box transcription factor family protein
Glyma.10G241100	Chr10:46961499-46963113	-1.03124	0.000594609	AT5G51810.1	AT2353,ATGA20OX2,GA20OX2	gibberellin 20 oxidase 2
Glyma.10G243800	Chr10:47219549-47221071	-3.00762	0.000594609	AT3G22840.1	ELIP,ELIP1	Chlorophyll A-B binding family protein
Glyma.10G245800	Chr10:47420768-47422144	-2.42961	0.00110641	AT5G60490.1	FLA12	FASCICLIN-like arabinogalactan-protein 12
Glyma.10G246800	Chr10:47511563-47513529	-1.33456	0.000594609	AT3G22620.1		Bifunctional inhibitor/lipid-transfer protein/seed storage 2S albumin superfamily protein
Glyma.10G249000	Chr10:47720612-47722318	-1.18589	0.000594609	AT1G03130.1	PSAD-2	photosystem I subunit D-2
Glyma.10G250900	Chr10:47908229-47909039	-2.19345	0.00110641	AT3G05290.1	PNC1	peroxisomal adenine nucleotide carrier 1
Glyma.10G251500	Chr10:47969724-47971337	-2.66175	0.000594609	AT5G54770.1	THI1,THI4,TZ	thiazole biosynthetic enzyme, chloroplast (ARA6) (THI1) (THI4)
Glyma.10G261900	Chr10:48683540-48685853	-2.17047	0.000594609	AT2G26660.1	ATSPX2,SPX2	SPX domain gene 2
Glyma.10G266300	Chr10:48978733-48979620	-1.08153	0.0024565	AT3G03280.1
Glyma.10G269100	Chr10:49160065-49166059	-1.12115	0.00507705
Glyma.10G293500	Chr10:51103541-51107669	-2.1777	0.000594609	AT2G45290.1		Transketolase
Glyma.10G296400	Chr10:51323581-51325605	-1.16985	0.000594609	AT3G52970.1	CYP76G1	cytochrome P450, family 76, subfamily G, polypeptide 1
Glyma.10G296600	Chr10:51330406-51334051	-2.32749	0.000594609	AT5G19640.1		Major facilitator superfamily protein
Glyma.11G000900	Chr11:46218-48169	-1.17259	0.000594609
Glyma.11G006400	Chr11:455570-458167	-1.05528	0.00610133	AT3G22550.1		Protein of unknown function (DUF581)
Glyma.11G007600	Chr11:526267-528748	-1.32159	0.000594609	AT1G76690.1	ATOPR2,OPR2	12-oxophytodienoate reductase 2
Glyma.11G012900	Chr11:896836-897540	-2.15596	0.00988396	AT5G33340.1	CDR1	Eukaryotic aspartyl protease family protein
Glyma.11G018000	Chr11:1246177-1247949	-2.25974	0.00364092	AT2G29380.1	HAI3	highly ABA-induced PP2C gene 3
Glyma.11G028200	Chr11:2023319-2026136	-1.60145	0.000594609	AT1G62960.1	ACS10	ACC synthase 10
Glyma.11G032200	Chr11:2348751-2351621	-1.03958	0.000594609	AT4G16563.1		Eukaryotic aspartyl protease family protein
Glyma.11G033400	Chr11:2437815-2439288	-1.34477	0.0024565	AT4G16640.1		Matrixin family protein
Glyma.11G038300	Chr11:2735773-2738084	-1.18558	0.000594609	AT4G17030.1	AT-EXPR,ATEXLB1,ATEXPR1,ATHEXP BETA 3.1,EXLB1,EXPR	expansin-like B1
Glyma.11G042200	Chr11:3090091-3092086	-1.02593	0.00959685	AT2G35370.1	GDCH	glycine decarboxylase complex H
Glyma.11G043700	Chr11:3230807-3233276	-1.06471	0.00507705	AT4G37850.1		basic helix-loop-helix (bHLH) DNA-binding superfamily protein
Glyma.11G056100	Chr11:4246704-4248880	-1.02081	0.000594609	AT4G33985.1		Protein of unknown function (DUF1685)
Glyma.11G056700	Chr11:4282554-4284383	-1.0183	0.000594609	AT1G49620.1	ICK5,ICN6,KRP7	Cyclin-dependent kinase inhibitor family protein
Glyma.11G059100	Chr11:4467114-4468805	-2.85749	0.0015789	AT2G23640.1	RTNLB13	Reticulan like protein B13
Glyma.11G063400	Chr11:4793315-4797818	-2.05722	0.000594609	AT4G36850.1		PQ-loop repeat family protein / transmembrane family protein
Glyma.11G063900	Chr11:4822120-4823806	-1.84648	0.000594609	AT4G36810.1	GGPS1	geranylgeranyl pyrophosphate synthase 1
Glyma.11G067200	Chr11:5033164-5037491	-1.09038	0.0043895	AT2G18470.1	PERK4	roline-rich extensin-like receptor kinase 4
Glyma.11G069100	Chr11:5190672-5193547	-2.1193	0.00959685	AT1G75250.1	ATRL6,RL6,RSM3	RAD-like 6
Glyma.11G071500	Chr11:5333406-5334383	-1.00222	0.000594609	AT3G05220.1		Heavy metal transport/detoxification superfamily protein
Glyma.11G073800	Chr11:5507050-5509036	-1.00541	0.000594609	AT5G66330.1		Leucine-rich repeat (LRR) family protein
Glyma.11G075100	Chr11:5606832-5615672	-1.0475	0.000594609	AT3G51150.1		ATP binding microtubule motor family protein
Glyma.11G077600	Chr11:5838010-5841370	-1.27716	0.000594609	AT5G66190.1	ATLFNR1,FNR1	ferredoxin-NADP(+)-oxidoreductase 1
Glyma.11G079900	Chr11:5999168-6000451	-1.0623	0.00836564	AT3G51325.1		RING/U-box superfamily protein
Glyma.11G083400	Chr11:6256997-6257711	-2.04982	0.00202893	AT4G35690.1		Arabidopsis protein of unknown function (DUF241)
Glyma.11G092900	Chr11:7042511-7045526	-1.0303	0.00326143	AT5G17210.1		Protein of unknown function (DUF1218)
Glyma.11G108300	Chr11:8261600-8264930	-2.63731	0.00929802	AT2G45560.1	CYP76C1	cytochrome P450, family 76, subfamily C, polypeptide 1
Glyma.11G121400	Chr11:9279411-9287253	-1.19781	0.000594609	AT5G66600.3		Protein of unknown function, DUF547
Glyma.11G123300	Chr11:9389726-9390629	-1.33483	0.000594609	AT2G15960.1
Glyma.11G125500	Chr11:9530121-9536109	-1.01814	0.000594609	AT2G43500.2		Plant regulator RWP-RK family protein
Glyma.11G132100	Chr11:10130335-10130935	-1.25121	0.000594609
Glyma.11G132600	Chr11:10149945-10152819	-1.06837	0.00402557	AT1G51220.1	WIP5	WIP domain protein 5
Glyma.11G137500	Chr11:10456741-10461383	-1.01164	0.000594609	AT2G29130.1	ATLAC2,LAC2	laccase 2
Glyma.11G142200	Chr11:10841922-10842700	-1.26933	0.000594609
Glyma.11G146200	Chr11:11271961-11273386	-1.32438	0.006761	AT3G45210.1		Protein of unknown function, DUF584
Glyma.11G147800	Chr11:11399545-11401275	-1.86949	0.000594609	AT5G03170.1	ATFLA11,FLA11	FASCICLIN-like arabinogalactan-protein 11
Glyma.11G148100	Chr11:11441954-11443029	-1.63775	0.000594609	AT5G03170.1	ATFLA11,FLA11	FASCICLIN-like arabinogalactan-protein 11
Glyma.11G148200	Chr11:11446204-11448348	-1.84527	0.000594609	AT5G03170.1	ATFLA11,FLA11	FASCICLIN-like arabinogalactan-protein 11
Glyma.11G148400	Chr11:11462077-11462965	-1.89989	0.000594609	AT5G60490.1	FLA12	FASCICLIN-like arabinogalactan-protein 12
Glyma.11G148500	Chr11:11466677-11467556	-1.86116	0.000594609	AT5G03170.1	ATFLA11,FLA11	FASCICLIN-like arabinogalactan-protein 11
Glyma.11G148600	Chr11:11469243-11470336	-2.00374	0.000594609
Glyma.11G148700	Chr11:11471374-11472739	-1.71788	0.000594609	AT5G60490.1	FLA12	FASCICLIN-like arabinogalactan-protein 12
Glyma.11G151000	Chr11:11889375-11890790	-1.59658	0.000594609	AT2G38900.2		Serine protease inhibitor, potato inhibitor I-type family protein
Glyma.11G154900	Chr11:12643088-12645488	-2.95458	0.000594609
Glyma.11G155000	Chr11:12662447-12663222	-1.62765	0.000594609
Glyma.11G162200	Chr11:15042032-15042903	-1.89191	0.000594609	ATCG00020.1		photosystem II reaction center protein A
Glyma.11G164700	Chr11:15648078-15653438	-1.64333	0.000594609	AT5G58490.1		NAD(P)-binding Rossmann-fold superfamily protein
Glyma.11G166300	Chr11:15983766-15990099	-1.08013	0.00286621	AT5G58530.1		Glutaredoxin family protein
Glyma.11G171900	Chr11:18678532-18681893	-1.11279	0.000594609	AT1G07120.1
Glyma.11G175900	Chr11:20343530-20346367	-1.14469	0.000594609	AT5G58860.1	CYP86,CYP86A1	cytochrome P450, family 86, subfamily A, polypeptide 1
Glyma.11G180800	Chr11:24722393-24723784	-1.45452	0.00110641	AT1G52340.1	ABA2,ATABA2,ATSDR1,GIN1,ISI4,SDR1,SIS4,SRE1	NAD(P)-binding Rossmann-fold superfamily protein
Glyma.11G181100	Chr11:24778180-24781250	-1.12523	0.000594609	AT1G08380.1	PSAO	photosystem I subunit O
Glyma.11G183200	Chr11:25070907-25078108	-1.43864	0.000594609	AT2G27500.2		Glycosyl hydrolase superfamily protein
Glyma.11G184800	Chr11:25274632-25279023	-1.29846	0.000594609	AT2G04160.1	AIR3	Subtilisin-like serine endopeptidase family protein
Glyma.11G193600	Chr11:26698650-26701107	-1.4722	0.000594609	AT2G36870.1	XTH32	xyloglucan endotransglucosylase/hydrolase 32
Glyma.11G195000	Chr11:26860153-26861181	-1.9467	0.000594609
Glyma.11G195200	Chr11:26869340-26872412	-1.6607	0.000594609	AT5G60770.1	ATNRT2.4,NRT2.4	nitrate transporter 2.4
Glyma.11G196800	Chr11:27106028-27107951	-1.48476	0.00110641	AT2G23770.1		protein kinase family protein / peptidoglycan-binding LysM domain-containing protein
Glyma.11G198500	Chr11:27589527-27591039	-1.45329	0.000594609	AT1G78380.1	ATGSTU19,GST8,GSTU19	glutathione S-transferase TAU 19
Glyma.11G205400	Chr11:28805800-28811526	-1.1459	0.000594609	AT1G70530.1	CRK3	cysteine-rich RLK (RECEPTOR-like protein kinase) 3
Glyma.11G209900	Chr11:30188617-30192948	-1.0174	0.00507705	AT5G03610.1		GDSL-like Lipase/Acylhydrolase superfamily protein
Glyma.11G213500	Chr11:30642067-30645711	-1.02562	0.000594609	AT5G37478.1		TPX2 (targeting protein for Xklp2) protein family
Glyma.11G218400	Chr11:31310303-31311371	-1.86372	0.000594609	AT3G03341.1
Glyma.11G235600	Chr11:33051744-33054993	-1.28167	0.000594609	AT2G40480.1		Plant protein of unknown function (DUF827)
Glyma.11G236700	Chr11:33152001-33152623	-1.18956	0.000594609
Glyma.11G238400	Chr11:33276172-33284022	-1.28309	0.000594609	AT5G10180.1	AST68,SULTR2;1	slufate transporter 2;1
Glyma.11G238700	Chr11:33310310-33312064	-1.45527	0.000594609	AT1G78020.1		Protein of unknown function (DUF581)
Glyma.11G239400	Chr11:33387739-33388807	-1.40107	0.000594609	AT2G22170.1		Lipase/lipooxygenase, PLAT/LH2 family protein
Glyma.11G250200	Chr11:34197390-34199638	-2.30562	0.000594609	AT1G13710.1	CYP78A5,KLU	cytochrome P450, family 78, subfamily A, polypeptide 5
Glyma.11G251000	Chr11:34261036-34262542	-1.40044	0.00110641	AT1G27930.1		Protein of unknown function (DUF579)
Glyma.11G256400	Chr11:34614528-34617351	-2.45135	0.000594609	AT5G17230.1	PSY	PHYTOENE SYNTHASE
Glyma.12G007500	Chr12:553729-557753	-1.18164	0.000594609	AT2G16430.2	ATPAP10,PAP10	purple acid phosphatase 10
Glyma.12G008400	Chr12:618560-619446	-1.80793	0.000594609	AT3G52070.1
Glyma.12G013200	Chr12:955724-959879	-1.30448	0.000594609	AT3G47420.1	ATPS3,PS3	phosphate starvation-induced gene 3
Glyma.12G020400	Chr12:1445665-1452363	-1.383	0.00708272	AT3G21090.1		ABC-2 type transporter family protein
Glyma.12G037400	Chr12:2709371-2712325	-2.72717	0.000594609	AT4G38970.1	FBA2	fructose-bisphosphate aldolase 2
Glyma.12G042400	Chr12:3059632-3065080	-1.3426	0.000594609	AT4G39210.1	APL3	Glucose-1-phosphate adenylyltransferase family protein
Glyma.12G044400	Chr12:3223729-3224902	-1.34352	0.000594609	AT1G49310.1
Glyma.12G046500	Chr12:3378853-3384275	-1.21632	0.000594609	AT5G66600.4		Protein of unknown function, DUF547
Glyma.12G047400	Chr12:3430199-3438358	-1.03944	0.000594609	AT1G49430.1	LACS2,LRD2	long-chain acyl-CoA synthetase 2
Glyma.12G054500	Chr12:3938603-3943724	-1.10451	0.00772396	AT5G44640.1	BGLU13	beta glucosidase 13
Glyma.12G060900	Chr12:4423649-4427688	-1.39823	0.000594609	AT2G29130.1	ATLAC2,LAC2	laccase 2
Glyma.12G065500	Chr12:4810593-4811337	-1.1831	0.000594609
Glyma.12G068900	Chr12:5053019-5054133	-2.13952	0.000594609	AT5G03170.1	ATFLA11,FLA11	FASCICLIN-like arabinogalactan-protein 11
Glyma.12G069300	Chr12:5080800-5084579	-1.24218	0.000594609	AT5G03170.1	ATFLA11,FLA11	FASCICLIN-like arabinogalactan-protein 11
Glyma.12G069400	Chr12:5085849-5087029	-1.65407	0.000594609	AT5G03170.1	ATFLA11,FLA11	FASCICLIN-like arabinogalactan-protein 11
Glyma.12G069500	Chr12:5089678-5090763	-2.0676	0.000594609	AT5G03170.1	ATFLA11,FLA11	FASCICLIN-like arabinogalactan-protein 11
Glyma.12G069700	Chr12:5097112-5098394	-1.92727	0.000594609	AT5G03170.1	ATFLA11,FLA11	FASCICLIN-like arabinogalactan-protein 11
Glyma.12G069800	Chr12:5105382-5106659	-1.6678	0.000594609	AT5G03170.1	ATFLA11,FLA11	FASCICLIN-like arabinogalactan-protein 11
Glyma.12G069900	Chr12:5109715-5111033	-2.14118	0.000594609	AT5G03170.1	ATFLA11,FLA11	FASCICLIN-like arabinogalactan-protein 11
Glyma.12G070000	Chr12:5113527-5114869	-2.18416	0.00473094	AT5G03170.1	ATFLA11,FLA11	FASCICLIN-like arabinogalactan-protein 11
Glyma.12G070200	Chr12:5129940-5131534	-2.07967	0.000594609	AT5G03170.1	ATFLA11,FLA11	FASCICLIN-like arabinogalactan-protein 11
Glyma.12G075200	Chr12:5723239-5725084	-1.06023	0.000594609	AT5G59730.1	ATEXO70H7,EXO70H7	exocyst subunit exo70 family protein H7
Glyma.12G080100	Chr12:6295518-6298314	-1.25814	0.000594609	AT2G36870.1	XTH32	xyloglucan endotransglucosylase/hydrolase 32
Glyma.12G092000	Chr12:7533211-7535764	-1.86891	0.000594609	AT1G08380.1	PSAO	photosystem I subunit O
Glyma.12G114200	Chr12:11290781-11294488	-1.29688	0.000594609	AT4G32480.1		Protein of unknown function (DUF506)
Glyma.12G119300	Chr12:12660625-12667799	-1.32141	0.000594609	AT2G39200.1	ATMLO12,MLO12	Seven transmembrane MLO family protein
Glyma.12G128100	Chr12:14053896-14057570	-1.76798	0.00110641	AT2G42610.1	LSH10	Protein of unknown function (DUF640)
Glyma.12G133400	Chr12:15201863-15207130	-1.81694	0.00326143	AT4G10310.1	ATHKT1,HKT1	high-affinity K+ transporter 1
Glyma.12G134300	Chr12:15559595-15563220	-1.11588	0.000594609	AT5G54240.1		Protein of unknown function (DUF1223)
Glyma.12G135000	Chr12:15678335-15681873	-1.26205	0.000594609	AT5G54770.1	THI1,THI4,TZ	thiazole biosynthetic enzyme, chloroplast (ARA6) (THI1) (THI4)
Glyma.12G135300	Chr12:15721274-15728379	-2.89813	0.000594609	AT3G28345.1		ABC transporter family protein
Glyma.12G141000	Chr12:17640978-17644117	-1.50928	0.000594609	AT5G54510.1	DFL1,GH3.6	Auxin-responsive GH3 family protein
Glyma.12G173800	Chr12:33069514-33070786	-1.24858	0.000594609	AT5G03170.1	ATFLA11,FLA11	FASCICLIN-like arabinogalactan-protein 11
Glyma.12G176200	Chr12:33407817-33409730	-1.26192	0.000594609
Glyma.12G178500	Chr12:33840401-33842306	-1.29221	0.000594609	AT2G28160.1	ATBHLH029,ATBHLH29,ATFIT1,BHLH029,FIT1,FRU	FER-like regulator of iron uptake
Glyma.12G184300	Chr12:34553292-34556754	-1.91717	0.000594609	AT5G22460.1		alpha/beta-Hydrolases superfamily protein
Glyma.12G184400	Chr12:34559089-34566079	-2.55687	0.000594609	AT3G44510.2		alpha/beta-Hydrolases superfamily protein
Glyma.12G197300	Chr12:35841248-35843308	-1.32092	0.000594609	AT3G49950.1		GRAS family transcription factor
Glyma.12G199400	Chr12:36079044-36082356	-2.06566	0.000594609	AT4G03280.1	PETC,PGR1	photosynthetic electron transfer C
Glyma.12G199500	Chr12:36084202-36085916	-1.96672	0.0024565	AT4G28100.1
Glyma.12G202500	Chr12:36301834-36304669	-1.88327	0.00740634	AT1G03600.1	PSB27	photosystem II family protein
Glyma.12G207600	Chr12:36735838-36737081	-1.18379	0.000594609	AT1G03870.1	FLA9	FASCICLIN-like arabinoogalactan 9
Glyma.12G210600	Chr12:36952132-36958451	-1.04988	0.000594609	AT2G42600.1	ATPPC2,PPC2	phosphoenolpyruvate carboxylase 2
Glyma.12G217400	Chr12:37700473-37703715	-1.26375	0.000594609	AT5G25610.1	ATRD22,RD22	BURP domain-containing protein
Glyma.12G219300	Chr12:37885935-37887903	-1.76836	0.000594609	AT5G54270.1	LHCB3,LHCB3*1	light-harvesting chlorophyll B-binding protein 3
Glyma.12G221100	Chr12:38046921-38050367	-1.81833	0.000594609	AT2G16430.2	ATPAP10,PAP10	purple acid phosphatase 10
Glyma.12G221500	Chr12:38083561-38085675	-1.07373	0.000594609	AT3G15500.1	ANAC055,ATNAC3,NAC055,NAC3	NAC domain containing protein 3
Glyma.12G222200	Chr12:38177733-38180746	-1.25552	0.000594609	AT5G54190.1	PORA	protochlorophyllide oxidoreductase A
Glyma.12G228200	Chr12:38808623-38812608	-1.15291	0.000594609	AT3G15050.1	IQD10	IQ-domain 10
Glyma.12G233400	Chr12:39259603-39265402	-1.34778	0.000594609	AT3G14850.2	TBL41	TRICHOME BIREFRINGENCE-LIKE 41
Glyma.12G234800	Chr12:39414425-39415414	-1.08083	0.000594609	AT1G17860.1		Kunitz family trypsin and protease inhibitor protein
Glyma.12G235300	Chr12:39438447-39442363	-1.35561	0.000594609	AT1G17020.1	ATSRG1,SRG1	senescence-related gene 1
Glyma.12G235600	Chr12:39459575-39463159	-1.5365	0.000594609	AT2G16385.1
Glyma.12G240200	Chr12:39891690-39894055	-1.76692	0.000594609	AT5G60900.1	RLK1	receptor-like protein kinase 1
Glyma.13G001100	Chr13:372411-376123	-1.82831	0.00202893	AT1G64680.1
Glyma.13G009100	Chr13:2537086-2538778	-1.04033	0.000594609	AT2G04240.1	XERICO	RING/U-box superfamily protein
Glyma.13G028200	Chr13:7358236-7359106	-2.30369	0.000594609	ATCG00020.1		photosystem II reaction center protein A
Glyma.13G030200	Chr13:9609560-9610854	-1.93586	0.000594609	AT5G28010.1		Polyketide cyclase/dehydrase and lipid transport superfamily protein
Glyma.13G042800	Chr13:13594388-13598818	-1.42697	0.00543127	AT1G60600.2	ABC4	UbiA prenyltransferase family protein
Glyma.13G046200	Chr13:14043432-14044927	-3.34061	0.000594609	AT5G38410.1		Ribulose bisphosphate carboxylase (small chain) family protein
Glyma.13G051900	Chr13:14875817-14877672	-1.02478	0.000594609	AT5G15780.1		Pollen Ole e 1 allergen and extensin family protein
Glyma.13G052800	Chr13:15005140-15009623	-1.33267	0.00610133	AT5G24530.1	DMR6	2-oxoglutarate (2OG) and Fe(II)-dependent oxygenase superfamily protein
Glyma.13G060200	Chr13:15749844-15754961	-2.68322	0.000594609	AT4G13700.1	ATPAP23,PAP23	purple acid phosphatase 23
Glyma.13G075100	Chr13:17809533-17814049	-1.02892	0.000594609	AT2G22970.2	SCPL11	serine carboxypeptidase-like 11
Glyma.13G081700	Chr13:19079696-19081456	-2.11164	0.000594609	AT4G08250.1		GRAS family transcription factor
Glyma.13G094100	Chr13:20935404-20937030	-1.99154	0.000594609	AT4G25780.1		CAP (Cysteine-rich secretory proteins, Antigen 5, and Pathogenesis-related 1 protein) superfamily protein
Glyma.13G094500	Chr13:20961913-20968581	-1.02095	0.000594609	AT5G57610.1		Protein kinase superfamily protein with octicosapeptide/Phox/Bem1p domain
Glyma.13G095700	Chr13:21078020-21079169	-1.1985	0.000594609	AT5G57510.1
Glyma.13G098100	Chr13:21337049-21339266	-1.01066	0.00202893	AT5G57345.1
Glyma.13G098400	Chr13:21354709-21356912	-2.65667	0.000594609	AT2G18980.1		Peroxidase superfamily protein
Glyma.13G113000	Chr13:22663206-22664088	-2.1683	0.000594609	AT5G20790.1
Glyma.13G124900	Chr13:23835043-23837037	-1.0213	0.00473094	AT3G54220.1	SCR,SGR1	GRAS family transcription factor
Glyma.13G127200	Chr13:24024825-24026790	-1.95086	0.0015789	AT4G28660.1	PSB28	photosystem II reaction center PSB28 protein
Glyma.13G128800	Chr13:24198201-24200638	-1.51511	0.000594609	AT4G28720.1	YUC8	Flavin-binding monooxygenase family protein
Glyma.13G129500	Chr13:24236945-24240144	-1.63102	0.000594609	AT2G20260.1	PSAE-2	photosystem I subunit E-2
Glyma.13G131500	Chr13:24413513-24414491	-1.46068	0.000594609	AT2G37530.1
Glyma.13G132700	Chr13:24507210-24514367	-1.35868	0.000594609	AT2G37440.1		DNAse I-like superfamily protein
Glyma.13G147200	Chr13:26047709-26048933	-1.79723	0.000594609
Glyma.13G147700	Chr13:26109257-26111357	-1.44479	0.00868978	AT5G03555.1		permease, cytosine/purines, uracil, thiamine, allantoin family protein
Glyma.13G160400	Chr13:27606019-27608359	-1.24801	0.000594609	AT2G10940.1		Bifunctional inhibitor/lipid-transfer protein/seed storage 2S albumin superfamily protein
Glyma.13G161200	Chr13:27686864-27690702	-1.22155	0.000594609	AT5G33290.1	XGD1	xylogalacturonan deficient 1
Glyma.13G162600	Chr13:27790436-27793621	-2.13577	0.000594609	AT5G20410.1	ATMGD2,MGD2	monogalactosyldiacylglycerol synthase 2
Glyma.13G166800	Chr13:28161945-28164623	-1.31104	0.000594609	AT2G26660.1	ATSPX2,SPX2	SPX domain gene 2
Glyma.13G167700	Chr13:28223591-28228408	-1.28862	0.000594609	AT2G26690.1		Major facilitator superfamily protein
Glyma.13G172500	Chr13:28644818-28649188	-1.78992	0.000594609	AT5G45960.1		GDSL-like Lipase/Acylhydrolase superfamily protein
Glyma.13G204800	Chr13:31885461-31887911	-1.96805	0.000594609	AT4G04640.1	ATPC1	ATPase, F1 complex, gamma subunit protein
Glyma.13G210500	Chr13:32431358-32434283	-1.39047	0.00364092	AT5G18980.1		ARM repeat superfamily protein
Glyma.13G213200	Chr13:32672842-32679086	-1.57515	0.000594609	AT5G18840.1		Major facilitator superfamily protein
Glyma.13G213500	Chr13:32711672-32716430	-1.13218	0.000594609	AT4G15560.1	CLA,CLA1,DEF,DXPS2,DXS	Deoxyxylulose-5-phosphate synthase
Glyma.13G215500	Chr13:32877769-32891187	-1.14906	0.000594609	AT3G06390.1		Uncharacterised protein family (UPF0497)
Glyma.13G226000	Chr13:33868587-33869274	-2.26398	0.000594609	AT5G03170.1	ATFLA11,FLA11	FASCICLIN-like arabinogalactan-protein 11
Glyma.13G231100	Chr13:34283148-34290216	-1.04466	0.0024565	AT4G18550.1		alpha/beta-Hydrolases superfamily protein
Glyma.13G232400	Chr13:34353108-34356026	-1.07132	0.000594609	AT1G28680.1		HXXXD-type acyl-transferase family protein
Glyma.13G236200	Chr13:34648354-34652480	-1.12515	0.000594609
Glyma.13G250800	Chr13:35809308-35811764	-1.23171	0.00202893	AT5G54630.1		zinc finger protein-related
Glyma.13G252600	Chr13:35902432-35903275	-1.23437	0.000594609	AT2G19990.1	PR-1-LIKE	pathogenesis-related protein-1-like
Glyma.13G253500	Chr13:35963885-35967381	-2.11168	0.000594609	AT4G37850.1		basic helix-loop-helix (bHLH) DNA-binding superfamily protein
Glyma.13G257500	Chr13:36264543-36265333	-1.21017	0.000594609
Glyma.13G257600	Chr13:36267576-36268273	-1.77444	0.000594609	AT4G38080.1		hydroxyproline-rich glycoprotein family protein
Glyma.13G257800	Chr13:36270641-36271624	-1.17968	0.000594609	AT5G09530.1		hydroxyproline-rich glycoprotein family protein
Glyma.13G262100	Chr13:36586107-36589827	-1.10848	0.00740634	AT3G14610.1	CYP72A7	cytochrome P450, family 72, subfamily A, polypeptide 7
Glyma.13G269500	Chr13:37167035-37168962	-1.23564	0.000594609	AT3G14880.2
Glyma.13G271800	Chr13:37378374-37382805	-1.0562	0.000594609	AT3G15050.1	IQD10	IQ-domain 10
Glyma.13G272300	Chr13:37430793-37435987	-1.01745	0.000594609	AT1G53210.1		sodium/calcium exchanger family protein / calcium-binding EF hand family protein
Glyma.13G275500,Glyma.13G275600	Chr13:37700568-37710613	-1.17568	0.000594609	AT3G23560.1	ALF5	MATE efflux family protein
Glyma.13G282000	Chr13:38340449-38342431	-1.68565	0.000594609	AT5G54270.1	LHCB3,LHCB3*1	light-harvesting chlorophyll B-binding protein 3
Glyma.13G289100	Chr13:38944159-38946188	-1.10053	0.000594609	AT5G54010.1		UDP-Glycosyltransferase superfamily protein
Glyma.13G293500	Chr13:39318402-39319927	-1.39369	0.000594609	AT2G20520.1	FLA6	FASCICLIN-like arabinogalactan 6
Glyma.13G298400	Chr13:39684840-39687061	-1.98719	0.000594609	AT4G02340.1		alpha/beta-Hydrolases superfamily protein
Glyma.13G298700	Chr13:39715224-39719944	-1.02954	0.000594609	AT2G14830.1		Regulator of Vps4 activity in the MVB pathway protein
Glyma.13G301500	Chr13:39901829-39902099	-5.19953	0.000594609	AT4G10270.1		Wound-responsive family protein
Glyma.13G302900	Chr13:39981656-39984723	-1.35322	0.000594609	AT4G03280.1	PETC,PGR1	photosynthetic electron transfer C
Glyma.13G304900	Chr13:40165917-40167922	-1.56939	0.000594609	AT3G49950.1		GRAS family transcription factor
Glyma.13G305600	Chr13:40218498-40222935	-1.12625	0.000594609	AT2G32300.1	UCC1	uclacyanin 1
Glyma.13G315200	Chr13:41035904-41037849	-1.05148	0.000594609	AT3G10230.1	LYC	lycopene cyclase
Glyma.13G320800	Chr13:41504464-41510677	-1.06027	0.006761	AT5G22830.1	ATMGT10,GMN10,MGT10,MRS2-11	magnesium (Mg) transporter 10
Glyma.13G322100	Chr13:41642942-41644610	-1.06543	0.000594609	AT2G28160.1	ATBHLH029,ATBHLH29,ATFIT1,BHLH029,FIT1,FRU	FER-like regulator of iron uptake
Glyma.13G324300	Chr13:41901487-41903207	-1.61434	0.000594609
Glyma.13G327100	Chr13:42203182-42204596	-1.42293	0.000594609	AT5G03170.1	ATFLA11,FLA11	FASCICLIN-like arabinogalactan-protein 11
Glyma.13G327300	Chr13:42208332-42209733	-1.5333	0.000594609	AT5G03170.1	ATFLA11,FLA11	FASCICLIN-like arabinogalactan-protein 11
Glyma.13G330400	Chr13:42494483-42509495	-1.60444	0.00772396	AT3G45780.2	JK224,NPH1,PHOT1,RPT1	phototropin 1
Glyma.13G333100	Chr13:42710255-42711669	-1.03289	0.00708272	AT4G01470.1	ATTIP1.3,GAMMA-TIP3,TIP1;3	tonoplast intrinsic protein 1;3
Glyma.13G335800	Chr13:42925814-42927692	-1.06013	0.000594609	AT3G46540.1		ENTH/VHS family protein
Glyma.13G336800	Chr13:43008468-43011722	-1.95556	0.00929802	AT5G59400.1
Glyma.13G344700	Chr13:43563134-43565875	-1.39653	0.00836564	AT1G06040.1	STO	B-box zinc finger family protein
Glyma.13G344800	Chr13:43566826-43567434	-1.01469	0.000594609	AT2G43390.1
Glyma.13G345700	Chr13:43631855-43633187	-1.29498	0.000594609	AT4G37650.1	SGR7,SHR	GRAS family transcription factor
Glyma.13G351500	Chr13:44056107-44062292	-1.10411	0.000594609	AT3G13690.1		Protein kinase protein with adenine nucleotide alpha hydrolases-like domain
Glyma.13G351600	Chr13:44074142-44076586	-1.2362	0.000594609	AT1G17710.1		Pyridoxal phosphate phosphatase-related protein
Glyma.13G353600	Chr13:44214207-44214360	-6.16554	0.00988396
Glyma.13G361700	Chr13:44856119-44858325	-1.33588	0.00326143	AT1G15550.1	ATGA3OX1,GA3OX1,GA4	gibberellin 3-oxidase 1
Glyma.13G362200	Chr13:44889545-44892271	-1.55756	0.00610133	AT3G15570.1		Phototropic-responsive NPH3 family protein
Glyma.13G362600	Chr13:44959458-44965144	-1.35979	0.00740634	AT1G15460.1	ATBOR4,BOR4	HCO3- transporter family
Glyma.13G363300	Chr13:45015079-45016142	-5.05304	0.000594609	AT1G52690.1		Late embryogenesis abundant protein (LEA) family protein
Glyma.13G365300	Chr13:45146164-45148920	-1.63424	0.000594609	AT5G20190.1		Tetratricopeptide repeat (TPR)-like superfamily protein
Glyma.13G369500	Chr13:45498391-45499078	-1.40715	0.0024565	AT1G80730.1	ATZFP1,ZFP1	zinc-finger protein 1
Glyma.14G003400	Chr14:317497-319208	-1.40491	0.000594609	AT1G61520.1	LHCA3	photosystem I light harvesting complex gene 3
Glyma.14G004100	Chr14:350384-354047	-1.25955	0.000594609	AT4G16360.3		5\'-AMP-activated protein kinase beta-2 subunit protein
Glyma.14G005000	Chr14:408541-411550	-1.67581	0.00805114	AT5G54160.1	ATOMT1,OMT1	O-methyltransferase 1
Glyma.14G007800	Chr14:608272-609304	-1.01871	0.000594609
Glyma.14G008000	Chr14:616216-618007	-1.14829	0.000594609	AT2G05100.1	LHCB2,LHCB2.1	photosystem II light harvesting complex gene 2.1
Glyma.14G009400	Chr14:736319-738425	-1.85543	0.00868978	AT5G58960.1	GIL1	Plant protein of unknown function (DUF641)
Glyma.14G011500	Chr14:868064-871947	-1.64554	0.000594609	AT4G26540.1		Leucine-rich repeat receptor-like protein kinase family protein
Glyma.14G053700	Chr14:4245319-4248505	-1.72666	0.000594609	AT5G05340.1		Peroxidase superfamily protein
Glyma.14G057600	Chr14:4604288-4605563	-1.45712	0.00899798	AT3G11090.1	LBD21	LOB domain-containing protein 21
Glyma.14G066000	Chr14:5419086-5424869	-1.36309	0.00326143	AT3G55580.1		Regulator of chromosome condensation (RCC1) family protein
Glyma.14G067000	Chr14:5536331-5540997	-1.6757	0.000594609	AT2G39730.1	RCA	rubisco activase
Glyma.14G067200	Chr14:5567989-5570401	-1.16893	0.000594609	AT3G11430.1	ATGPAT5,GPAT5	glycerol-3-phosphate acyltransferase 5
Glyma.14G073800	Chr14:6182434-6194242	-1.2857	0.000594609	AT4G36550.1		ARM repeat superfamily protein
Glyma.14G078900	Chr14:6708123-6714523	-2.02244	0.00708272	AT2G26490.1		Transducin/WD40 repeat-like superfamily protein
Glyma.14G082300	Chr14:7130732-7132305	-1.15194	0.000594609	AT5G42750.1	BKI1	BRI1 kinase inhibitor 1
Glyma.14G087200	Chr14:7799539-7801416	-1.11301	0.000594609	AT5G59845.1		Gibberellin-regulated family protein
Glyma.14G089800	Chr14:8169037-8171166	-1.40579	0.000594609	AT5G09530.1		hydroxyproline-rich glycoprotein family protein
Glyma.14G124700	Chr14:19277951-19281954	-1.27222	0.00402557	AT5G48940.1		Leucine-rich repeat transmembrane protein kinase family protein
Glyma.14G126200	Chr14:20010319-20016420	-2.87877	0.000594609	AT5G11420.1		Protein of unknown function, DUF642
Glyma.14G139200	Chr14:26626224-26637827	-1.4522	0.000594609	AT3G05630.1	PDLZ2,PLDP2,PLDZETA2	phospholipase D P2
Glyma.14G142500	Chr14:28723788-28727674	-2.04856	0.000594609	AT2G25737.1		Sulfite exporter TauE/SafE family protein
Glyma.14G145800,Glyma.14G145900	Chr14:30896050-30907767	-1.78542	0.000594609	AT5G11580.1		Regulator of chromosome condensation (RCC1) family protein
Glyma.14G154000	Chr14:33513489-33514516	-1.78276	0.00988396	AT1G55300.1	TAF7	TBP-associated factor 7
Glyma.14G162100	Chr14:38859813-38863074	-1.76765	0.000594609	AT2G29380.1	HAI3	highly ABA-induced PP2C gene 3
Glyma.14G177600	Chr14:43747170-43748883	-1.3744	0.000594609	AT1G72230.1		Cupredoxin superfamily protein
Glyma.14G177900	Chr14:43782003-43784916	-1.02692	0.000594609	AT1G72220.1		RING/U-box superfamily protein
Glyma.14G191300	Chr14:45598007-45603255	-1.37453	0.00959685	AT3G54140.1	ATPTR1,PTR1	peptide transporter 1
Glyma.14G192500	Chr14:45715134-45717866	-1.37339	0.000594609	AT5G58860.1	CYP86,CYP86A1	cytochrome P450, family 86, subfamily A, polypeptide 1
Glyma.14G197000	Chr14:46197191-46203855	-1.19619	0.000594609	AT5G45840.2		Leucine-rich repeat protein kinase family protein
Glyma.14G203500	Chr14:46821150-46822027	-1.38666	0.000594609	AT2G30395.1	ATOFP17,OFP17	ovate family protein 17
Glyma.14G215600	Chr14:48014634-48016054	-1.65349	0.000594609	AT1G74670.1		Gibberellin-regulated family protein
Glyma.14G216500	Chr14:48144381-48146209	-1.15156	0.000594609	AT1G75540.1	STH2	salt tolerance homolog2
Glyma.14G218100	Chr14:48333379-48339146	-1.10972	0.000594609	AT2G28305.1	ATLOG1,LOG1	Putative lysine decarboxylase family protein
Glyma.15G002500	Chr15:240792-241445	-1.68701	0.000594609
Glyma.15G007300	Chr15:607563-610294	-2.72264	0.000594609	AT1G15330.1		Cystathionine beta-synthase (CBS) protein
Glyma.15G008400,Glyma.15G008500	Chr15:673792-685123	-1.32314	0.000594609	AT3G15730.1	PLD,PLDALPHA1	phospholipase D alpha 1
Glyma.15G019500	Chr15:1521588-1523186	-2.31348	0.000594609	AT3G16360.2	AHP4	HPT phosphotransmitter 4
Glyma.15G021800	Chr15:1711830-1716556	-1.17681	0.000594609	AT1G51800.1		Leucine-rich repeat protein kinase family protein
Glyma.15G026300	Chr15:2123753-2128104	-1.49869	0.00708272	AT1G55020.1	ATLOX1,LOX1	lipoxygenase 1
Glyma.15G041100	Chr15:3228903-3230742	-1.08759	0.000594609	AT3G46130.1	ATMYB48,ATMYB48-1,ATMYB48-2,ATMYB48-3,MYB48	myb domain protein 48
Glyma.15G042400	Chr15:3322506-3324890	-1.30494	0.00286621	AT5G59730.1	ATEXO70H7,EXO70H7	exocyst subunit exo70 family protein H7
Glyma.15G043600	Chr15:3426012-3441037	-1.94573	0.000594609	AT3G45780.2	JK224,NPH1,PHOT1,RPT1	phototropin 1
Glyma.15G057300	Chr15:4423952-4424787	-1.61834	0.000594609
Glyma.15G057400	Chr15:4428039-4428372	-1.20526	0.000594609	AT5G09520.1		hydroxyproline-rich glycoprotein family protein
Glyma.15G057500	Chr15:4430420-4431198	-1.08739	0.000594609	AT5G09530.1		hydroxyproline-rich glycoprotein family protein
Glyma.15G059600	Chr15:4590779-4610902	-1.11199	0.000594609	AT4G37940.1	AGL21	AGAMOUS-like 21
Glyma.15G061400	Chr15:4731213-4735215	-1.52092	0.000594609	AT4G37850.1		basic helix-loop-helix (bHLH) DNA-binding superfamily protein
Glyma.15G062300	Chr15:4794550-4795418	-1.13508	0.000594609	AT2G19990.1	PR-1-LIKE	pathogenesis-related protein-1-like
Glyma.15G073000	Chr15:5596073-5603092	-1.97783	0.000594609	AT4G04955.1	ALN,ATALN	allantoinase
Glyma.15G073100	Chr15:5604442-5607004	-1.57674	0.00110641	AT4G27450.1		Aluminium induced protein with YGL and LRDR motifs
Glyma.15G077500	Chr15:5964948-5969095	-1.34607	0.00286621
Glyma.15G078900	Chr15:6070128-6071615	-2.48942	0.000594609	AT5G46060.1		Protein of unknown function, DUF599
Glyma.15G082200	Chr15:6275399-6277845	-2.23132	0.000594609	AT1G09850.1	XBCP3	xylem bark cysteine peptidase 3
Glyma.15G085700	Chr15:6566626-6569705	-2.57092	0.000594609
Glyma.15G086000	Chr15:6603840-6604955	-2.38075	0.000594609	AT5G60490.1	FLA12	FASCICLIN-like arabinogalactan-protein 12
Glyma.15G086100	Chr15:6607843-6609069	-2.05109	0.000594609	AT5G03170.1	ATFLA11,FLA11	FASCICLIN-like arabinogalactan-protein 11
Glyma.15G101600	Chr15:7914178-7916576	-1.12069	0.000594609	AT3G23880.1		F-box and associated interaction domains-containing protein
Glyma.15G107700	Chr15:8467018-8468465	-1.1026	0.000594609	AT1G11700.1		Protein of unknown function, DUF584
Glyma.15G107900	Chr15:8484078-8485970	-1.64636	0.000594609	AT4G04640.1	ATPC1	ATPase, F1 complex, gamma subunit protein
Glyma.15G111300	Chr15:8714066-8721869	-1.46067	0.000594609	AT3G21630.1	CERK1,LYSM RLK1	chitin elicitor receptor kinase 1
Glyma.15G111900	Chr15:8769365-8777275	-1.82184	0.00868978	AT1G62360.1	BUM,BUM1,SHL,STM,WAM,WAM1	KNOX/ELK homeobox transcription factor
Glyma.15G112500	Chr15:8855604-8858218	-1.15651	0.000594609	AT4G04020.1	FIB	fibrillin
Glyma.15G114700	Chr15:9024266-9025694	-1.21155	0.000594609	AT3G51970.1	ASAT1,ATASAT1,ATSAT1	acyl-CoA sterol acyl transferase 1
Glyma.15G123800	Chr15:9834251-9837179	-1.62228	0.000594609	AT5G10770.1		Eukaryotic aspartyl protease family protein
Glyma.15G133000	Chr15:10693332-10695547	-1.60976	0.000594609
Glyma.15G133300	Chr15:10713528-10720691	-1.67338	0.00364092
Glyma.15G139400	Chr15:11380804-11381764	-1.66864	0.000594609
Glyma.15G143600	Chr15:11790379-11793024	-1.0968	0.000594609	AT3G16920.1	ATCTL2,CTL2	chitinase-like protein 2
Glyma.15G146000	Chr15:12023551-12024495	-1.01409	0.000594609
Glyma.15G154700	Chr15:12883540-12885231	-1.03837	0.000594609	AT4G20260.2	ATPCAP1,PCAP1	plasma-membrane associated cation-binding protein 1
Glyma.15G167800	Chr15:14882781-14887339	-1.66927	0.000594609	AT2G19330.1	PIRL6	plant intracellular ras group-related LRR 6
Glyma.15G169500	Chr15:15199515-15205865	-1.30841	0.000594609	AT4G26140.1	BGAL12	beta-galactosidase 12
Glyma.15G174200	Chr15:16130746-16131657	-1.37469	0.00110641	AT2G06520.1	PSBX	photosystem II subunit X
Glyma.15G181800	Chr15:17700905-17701994	-2.22182	0.000594609	AT5G20790.1
Glyma.15G194300	Chr15:21578089-21580528	-1.59583	0.000594609	AT1G30380.1	PSAK	photosystem I subunit K
Glyma.15G197100	Chr15:22896636-22900450	-1.20438	0.000594609	AT1G30280.1		Chaperone DnaJ-domain superfamily protein
Glyma.15G206300	Chr15:29167221-29171009	-1.23616	0.000594609	AT4G31020.1		alpha/beta-Hydrolases superfamily protein
Glyma.15G210400	Chr15:32262289-32264069	-1.91933	0.000594609	AT3G14770.1		Nodulin MtN3 family protein
Glyma.15G221800	Chr15:40112859-40116663	-1.12417	0.00543127	AT4G27290.1		S-locus lectin protein kinase family protein
Glyma.15G234700	Chr15:44130359-44138312	-1.31899	0.000594609	AT1G22380.1	AtUGT85A3,UGT85A3	UDP-glucosyl transferase 85A3
Glyma.15G244200	Chr15:46551133-46557859	-1.36916	0.00110641	AT3G14690.1	CYP72A15	cytochrome P450, family 72, subfamily A, polypeptide 15
Glyma.15G251300	Chr15:47946450-47947646	-1.04888	0.000594609	AT5G04950.1	ATNAS1,NAS1	nicotianamine synthase 1
Glyma.15G252700	Chr15:48103314-48104751	-1.35841	0.000594609	AT1G53700.1	PK3AT,WAG1	WAG 1
Glyma.15G253700	Chr15:48243954-48247144	-1.70597	0.000594609	AT1G79040.1	PSBR	photosystem II subunit R
Glyma.15G262600	Chr15:49532349-49534743	-1.38515	0.000594609	AT1G79510.2		Uncharacterized conserved protein (DUF2358)
Glyma.15G267600	Chr15:50392653-50393878	-1.03563	0.00988396
Glyma.15G272500	Chr15:50993940-50994141	-1.76118	0.00740634
Glyma.15G275600	Chr15:51456040-51457063	-1.38355	0.000594609	AT1G51400.1		Photosystem II 5 kD protein
Glyma.15G275900	Chr15:51486035-51491942	-1.98516	0.0043895	AT3G08010.1	ATAB2	RNA binding
Glyma.16G004500,Glyma.16G004600	Chr16:257262-260821	-1.09499	0.00644005	AT4G33090.1	APM1,ATAPM1	aminopeptidase M1
Glyma.16G018500	Chr16:1643417-1651614	-1.72763	0.000594609	AT1G32900.1		UDP-Glycosyltransferase superfamily protein
Glyma.16G022500	Chr16:2116003-2119420	-1.61672	0.000594609	AT4G27745.1		Yippee family putative zinc-binding protein
Glyma.16G029800	Chr16:2832549-2833644	-3.5302	0.000594609
Glyma.16G043300	Chr16:4059535-4066000	-1.35483	0.000594609	AT5G18280.2	APY2,ATAPY2	apyrase 2
Glyma.16G044900	Chr16:4259753-4262894	-2.6849	0.000594609	AT1G12900.1	GAPA-2	glyceraldehyde 3-phosphate dehydrogenase A subunit 2
Glyma.16G045100	Chr16:4276763-4278580	-1.08676	0.000594609	AT5G13870.1	EXGT-A4,XTH5	xyloglucan endotransglucosylase/hydrolase 5
Glyma.16G053300	Chr16:5180281-5183019	-1.06008	0.000594609	AT5G41040.1		HXXXD-type acyl-transferase family protein
Glyma.16G080000	Chr16:8517375-8518312	-1.19522	0.00402557
Glyma.16G085600	Chr16:10120975-10122362	-1.69936	0.000594609	AT3G07350.1		Protein of unknown function (DUF506)
Glyma.16G094100	Chr16:15765395-15769218	-1.16404	0.000594609	AT5G44670.1		Domain of unknown function (DUF23)
Glyma.16G105100	Chr16:21259551-21267517	-1.02289	0.000594609	AT5G12080.2	ATMSL10,MSL10	mechanosensitive channel of small conductance-like 10
Glyma.16G107500	Chr16:21829350-21833873	-1.68619	0.000594609	AT4G19420.1		Pectinacetylesterase family protein
Glyma.16G107600	Chr16:21879440-21884104	-1.0395	0.00708272	AT4G19420.1		Pectinacetylesterase family protein
Glyma.16G122100	Chr16:27099992-27103173	-1.01246	0.000594609	AT5G54380.1	THE1	protein kinase family protein
Glyma.16G127300	Chr16:27907597-27910994	-1.63393	0.000594609	AT5G66190.1	ATLFNR1,FNR1	ferredoxin-NADP(+)-oxidoreductase 1
Glyma.16G133800	Chr16:29058510-29063715	-1.43361	0.000594609	AT1G19630.1	CYP722A1	cytochrome P450, family 722, subfamily A, polypeptide 1
Glyma.16G142100	Chr16:30045140-30049977	-1.83406	0.000594609	AT2G23790.1		Protein of unknown function (DUF607)
Glyma.16G142200	Chr16:30066229-30068542	-1.25165	0.000594609	AT4G36830.1	HOS3-1	GNS1/SUR4 membrane protein family
Glyma.16G143400	Chr16:30337468-30338390	-1.51748	0.00326143	AT2G23690.1
Glyma.16G145800	Chr16:30677169-30679559	-2.06498	0.000594609	AT3G54890.1	LHCA1	photosystem I light harvesting complex gene 1
Glyma.16G148900	Chr16:30966314-30967677	-1.23544	0.000594609	AT5G13900.1		Bifunctional inhibitor/lipid-transfer protein/seed storage 2S albumin superfamily protein
Glyma.16G150300	Chr16:31069485-31071364	-1.17621	0.000594609	AT5G13870.1	EXGT-A4,XTH5	xyloglucan endotransglucosylase/hydrolase 5
Glyma.16G162600	Chr16:32154716-32155227	-2.19792	0.000594609	AT1G29930.1	AB140,CAB1,CAB140,LHCB1.3	chlorophyll A/B binding protein 1
Glyma.16G165800	Chr16:32484353-32486237	-1.87809	0.000594609	AT2G34430.1	LHB1B1,LHCB1.4	light-harvesting chlorophyll-protein complex II subunit B1
Glyma.16G168200	Chr16:32810791-32812082	-1.12706	0.000594609	AT3G43660.1		Vacuolar iron transporter (VIT) family protein
Glyma.16G173600	Chr16:33407694-33412908	-1.02873	0.0015789	AT5G24030.1	SLAH3	SLAC1 homologue 3
Glyma.16G175900	Chr16:33725874-33727942	-1.05586	0.00929802	AT3G16520.3	UGT88A1	UDP-glucosyl transferase 88A1
Glyma.16G189000	Chr16:35160484-35167548	-1.12959	0.000594609	AT5G23850.1		Arabidopsis thaliana protein of unknown function (DUF821)
Glyma.16G200700	Chr16:36179890-36187469	-1.52687	0.00110641	AT2G45650.1	AGL6	AGAMOUS-like 6
Glyma.16G200800	Chr16:36219089-36220789	-1.37045	0.000594609	AT5G51810.1	AT2353,ATGA20OX2,GA20OX2	gibberellin 20 oxidase 2
Glyma.16G205200	Chr16:36617473-36620394	-1.24504	0.000594609	AT4G10340.1	LHCB5	light harvesting complex of photosystem II 5
Glyma.16G208300	Chr16:36786113-36787686	-1.50365	0.000594609	AT5G23530.1	AtCXE18,CXE18	carboxyesterase 18
Glyma.16G208800	Chr16:36826358-36834460	-1.01306	0.00610133	AT5G08430.1		SWIB/MDM2 domain;Plus-3;GYF
Glyma.16G209000	Chr16:36841785-36845498	-1.33021	0.00326143	AT5G36930.2		Disease resistance protein (TIR-NBS-LRR class) family
Glyma.16G219500	Chr16:37677370-37680638	-1.37215	0.000594609	AT1G59960.1		NAD(P)-linked oxidoreductase superfamily protein
Glyma.17G001800	Chr17:220256-222462	-1.09667	0.000594609	AT1G33440.1		Major facilitator superfamily protein
Glyma.17G005800	Chr17:538663-544130	-1.4238	0.000594609	AT1G48050.1	ATKU80,KU80	Ku80 family protein
Glyma.17G005900	Chr17:546211-548525	-1.07707	0.000594609	AT5G47635.1		Pollen Ole e 1 allergen and extensin family protein
Glyma.17G007100	Chr17:617027-617531	-1.57053	0.00543127	AT4G16410.1
Glyma.17G007200	Chr17:619142-621035	-1.93225	0.000594609	AT3G26300.1	CYP71B34	cytochrome P450, family 71, subfamily B, polypeptide 34
Glyma.17G007900	Chr17:662294-665343	-1.05876	0.000594609	AT4G16490.1		ARM repeat superfamily protein
Glyma.17G015100	Chr17:1132439-1133752	-1.22668	0.000594609	AT4G21780.1
Glyma.17G019600	Chr17:1470064-1471500	-1.55828	0.0015789	AT4G34138.1	UGT73B1	UDP-glucosyl transferase 73B1
Glyma.17G027400	Chr17:2025276-2026167	-1.88947	0.000594609	AT4G15910.1	ATDI21,DI21	drought-induced 21
Glyma.17G034700	Chr17:2531017-2533313	-1.15152	0.000594609	AT3G53480.1	ABCG37,ATPDR9,PDR9,PIS1	pleiotropic drug resistance 9
Glyma.17G036800	Chr17:2691256-2692110	-2.20048	0.000594609	AT5G49600.1		Protein of unknown function, DUF538
Glyma.17G046700	Chr17:3494398-3495286	-1.76925	0.000594609	AT3G43110.1
Glyma.17G057600	Chr17:4356254-4360375	-1.04004	0.000594609	AT2G19330.1	PIRL6	plant intracellular ras group-related LRR 6
Glyma.17G064300	Chr17:4947303-4948143	-2.13698	0.0015789	AT5G57510.1
Glyma.17G066800	Chr17:5166518-5168804	-2.19997	0.000594609	AT1G52540.1		Protein kinase superfamily protein
Glyma.17G068900	Chr17:5382908-5383531	-2.12772	0.000594609
Glyma.17G070500	Chr17:5524595-5526914	-1.23691	0.000594609	AT3G02470.1	SAMDC	S-adenosylmethionine decarboxylase
Glyma.17G073400	Chr17:5737700-5739327	-2.24798	0.00772396	AT4G31840.1	AtENODL15,ENODL15	early nodulin-like protein 15
Glyma.17G075300	Chr17:5908292-5912735	-1.33364	0.000594609	AT2G24270.4	ALDH11A3	aldehyde dehydrogenase 11A3
Glyma.17G077700	Chr17:6069509-6072408	-1.5317	0.000594609	AT5G07990.1	CYP75B1,D501,TT7	Cytochrome P450 superfamily protein
Glyma.17G080500	Chr17:6245586-6247597	-1.9707	0.000594609	AT1G74110.1	CYP78A10	cytochrome P450, family 78, subfamily A, polypeptide 10
Glyma.17G081800	Chr17:6348046-6349888	-1.01827	0.000594609	AT5G60850.1	OBP4	OBF binding protein 4
Glyma.17G086800	Chr17:6703085-6706808	-1.54632	0.000594609	AT5G50130.1		NAD(P)-binding Rossmann-fold superfamily protein
Glyma.17G090900	Chr17:7079460-7081491	-1.24999	0.00507705	AT1G60190.1		ARM repeat superfamily protein
Glyma.17G100700	Chr17:7921513-7924660	-1.09173	0.00202893	AT1G74470.1		Pyridine nucleotide-disulphide oxidoreductase family protein
Glyma.17G100800	Chr17:7926189-7929352	-1.02333	0.000594609	AT1G74460.1		GDSL-like Lipase/Acylhydrolase superfamily protein
Glyma.17G102700	Chr17:8041214-8042978	-1.16883	0.000594609	AT5G61340.1
Glyma.17G103200	Chr17:8096157-8099747	-1.32417	0.000594609	AT2G03350.1		Protein of unknown function, DUF538
Glyma.17G105800	Chr17:8293049-8296327	-1.07399	0.000594609	AT2G25620.1	AtDBP1,DBP1	DNA-binding protein phosphatase 1
Glyma.17G108700	Chr17:8527139-8530377	-2.11756	0.000594609	AT5G20410.1	ATMGD2,MGD2	monogalactosyldiacylglycerol synthase 2
Glyma.17G113000	Chr17:8922287-8923956	-1.22094	0.000594609	AT5G53870.1	AtENODL1,ENODL1	early nodulin-like protein 1
Glyma.17G114700	Chr17:9074436-9077350	-1.5751	0.000594609	AT2G26660.1	ATSPX2,SPX2	SPX domain gene 2
Glyma.17G115300	Chr17:9122202-9127019	-1.64136	0.000594609	AT2G26690.1		Major facilitator superfamily protein
Glyma.17G119400	Chr17:9417778-9440192	-1.28251	0.0015789	AT5G43810.1	AGO10,PNH,ZLL	Stabilizer of iron transporter SufD / Polynucleotidyl transferase
Glyma.17G122400	Chr17:9793422-9797395	-1.03762	0.000594609	AT1G48960.1		Adenine nucleotide alpha hydrolases-like superfamily protein
Glyma.17G126300	Chr17:10059250-10062762	-1.35147	0.000594609	AT5G50260.1		Cysteine proteinases superfamily protein
Glyma.17G127900	Chr17:10221860-10223886	-5.35831	0.000594609	AT5G50360.1
Glyma.17G128700	Chr17:10296546-10317835	-1.30033	0.00110641	AT5G24280.1	GMI1	gamma-irradiation and mitomycin c induced 1
Glyma.17G130100	Chr17:10417507-10419999	-1.07615	0.0024565	AT4G09650.1	ATPD	ATP synthase delta-subunit gene
Glyma.17G130600	Chr17:10459810-10461580	-1.43664	0.0024565	AT4G22980.1
Glyma.17G132400	Chr17:10636007-10637777	-1.22836	0.000594609	AT2G45680.1		TCP family transcription factor
Glyma.17G133200	Chr17:10731905-10736593	-3.09604	0.006761	AT4G22890.2	PGR5-LIKE A	PGR5-LIKE A
Glyma.17G133800	Chr17:10773368-10778333	-1.09252	0.000594609	AT4G12350.1	AtMYB42,MYB42	myb domain protein 42
Glyma.17G134100	Chr17:10800447-10805075	-1.60556	0.000594609	AT4G12300.1	CYP706A4	cytochrome P450, family 706, subfamily A, polypeptide 4
Glyma.17G139100	Chr17:11289723-11293281	-1.19726	0.00110641	AT4G22550.1		Phosphatidic acid phosphatase (PAP2) family protein
Glyma.17G139900	Chr17:11372502-11373780	-1.41664	0.000594609	AT4G12510.1		Bifunctional inhibitor/lipid-transfer protein/seed storage 2S albumin superfamily protein
Glyma.17G155000	Chr17:13091897-13093562	-2.55739	0.00110641	AT1G32560.1		Late embryogenesis abundant protein, group 1 protein
Glyma.17G164800	Chr17:14842240-14843878	-1.05792	0.000594609	AT4G37450.1	AGP18,ATAGP18	arabinogalactan protein 18
Glyma.17G176200	Chr17:18555520-18558923	-1.45507	0.000594609	AT3G50560.1		NAD(P)-binding Rossmann-fold superfamily protein
Glyma.17G180400	Chr17:20487777-20491962	-1.33598	0.000594609	AT5G66920.1	sks17	SKU5 similar 17
Glyma.17G195100	Chr17:30129893-30134871	-1.05155	0.000594609	AT5G11540.1		D-arabinono-1,4-lactone oxidase family protein
Glyma.17G206100	Chr17:33612471-33622639	-1.6633	0.000594609	AT1G15520.1	ABCG40,ATABCG40,ATPDR12,PDR12	pleiotropic drug resistance 12
Glyma.17G208200	Chr17:34143307-34150145	-1.57541	0.0015789	AT5G11420.1		Protein of unknown function, DUF642
Glyma.17G212200	Chr17:35064074-35065120	-1.77403	0.00110641	AT2G45180.1		Bifunctional inhibitor/lipid-transfer protein/seed storage 2S albumin superfamily protein
Glyma.17G225700	Chr17:37956549-37963744	-1.00347	0.000594609	AT5G21482.1	ATCKX5,CKX7	cytokinin oxidase 7
Glyma.17G226100	Chr17:38032260-38040867	-1.94401	0.000594609	AT2G26330.1	ER,QRP1	Leucine-rich receptor-like protein kinase family protein
Glyma.17G234000	Chr17:38950918-38952567	-1.201	0.000594609	AT4G33800.1
Glyma.17G237100	Chr17:39245180-39246950	-1.18902	0.000594609	AT5G59845.1		Gibberellin-regulated family protein
Glyma.17G242900	Chr17:39879022-39885071	-1.45551	0.000594609	AT5G42870.1	ATPAH2,PAH2	phosphatidic acid phosphohydrolase 2
Glyma.17G244900	Chr17:40030817-40036322	-1.32825	0.000594609	AT3G63470.1	scpl40	serine carboxypeptidase-like 40
Glyma.17G245000	Chr17:40051599-40055988	-1.08464	0.000594609	AT5G42690.2		Protein of unknown function, DUF547
Glyma.17G247400	Chr17:40283790-40290776	-2.55605	0.00577911	AT1G47530.1		MATE efflux family protein
Glyma.18G000600	Chr18:99109-101506	-2.87583	0.000594609	AT5G17230.2	PSY	PHYTOENE SYNTHASE
Glyma.18G005800	Chr18:440552-442779	-1.57706	0.000594609	AT1G27950.1	LTPG1	glycosylphosphatidylinositol-anchored lipid protein transfer 1
Glyma.18G006000	Chr18:447965-449464	-1.8865	0.000594609	AT1G27930.1		Protein of unknown function (DUF579)
Glyma.18G012200	Chr18:858068-860478	-1.26137	0.000594609	AT1G67750.1		Pectate lyase family protein
Glyma.18G012300	Chr18:868322-870618	-1.76542	0.00326143	AT1G67750.1		Pectate lyase family protein
Glyma.18G012700	Chr18:902756-907965	-2.11577	0.000594609	AT3G28390.1	PGP18	P-glycoprotein 18
Glyma.18G019000	Chr18:1403218-1410704	-1.11588	0.000594609	AT5G10180.1	AST68,SULTR2;1	slufate transporter 2;1
Glyma.18G023600	Chr18:1723408-1728464	-1.34762	0.000594609	AT2G40370.1	LAC5	laccase 5
Glyma.18G025500	Chr18:1879113-1887833	-1.40973	0.000594609	AT3G56040.1	UGP3	UDP-glucose pyrophosphorylase 3
Glyma.18G028400	Chr18:2142744-2145667	-1.058	0.000594609	AT2G40100.1	LHCB4.3	light harvesting complex photosystem II
Glyma.18G029000	Chr18:2189116-2194897	-1.02378	0.000594609	AT2G38120.1	AUX1,MAP1,PIR1,WAV5	Transmembrane amino acid transporter family protein
Glyma.18G030400	Chr18:2336661-2340032	-3.52673	0.0015789	AT3G55800.1	SBPASE	sedoheptulose-bisphosphatase
Glyma.18G033300	Chr18:2550810-2555156	-2.09324	0.000594609	AT5G02020.2
Glyma.18G039900	Chr18:3250549-3252652	-1.15304	0.000594609	AT1G70780.1
Glyma.18G043200	Chr18:3676215-3679506	-1.29496	0.000594609	AT5G37478.1		TPX2 (targeting protein for Xklp2) protein family
Glyma.18G050800	Chr18:4401051-4403896	-1.36227	0.000594609	AT2G30520.1	RPT2	Phototropic-responsive NPH3 family protein
Glyma.18G052600	Chr18:4553939-4555023	-1.79553	0.000594609	AT4G33355.1		Bifunctional inhibitor/lipid-transfer protein/seed storage 2S albumin superfamily protein
Glyma.18G057900	Chr18:5092694-5097651	-2.67416	0.000594609	AT5G58490.1		NAD(P)-binding Rossmann-fold superfamily protein
Glyma.18G059200	Chr18:5233332-5238882	-1.10568	0.00110641	AT5G58530.1		Glutaredoxin family protein
Glyma.18G062500	Chr18:5724830-5727269	-1.01034	0.00899798	AT3G55950.1	ATCRR3,CCR3	CRINKLY4 related 3
Glyma.18G062600	Chr18:5730463-5735235	-1.10292	0.000594609	AT1G07220.1		Arabidopsis thaliana protein of unknown function (DUF821)
Glyma.18G072800	Chr18:6873380-6878947	-1.67641	0.000594609	AT1G55760.1		BTB/POZ domain-containing protein
Glyma.18G074600	Chr18:7067322-7071282	-1.23432	0.000594609	AT5G55970.1		RING/U-box superfamily protein
Glyma.18G078200	Chr18:7483759-7484878	-1.41309	0.00577911	AT3G13130.1
Glyma.18G080200	Chr18:7684213-7686917	-1.0962	0.000594609	AT3G26300.1	CYP71B34	cytochrome P450, family 71, subfamily B, polypeptide 34
Glyma.18G103000	Chr18:11005401-11011477	-1.33069	0.00110641	AT2G30900.1	TBL43	TRICHOME BIREFRINGENCE-LIKE 43
Glyma.18G111800	Chr18:13278652-13284970	-1.39527	0.000594609	AT1G78990.1		HXXXD-type acyl-transferase family protein
Glyma.18G113100	Chr18:13453543-13456294	-3.37254	0.000594609	AT2G19070.1	SHT	spermidine hydroxycinnamoyl transferase
Glyma.18G114900	Chr18:13978579-13981442	-2.13323	0.000594609	AT1G06680.1	OE23,OEE2,PSBP-1,PSII-P	photosystem II subunit P-1
Glyma.18G115500	Chr18:14090648-14095303	-1.25528	0.000594609	AT1G06690.1		NAD(P)-linked oxidoreductase superfamily protein
Glyma.18G137600	Chr18:20241542-20245317	-1.17492	0.000594609	AT3G59110.1		Protein kinase superfamily protein
Glyma.18G138300	Chr18:20481596-20484969	-2.17691	0.00286621	AT1G23740.1		Oxidoreductase, zinc-binding dehydrogenase family protein
Glyma.18G141900	Chr18:22053825-22057005	-1.35054	0.000594609	AT1G12940.1	ATNRT2.5,NRT2.5	nitrate transporter2.5
Glyma.18G144100	Chr18:23306378-23312679	-1.43308	0.0043895	AT3G26570.2	ORF02,PHT2;1	phosphate transporter 2;1
Glyma.18G177400	Chr18:42324002-42327195	-1.6722	0.000594609	AT5G60020.1	ATLAC17,LAC17	laccase 17
Glyma.18G181800	Chr18:43843062-43847050	-1.78976	0.000594609	AT2G29050.1	ATRBL1,RBL1	RHOMBOID-like 1
Glyma.18G181900	Chr18:43869872-43870525	-1.68595	0.00988396
Glyma.18G182800	Chr18:44047081-44050533	-2.00497	0.000594609	AT5G02230.2		Haloacid dehalogenase-like hydrolase (HAD) superfamily protein
Glyma.18G183500	Chr18:44265155-44269294	-2.25195	0.000594609	AT5G60020.1	ATLAC17,LAC17	laccase 17
Glyma.18G183700	Chr18:44276576-44279879	-1.16564	0.000594609	AT5G60020.1	ATLAC17,LAC17	laccase 17
Glyma.18G184200	Chr18:44364672-44366631	-1.20216	0.000594609	AT2G39720.1	RHC2A	RING-H2 finger C2A
Glyma.18G186400	Chr18:44829996-44833537	-1.62717	0.000594609	AT5G06060.1		NAD(P)-binding Rossmann-fold superfamily protein
Glyma.18G187100	Chr18:44997615-45011045	-1.15066	0.000594609	AT3G53830.1		Regulator of chromosome condensation (RCC1) family protein
Glyma.18G191300	Chr18:46180381-46181484	-1.05807	0.00202893	AT2G26975.1		Ctr copper transporter family
Glyma.18G197400	Chr18:47370197-47374339	-1.51755	0.000594609	AT2G38080.1	ATLMCO4,IRX12,LAC4,LMCO4	Laccase/Diphenol oxidase family protein
Glyma.18G206100	Chr18:48985926-48990667	-1.03192	0.00326143	AT2G38320.1	TBL34	TRICHOME BIREFRINGENCE-LIKE 34
Glyma.18G208600	Chr18:49333193-49334690	-1.04595	0.000594609	AT4G34131.1	UGT73B3	UDP-glucosyl transferase 73B3
Glyma.18G209100	Chr18:49371018-49378449	-1.00618	0.000594609	AT2G38440.1	ATSCAR2,DIS3,ITB1,SCAR2,WAVE4	SCAR homolog 2
Glyma.18G209200	Chr18:49393344-49394941	-1.34852	0.000594609	AT3G51680.1		NAD(P)-binding Rossmann-fold superfamily protein
Glyma.18G210900	Chr18:49735513-49737168	-4.58271	0.000594609	AT2G38540.1	ATLTP1,LP1,LTP1	lipid transfer protein 1
Glyma.18G241000	Chr18:52959426-52963551	-3.55769	0.00868978	AT5G16530.1	PIN5	Auxin efflux carrier family protein
Glyma.18G259300	Chr18:54495269-54497027	-1.35982	0.00402557	AT5G15210.1	ATHB30,HB30,ZFHD3	homeobox protein 30
Glyma.18G265700	Chr18:55026143-55028979	-1.18809	0.000594609	AT3G02100.1		UDP-Glycosyltransferase superfamily protein
Glyma.18G266700	Chr18:55105364-55112399	-1.36298	0.000594609	AT3G02110.1	scpl25	serine carboxypeptidase-like 25
Glyma.18G267500	Chr18:55179515-55181798	-1.66872	0.00473094	AT4G35150.1		O-methyltransferase family protein
Glyma.18G300300	Chr18:57823393-57831151	-1.07388	0.00286621	AT3G06880.1		Transducin/WD40 repeat-like superfamily protein
Glyma.19G006200	Chr19:590762-595425	-1.01553	0.000594609	AT5G14650.1		Pectin lyase-like superfamily protein
Glyma.19G008500	Chr19:837645-840023	-1.20489	0.000594609	AT1G23740.1		Oxidoreductase, zinc-binding dehydrogenase family protein
Glyma.19G021100	Chr19:2270856-2274561	-1.06264	0.000594609	AT5G15150.1	ATHB-3,ATHB3,HAT7,HB-3	homeobox 3
Glyma.19G026000	Chr19:3267725-3269290	-1.51646	0.000594609	AT5G19790.1	RAP2.11	related to AP2 11
Glyma.19G034000	Chr19:4429923-4438657	-2.04873	0.000594609	AT5G24530.1	DMR6	2-oxoglutarate (2OG) and Fe(II)-dependent oxygenase superfamily protein
Glyma.19G034900	Chr19:4620503-4622329	-1.09649	0.000594609	AT5G15780.1		Pollen Ole e 1 allergen and extensin family protein
Glyma.19G045800	Chr19:6812369-6817739	-1.97971	0.000594609	AT5G38510.1		Rhomboid-related intramembrane serine protease family protein
Glyma.19G046600	Chr19:7189030-7190508	-2.31143	0.000594609	AT5G38410.1		Ribulose bisphosphate carboxylase (small chain) family protein
Glyma.19G046800	Chr19:7253609-7254976	-2.72266	0.000594609	AT5G38410.1		Ribulose bisphosphate carboxylase (small chain) family protein
Glyma.19G053800	Chr19:8832960-8836400	-1.44316	0.000594609	AT3G27400.1		Pectin lyase-like superfamily protein
Glyma.19G062700	Chr19:13404159-13406327	-1.74966	0.000594609
Glyma.19G064200	Chr19:15260442-15272460	-1.28431	0.000594609	AT1G23110.4
Glyma.19G064300	Chr19:15260442-15272460	-2.09204	0.000594609
Glyma.19G075800	Chr19:27389416-27399207	-1.00088	0.000594609	AT5G63380.1		AMP-dependent synthetase and ligase family protein
Glyma.19G076700	Chr19:27658100-27659204	-1.69616	0.000594609	AT5G14280.1		DNA-binding storekeeper protein-related
Glyma.19G098500	Chr19:34393326-34396049	-1.40875	0.000594609	AT3G02040.1	SRG3	senescence-related gene 3
Glyma.19G105100	Chr19:35466391-35469297	-1.87137	0.000594609	AT5G13930.1	ATCHS,CHS,TT4	Chalcone and stilbene synthase family protein
Glyma.19G106800	Chr19:35815834-35818684	-3.05297	0.000594609	AT1G12900.1	GAPA-2	glyceraldehyde 3-phosphate dehydrogenase A subunit 2
Glyma.19G123800	Chr19:38168153-38171282	-1.04185	0.000594609	AT3G56940.1	ACSF,CHL27,CRD1	dicarboxylate diiron protein, putative (Crd1)
Glyma.19G124600	Chr19:38280161-38286500	-1.28639	0.000594609	AT3G10740.1	ARAF,ARAF1,ASD1,ATASD1	alpha-L-arabinofuranosidase 1
Glyma.19G133300	Chr19:39448888-39451319	-1.04249	0.000594609	AT1G52820.1		2-oxoglutarate (2OG) and Fe(II)-dependent oxygenase superfamily protein
Glyma.19G133400	Chr19:39452515-39454707	-1.43172	0.000594609	AT1G52790.1		2-oxoglutarate (2OG) and Fe(II)-dependent oxygenase superfamily protein
Glyma.19G139300	Chr19:40058261-40064963	-1.2873	0.00473094	AT5G13630.1	ABAR,CCH,CCH1,CHLH,GUN5	magnesium-chelatase subunit chlH, chloroplast, putative / Mg-protoporphyrin IX chelatase, putative (CHLH)
Glyma.19G140000	Chr19:40144671-40149892	-2.01461	0.000594609	AT1G63440.1	HMA5	heavy metal atpase 5
Glyma.19G148800	Chr19:40914212-40916538	-1.61011	0.000594609	AT5G06720.1	ATPA2,PA2	peroxidase 2
Glyma.19G157000	Chr19:41763615-41774896	-2.50193	0.000594609	AT4G02780.1	ABC33,ATCPS1,CPS,CPS1,GA1	Terpenoid cyclases/Protein prenyltransferases superfamily protein
Glyma.19G158500,Glyma.19G158600	Chr19:41911475-41914786	-1.05539	0.000594609	AT2G48140.1	EDA4	Bifunctional inhibitor/lipid-transfer protein/seed storage 2S albumin superfamily protein
Glyma.19G165600	Chr19:42649392-42657126	-1.20424	0.00286621	AT4G28530.1	anac074,NAC074	NAC domain containing protein 74
Glyma.19G167000	Chr19:42811009-42814859	-3.02665	0.0015789	AT5G46050.1	ATPTR3,PTR3	peptide transporter 3
Glyma.19G173000	Chr19:43357446-43361980	-1.04878	0.000594609	AT3G09470.2		Major facilitator superfamily protein
Glyma.19G173900	Chr19:43421408-43432892	-1.05688	0.000594609	AT2G37440.1		DNAse I-like superfamily protein
Glyma.19G180300	Chr19:43905105-43907015	-1.16199	0.000594609	AT1G69490.1	ANAC029,ATNAP,NAP	NAC-like, activated by AP3/PI
Glyma.19G180700	Chr19:43949930-43951646	-1.53802	0.000594609	AT5G03170.1	ATFLA11,FLA11	FASCICLIN-like arabinogalactan-protein 11
Glyma.19G181700	Chr19:44024141-44024535	-3.30508	0.00610133
Glyma.19G182700	Chr19:44154734-44155630	-1.81267	0.000594609
Glyma.19G184900	Chr19:44362159-44364929	-1.13281	0.000594609	AT2G36870.1	XTH32	xyloglucan endotransglucosylase/hydrolase 32
Glyma.19G185600	Chr19:44415848-44418038	-1.3009	0.000594609	AT2G39210.1		Major facilitator superfamily protein
Glyma.19G188000	Chr19:44613446-44614173	-2.19747	0.000594609
Glyma.19G192900	Chr19:45069457-45077986	-1.68813	0.000594609	AT1G66950.1	ATPDR11,PDR11	pleiotropic drug resistance 11
Glyma.19G193900	Chr19:45144854-45148565	-1.43395	0.000594609	AT3G52820.1	ATPAP22,PAP22	purple acid phosphatase 22
Glyma.19G194000	Chr19:45151877-45155271	-1.30517	0.0015789	AT3G52780.1	ATPAP20,PAP20	Purple acid phosphatases superfamily protein
Glyma.19G195200	Chr19:45249419-45250751	-1.23256	0.00805114	AT2G36210.1		SAUR-like auxin-responsive protein family
Glyma.19G196900	Chr19:45406402-45408287	-1.14777	0.000594609	AT2G47140.1		NAD(P)-binding Rossmann-fold superfamily protein
Glyma.19G198100	Chr19:45531750-45532218	-1.1812	0.00959685	AT3G52520.1
Glyma.19G200800	Chr19:45766277-45771093	-1.71644	0.000594609	AT5G06510.2	NF-YA10	nuclear factor Y, subunit A10
Glyma.19G208900	Chr19:46374524-46377565	-1.46658	0.000594609	AT3G50700.1	AtIDD2,IDD2	indeterminate(ID)-domain 2
Glyma.19G215700	Chr19:46878901-46879969	-1.50757	0.000594609	AT1G18290.1
Glyma.19G216300	Chr19:46935184-46936305	-1.64009	0.000594609	AT3G62410.1	CP12,CP12-2	CP12 domain-containing protein 2
Glyma.19G216400	Chr19:46942157-46948248	-1.06022	0.0043895	AT2G47390.1		Prolyl oligopeptidase family protein
Glyma.19G216900	Chr19:46975438-46976774	-1.2991	0.0015789	AT1G02570.1
Glyma.19G220800	Chr19:47280281-47281191	-1.77264	0.000594609	AT1G75250.1	ATRL6,RL6,RSM3	RAD-like 6
Glyma.19G222900	Chr19:47514352-47515583	-1.57621	0.000594609	AT4G01630.1	ATEXP17,ATEXPA17,ATHEXP ALPHA 1.13,EXPA17	expansin A17
Glyma.19G227700	Chr19:47899994-47904214	-1.21277	0.00507705	AT1G09340.1	CRB,CSP41B	chloroplast RNA binding
Glyma.19G229100	Chr19:48027865-48030958	-1.27165	0.000594609	AT3G62630.1		Protein of unknown function (DUF1645)
Glyma.19G252900	Chr19:49832835-49835164	-1.15885	0.00286621	AT4G01110.1
Glyma.19G260400	Chr19:50364717-50369677	-1.80773	0.000594609	AT5G24470.1	APRR5,PRR5	pseudo-response regulator 5
Glyma.20G000800	Chr20:76451-80093	-2.04466	0.000594609	AT2G01900.1		DNAse I-like superfamily protein
Glyma.20G001800	Chr20:201442-203911	-1.07938	0.000594609	AT2G41610.1
Glyma.20G002000	Chr20:213183-219283	-2.22445	0.00110641	AT4G00370.1	ANTR2,PHT4;4	Major facilitator superfamily protein
Glyma.20G005600	Chr20:532310-536994	-2.04396	0.000594609	AT3G66654.2		Cyclophilin-like peptidyl-prolyl cis-trans isomerase family protein
Glyma.20G012500	Chr20:1055807-1057725	-1.63891	0.00110641	AT4G25570.1	ACYB-2	Cytochrome b561/ferric reductase transmembrane protein family
Glyma.20G017900	Chr20:1834428-1835678	-1.43778	0.000594609	AT1G14940.1		Polyketide cyclase/dehydrase and lipid transport superfamily protein
Glyma.20G021600	Chr20:2196533-2210538	-1.11612	0.000594609	AT1G76430.1	PHT1;9	phosphate transporter 1;9
Glyma.20G027200	Chr20:3008081-3008874	-1.3171	0.000594609	AT2G03440.1	ATNRP1,NRP1	nodulin-related protein 1
Glyma.20G036100	Chr20:5179169-5181667	-1.70765	0.000594609	AT2G02990.1	ATRNS1,RNS1	ribonuclease 1
Glyma.20G040400	Chr20:7144304-7146473	-1.25931	0.000594609	AT5G19410.1		ABC-2 type transporter family protein
Glyma.20G041000	Chr20:7205381-7210303	-1.33786	0.000594609	AT4G29070.1		Phospholipase A2 family protein
Glyma.20G057500	Chr20:16724288-16728840	-2.21398	0.0024565	AT1G22360.1	AtUGT85A2,UGT85A2	UDP-glucosyl transferase 85A2
Glyma.20G082800	Chr20:31236342-31244805	-1.58923	0.000594609	AT1G60000.1		RNA-binding (RRM/RBD/RNP motifs) family protein
Glyma.20G090400	Chr20:33274951-33278624	-1.35381	0.000594609	AT1G59740.1		Major facilitator superfamily protein
Glyma.20G090700	Chr20:33349981-33352200	-1.29279	0.000594609	AT1G09540.1	ATMYB61,MYB61	myb domain protein 61
Glyma.20G107800	Chr20:35038551-35042864	-2.94081	0.000594609	AT1G68010.1	ATHPR1,HPR	hydroxypyruvate reductase
Glyma.20G113300	Chr20:35529857-35534127	-1.03051	0.000594609	AT3G10420.2		P-loop containing nucleoside triphosphate hydrolases superfamily protein
Glyma.20G121800	Chr20:36439118-36442371	-1.20662	0.000594609	AT1G68200.1		Zinc finger C-x8-C-x5-C-x3-H type family protein
Glyma.20G129000	Chr20:37038317-37040153	-3.64133	0.000594609	AT2G26660.1	ATSPX2,SPX2	SPX domain gene 2
Glyma.20G133900	Chr20:37387101-37390686	-1.12451	0.000594609	AT3G19620.1		Glycosyl hydrolase family protein
Glyma.20G135300	Chr20:37474837-37480196	-1.15215	0.000594609	AT1G49960.1		Xanthine/uracil permease family protein
Glyma.20G140400	Chr20:37919699-37923403	-1.0339	0.000594609	AT4G05200.1	CRK25	cysteine-rich RLK (RECEPTOR-like protein kinase) 25
Glyma.20G142000	Chr20:38055036-38057101	-3.55488	0.000594609	AT5G54770.1	THI1,THI4,TZ	thiazole biosynthetic enzyme, chloroplast (ARA6) (THI1) (THI4)
Glyma.20G144700	Chr20:38328784-38331609	-1.02932	0.0015789	AT1G03130.1	PSAD-2	photosystem I subunit D-2
Glyma.20G145600	Chr20:38412892-38413925	-1.08687	0.000594609	AT5G43150.1
Glyma.20G149700	Chr20:38825305-38827956	-2.45029	0.000594609	AT2G15580.1		RING/U-box superfamily protein
Glyma.20G150600	Chr20:38940668-38942133	-2.04613	0.000594609	AT3G22840.1	ELIP,ELIP1	Chlorophyll A-B binding family protein
Glyma.20G153400	Chr20:39233664-39235927	-1.63941	0.000594609	AT5G51810.1	AT2353,ATGA20OX2,GA20OX2	gibberellin 20 oxidase 2
Glyma.20G154200	Chr20:39311327-39324940	-1.08033	0.00110641	AT5G62165.2	AGL42	AGAMOUS-like 42
Glyma.20G154300	Chr20:39327139-39328733	-1.28058	0.000594609	AT5G51880.1		2-oxoglutarate (2OG) and Fe(II)-dependent oxygenase superfamily protein
Glyma.20G155200	Chr20:39404259-39405871	-1.2177	0.00110641	AT5G52020.1		Integrase-type DNA-binding superfamily protein
Glyma.20G158500	Chr20:39709989-39713029	-4.23098	0.000594609	AT5G52300.1	LTI65,RD29B	CAP160 protein
Glyma.20G164200	Chr20:40172632-40178050	-1.38011	0.00740634	AT5G24080.1		Protein kinase superfamily protein
Glyma.20G166100	Chr20:40380771-40381916	-1.34103	0.00202893	AT3G43660.1		Vacuolar iron transporter (VIT) family protein
Glyma.20G167500	Chr20:40540604-40542727	-1.81936	0.000594609
Glyma.20G168500	Chr20:40632996-40635296	-1.29106	0.00326143	AT5G61890.1		Integrase-type DNA-binding superfamily protein
Glyma.20G177600	Chr20:41506045-41507720	-1.00286	0.00402557	AT1G07900.1	LBD1	LOB domain-containing protein 1
Glyma.20G180800	Chr20:41891637-41898455	-1.09087	0.000594609	AT3G53260.1	ATPAL2,PAL2	phenylalanine ammonia-lyase 2
Glyma.20G185400	Chr20:42379993-42380805	-1.34757	0.00286621	AT1G73965.1	CLE13	CLAVATA3/ESR-RELATED 13
Glyma.20G192100	Chr20:43072401-43078719	-2.48192	0.000594609	AT1G20510.1	OPCL1	OPC-8:0 CoA ligase1
Glyma.20G196800	Chr20:43457445-43458717	-1.20089	0.000594609	AT5G07475.1		Cupredoxin superfamily protein
Glyma.20G201800	Chr20:43873421-43874071	-2.41564	0.00110641
Glyma.20G203400	Chr20:44022249-44024195	-1.00166	0.000594609	AT5G43420.1		RING/U-box superfamily protein
Glyma.20G203800	Chr20:44073256-44074329	-1.20078	0.000594609	AT1G54970.1	ATPRP1,PRP1,RHS7	proline-rich protein 1
Glyma.20G212900	Chr20:44952456-44955391	-1.98483	0.000594609	AT4G10340.1	LHCB5	light harvesting complex of photosystem II 5
Glyma.20G213100	Chr20:44972360-44974960	-2.13986	0.000594609	AT5G44400.1		FAD-binding Berberine family protein
Glyma.20G215900	Chr20:45178806-45183319	-1.92601	0.00110641	AT1G73210.2		Protein of unknown function (DUF789)
Glyma.20G222600	Chr20:45733612-45734924	-1.03834	0.000594609	AT1G08650.1	ATPPCK1,PPCK1	phosphoenolpyruvate carboxylase kinase 1
Glyma.20G232800,Glyma.20G232900	Chr20:46606095-46613259	-1.22516	0.000594609	AT3G05250.1		RING/U-box superfamily protein
Glyma.20G238000	Chr20:46971381-46987629	-1.70367	0.000594609	AT3G16785.1	PLD ZETA 1,PLDP1,PLDZ1,PLDZETA1	phospholipase D P1
Glyma.20G243500	Chr20:47391084-47395075	-2.69112	0.000594609	AT2G45290.1		Transketolase
Glyma.U014700	scaffold_21:1986302-1993346	-1.78986	0.00805114	AT4G00050.1	UNE10	basic helix-loop-helix (bHLH) DNA-binding superfamily protein
Glyma.U016700	scaffold_21:2683302-2689565	-1.57404	0.000594609	AT2G44990.1	ATCCD7,CCD7,MAX3	carotenoid cleavage dioxygenase 7
Glyma.U019000	scaffold_21:3195298-3196534	-2.10268	0.000594609	AT5G03170.1	ATFLA11,FLA11	FASCICLIN-like arabinogalactan-protein 11
Glyma.U019100	scaffold_21:3200323-3201852	-2.1897	0.000594609	AT5G03170.1	ATFLA11,FLA11	FASCICLIN-like arabinogalactan-protein 11
Glyma.U030300	scaffold_28:248753-251755	-1.16725	0.000594609	AT4G33800.1
Glyma.U030800	scaffold_28:306716-308836	-1.44726	0.000594609	AT1G10200.1	WLIM1	GATA type zinc finger transcription factor family protein
Glyma.U038200	scaffold_44:47634-49266	-1.50519	0.000594609	AT5G09530.1		hydroxyproline-rich glycoprotein family protein
