# Supplementary material for: Comparative RNA-Seq Analysis Uncovers a Complex Regulatory Network for Soybean Cyst Nematode Resistance in Wild Soybean (Glycine soja)
Source: Sci Rep. 2017 Aug 29;7:9699. doi: 10.1038/s41598-017-09945-0 (PMC5575055; doi:10.1038/s41598-017-09945-0)
Supplement: Supplementary file 4 — Supplementary Dataset 3 [file 41598_2017_9945_MOESM4_ESM.xlsx]

## Sheet: Up-regualted DEGs in S67
Gene_models	Position	log2(S67T/S67C)	FDR	Best-hit-arabi-name	Arabi-symbol	Functional_descriptions
Glyma.01G011900	Chr01:1140331-1146805	1.01936	0.0030977	AT3G18670.1		Ankyrin repeat family protein
Glyma.01G012100	Chr01:1162069-1167484	2.54193	0.0030977	AT4G16070.1		Mono-/di-acylglycerol lipase, N-terminal;Lipase, class 3
Glyma.01G018100	Chr01:1745242-1746141	1.68187	0.0030977
Glyma.01G041200	Chr01:4420528-4421978	3.44511	0.0030977	AT5G39950.1	ATH2,ATTRX2,ATTRXH2,TRX2,TRXH2	thioredoxin 2
Glyma.01G050100	Chr01:5887153-5889544	1.12967	0.0030977	AT1G69530.2	AT-EXP1,ATEXP1,ATEXPA1,ATHEXP ALPHA 1.2,EXP1,EXPA1	expansin A1
Glyma.01G062400	Chr01:8714118-8719741	2.21608	0.0030977	AT1G31710.1		Copper amine oxidase family protein
Glyma.01G077000	Chr01:18542662-18544908	2.40855	0.0030977	AT1G65680.1	ATEXPB2,ATHEXP BETA 1.4,EXPB2	expansin B2
Glyma.01G085700	Chr01:25343436-25345809	1.30456	0.00549674	AT3G02100.1		UDP-Glycosyltransferase superfamily protein
Glyma.01G115700	Chr01:40039931-40041886	1.38913	0.0030977	AT3G50170.1		Plant protein of unknown function (DUF247)
Glyma.01G119300	Chr01:40966162-40969411	1.20173	0.0030977	AT5G58590.1	RANBP1	RAN binding protein 1
Glyma.01G135200	Chr01:45702512-45706871	1.70084	0.0030977	AT4G31940.1	CYP82C4	cytochrome P450, family 82, subfamily C, polypeptide 4
Glyma.01G142900	Chr01:47630506-47634931	1.31107	0.00549674	AT3G60810.1
Glyma.01G168400	Chr01:50605678-50608020	1.5016	0.0030977	AT1G80160.1		Lactoylglutathione lyase / glyoxalase I family protein
Glyma.01G187700	Chr01:52284420-52286465	1.0401	0.0030977	AT4G34050.1	CCoAOMT1	S-adenosyl-L-methionine-dependent methyltransferases superfamily protein
Glyma.01G200800	Chr01:53438654-53445283	1.20736	0.0030977	AT4G18020.1	APRR2,PRR2	CheY-like two-component responsive regulator family protein
Glyma.01G204400	Chr01:53722327-53724096	1.20975	0.0030977	AT1G74950.1	JAZ2,TIFY10B	TIFY domain/Divergent CCT motif family protein
Glyma.02G042500	Chr02:3995111-3998421	1.55003	0.0030977	AT3G12500.1	ATHCHIB,B-CHI,CHI-B,HCHIB,PR-3,PR3	basic chitinase
Glyma.02G054200	Chr02:4915244-4917897	3.01592	0.0030977	AT1G19640.1	JMT	jasmonic acid carboxyl methyltransferase
Glyma.02G109100	Chr02:10447934-10450388	1.20573	0.0030977	AT1G69530.2	AT-EXP1,ATEXP1,ATEXPA1,ATHEXP ALPHA 1.2,EXP1,EXPA1	expansin A1
Glyma.02G156100	Chr02:16311870-16314520	1.4888	0.0030977	AT5G25120.1	CYP71B11	ytochrome p450, family 71, subfamily B, polypeptide 11
Glyma.02G156800	Chr02:16787593-16790041	2.60297	0.0030977	AT5G10530.1		Concanavalin A-like lectin protein kinase family protein
Glyma.02G233800	Chr02:42128486-42131570	3.67894	0.0030977	AT5G05340.1		Peroxidase superfamily protein
Glyma.02G248500	Chr02:43587640-43589864	1.15425	0.0030977	AT2G39700.1	ATEXP4,ATEXPA4,ATHEXP ALPHA 1.6,EXPA4	expansin A4
Glyma.02G259300	Chr02:44632521-44634801	3.23871	0.0030977	AT5G05340.1		Peroxidase superfamily protein
Glyma.03G068200	Chr03:14163875-14167372	4.30402	0.0030977	AT1G73330.1	ATDR4,DR4	drought-repressed 4
Glyma.03G077300	Chr03:19173965-19178097	1.6354	0.0030977	AT3G09050.1
Glyma.03G085500	Chr03:25086165-25090716	1.03733	0.0030977	AT3G07270.2		GTP cyclohydrolase I
Glyma.03G132900	Chr03:34783732-34786513	1.31963	0.0030977	AT3G57270.1	BG1	beta-1,3-glucanase 1
Glyma.03G143700	Chr03:35944731-35946959	1.09925	0.0030977	AT5G06900.1	CYP93D1	cytochrome P450, family 93, subfamily D, polypeptide 1
Glyma.03G147700	Chr03:36329059-36329804	1.97444	0.0030977	AT5G42500.1		Disease resistance-responsive (dirigent-like protein) family protein
Glyma.03G157000	Chr03:37234760-37239236	1.58306	0.0030977	AT3G22810.1		Plant protein of unknown function (DUF828) with plant pleckstrin homology-like region
Glyma.03G187000	Chr03:39852802-39854986	1.37214	0.00549674	AT2G36750.1	UGT73C1	UDP-glucosyl transferase 73C1
Glyma.03G204100	Chr03:41232348-41236699	1.80857	0.00998914	AT3G10660.1	ATCPK2,CPK2	calmodulin-domain protein kinase cdpk isoform 2
Glyma.03G247500	Chr03:44429283-44430566	2.62366	0.0030977	AT3G04720.1	HEL,PR-4,PR4	pathogenesis-related 4
Glyma.04G020200	Chr04:1596619-1598716	1.78897	0.0030977	AT5G11880.1		Pyridoxal-dependent decarboxylase family protein
Glyma.04G055600	Chr04:4492865-4496940	1.39746	0.00998914	AT5G21482.1	ATCKX5,CKX7	cytokinin oxidase 7
Glyma.04G065800	Chr04:5478320-5483457	1.27162	0.0030977	AT5G11160.1	APT5	adenine phosphoribosyltransferase 5
Glyma.04G073000	Chr04:6087383-6088769	1.16475	0.0030977	AT2G25680.1	MOT1	molybdate transporter 1
Glyma.04G086300	Chr04:7340888-7346287	1.70524	0.0030977	AT5G25880.1	ATNADP-ME3,NADP-ME3	NADP-malic enzyme 3
Glyma.04G174200	Chr04:43575353-43576601	2.29817	0.0030977
Glyma.04G191100	Chr04:46174419-46176838	1.86131	0.0030977	AT5G63180.1		Pectin lyase-like superfamily protein
Glyma.04G220600	Chr04:49133079-49135000	2.01593	0.0030977	AT5G05340.1		Peroxidase superfamily protein
Glyma.04G222100	Chr04:49277862-49279646	1.3505	0.0030977	AT2G40610.1	ATEXP8,ATEXPA8,ATHEXP ALPHA 1.11,EXP8,EXPA8	expansin A8
Glyma.04G227900	Chr04:49711250-49720745	1.65263	0.0030977	AT5G24530.1	DMR6	2-oxoglutarate (2OG) and Fe(II)-dependent oxygenase superfamily protein
Glyma.05G002200	Chr05:170547-171363	1.15821	0.0030977	AT3G18280.1		Bifunctional inhibitor/lipid-transfer protein/seed storage 2S albumin superfamily protein
Glyma.05G040100	Chr05:3566108-3569447	1.35004	0.0030977	AT5G50130.1		NAD(P)-binding Rossmann-fold superfamily protein
Glyma.05G044000	Chr05:3923873-3926045	1.27371	0.0030977	AT5G63180.1		Pectin lyase-like superfamily protein
Glyma.05G187700	Chr05:37387614-37391958	1.55034	0.0030977	AT4G39330.1	ATCAD9,CAD9	cinnamyl alcohol dehydrogenase 9
Glyma.05G204600	Chr05:38801527-38802396	2.56499	0.0030977	AT4G11650.1	ATOSM34,OSM34	osmotin 34
Glyma.05G204800	Chr05:38815520-38816378	2.9899	0.0030977	AT4G11650.1	ATOSM34,OSM34	osmotin 34
Glyma.05G222400	Chr05:40175191-40177137	1.6783	0.0030977	AT2G19590.1	ACO1,ATACO1	ACC oxidase 1
Glyma.05G224500	Chr05:40342582-40345336	1.06344	0.0030977	AT4G26260.2	MIOX4	myo-inositol oxygenase 4
Glyma.06G013200	Chr06:984642-988203	1.16525	0.0030977
Glyma.06G036700	Chr06:2815451-2816744	3.10834	0.00549674	AT2G15770.1		Cupredoxin superfamily protein
Glyma.06G069400	Chr06:5324654-5325781	4.89989	0.0030977	AT2G18660.1	PNP-A	plant natriuretic peptide A
Glyma.06G070100	Chr06:5370821-5376415	1.23291	0.0030977	AT5G20060.3		alpha/beta-Hydrolases superfamily protein
Glyma.06G128200	Chr06:10543910-10545747	2.20721	0.00549674	AT3G19010.1		2-oxoglutarate (2OG) and Fe(II)-dependent oxygenase superfamily protein
Glyma.06G137000	Chr06:11215928-11224998	1.54546	0.0030977	AT5G24530.1	DMR6	2-oxoglutarate (2OG) and Fe(II)-dependent oxygenase superfamily protein
Glyma.06G143300	Chr06:11662422-11664347	1.0759	0.0030977	AT2G40610.1	ATEXP8,ATEXPA8,ATHEXP ALPHA 1.11,EXP8,EXPA8	expansin A8
Glyma.06G145300	Chr06:11849534-11851671	3.46686	0.0030977	AT5G05340.1		Peroxidase superfamily protein
Glyma.06G163700	Chr06:13525004-13527552	2.68614	0.0030977	AT5G61890.1		Integrase-type DNA-binding superfamily protein
Glyma.06G170300	Chr06:14267296-14276207	2.47832	0.0030977	AT5G50400.1	ATPAP27,PAP27	purple acid phosphatase 27
Glyma.06G194600	Chr06:17336430-17337456	1.51042	0.0030977	AT3G47510.1
Glyma.06G275900	Chr06:46685942-46689788	1.40578	0.00775019	AT5G05340.1		Peroxidase superfamily protein
Glyma.06G286200	Chr06:47465163-47467099	1.83318	0.0030977	AT4G35150.1		O-methyltransferase family protein
Glyma.06G286600	Chr06:47486320-47488098	2.86521	0.0030977	AT4G35160.1		O-methyltransferase family protein
Glyma.06G296000	Chr06:48475831-48480856	1.43881	0.0030977	AT1G03620.1		ELMO/CED-12 family protein
Glyma.06G298600	Chr06:48741425-48742170	1.56187	0.0030977	AT4G10265.1		Wound-responsive family protein
Glyma.06G303100	Chr06:49257805-49259402	1.47326	0.0030977	AT2G46410.1	CPC	Homeodomain-like superfamily protein
Glyma.06G310100	Chr06:49867415-49869337	1.29903	0.0030977	AT1G68620.1		alpha/beta-Hydrolases superfamily protein
Glyma.07G006900	Chr07:503751-509348	1.43601	0.0030977	AT1G55020.1	ATLOX1,LOX1	lipoxygenase 1
Glyma.07G013900	Chr07:1088866-1093047	1.24837	0.0030977	AT1G14520.2	MIOX1	myo-inositol oxygenase 1
Glyma.07G014500	Chr07:1145045-1146554	2.52368	0.0030977	AT4G25150.1		HAD superfamily, subfamily IIIB acid phosphatase
Glyma.07G034800	Chr07:2763835-2770113	2.12429	0.0030977	AT1G55020.1	ATLOX1,LOX1	lipoxygenase 1
Glyma.07G052600	Chr07:4600035-4605983	3.03033	0.0030977	AT2G46630.1
Glyma.07G089900	Chr07:8423423-8426214	2.25442	0.00549674	AT3G48310.1	CYP71A22	cytochrome P450, family 71, subfamily A, polypeptide 22
Glyma.07G100500	Chr07:9535824-9540398	1.28478	0.0030977	AT3G18080.1	BGLU44	B-S glucosidase 44
Glyma.07G110300	Chr07:11280318-11282109	2.41934	0.0030977	AT4G01070.1	GT72B1,UGT72B1	UDP-Glycosyltransferase superfamily protein
Glyma.07G141500	Chr07:16776163-16777576	1.00099	0.0030977	AT5G55410.2		Bifunctional inhibitor/lipid-transfer protein/seed storage 2S albumin superfamily protein
Glyma.07G143500	Chr07:17086503-17092348	2.04556	0.0030977	AT1G74170.1	AtRLP13,RLP13	receptor like protein 13
Glyma.07G143900	Chr07:17140376-17143093	2.29941	0.0030977	AT1G74190.1	AtRLP15,RLP15	receptor like protein 15
Glyma.07G150900	Chr07:18177980-18182051	3.98173	0.00549674	AT5G05600.1		2-oxoglutarate (2OG) and Fe(II)-dependent oxygenase superfamily protein
Glyma.07G243500	Chr07:42331424-42332476	1.65126	0.0030977	AT1G24020.1	MLP423	MLP-like protein 423
Glyma.08G026900	Chr08:2134099-2137859	1.34014	0.0030977	AT5G36110.1	CYP716A1	cytochrome P450, family 716, subfamily A, polypeptide 1
Glyma.08G038600	Chr08:3029348-3032467	1.47968	0.0030977	AT4G13260.1	YUC2	Flavin-binding monooxygenase family protein
Glyma.08G053500	Chr08:4137942-4139276	1.50232	0.0030977	AT1G18210.1		Calcium-binding EF-hand family protein
Glyma.08G076400	Chr08:5820081-5823926	1.88519	0.0030977	AT1G43710.1	emb1075	Pyridoxal phosphate (PLP)-dependent transferases superfamily protein
Glyma.08G080900	Chr08:6127341-6129511	1.23966	0.0030977	AT1G30760.1		FAD-binding Berberine family protein
Glyma.08G109400	Chr08:8391363-8394840	1.16826	0.0030977	AT5G13930.1	ATCHS,CHS,TT4	Chalcone and stilbene synthase family protein
Glyma.08G116900	Chr08:9013668-9016124	2.69073	0.0030977	AT5G43060.1		Granulin repeat cysteine protease family protein
Glyma.08G124100	Chr08:9526253-9527126	1.86129	0.00549674	AT4G21740.1
Glyma.08G128100	Chr08:9876931-9878095	1.42387	0.0030977	AT2G02850.1	ARPN	plantacyanin
Glyma.08G200100	Chr08:16183200-16185271	2.01417	0.0030977	AT4G25150.1		HAD superfamily, subfamily IIIB acid phosphatase
Glyma.08G230400	Chr08:18847359-18848525	1.5973	0.0030977	AT1G70890.1	MLP43	MLP-like protein 43
Glyma.08G235800	Chr08:19852599-19870517	2.1653	0.0030977	AT1G56130.1		Leucine-rich repeat transmembrane protein kinase
Glyma.08G268400	Chr08:34492421-34494080	2.34329	0.00549674	AT2G37870.1		Bifunctional inhibitor/lipid-transfer protein/seed storage 2S albumin superfamily protein
Glyma.08G321400	Chr08:44038559-44041568	3.25462	0.0030977	AT5G10770.1		Eukaryotic aspartyl protease family protein
Glyma.09G016400	Chr09:1266087-1267000	2.41572	0.0030977	AT4G05030.1		Copper transport protein family
Glyma.09G040500	Chr09:3370430-3371819	2.57213	0.0030977
Glyma.09G048700	Chr09:4210665-4214026	1.06168	0.0030977	AT4G37340.1	CYP81D3	cytochrome P450, family 81, subfamily D, polypeptide 3
Glyma.09G093000	Chr09:12819907-12822652	1.97372	0.0030977
Glyma.09G122000	Chr09:29310901-29311739	1.35629	0.0030977	AT2G01610.1		Plant invertase/pectin methylesterase inhibitor superfamily protein
Glyma.09G150400	Chr09:37120769-37121931	2.36508	0.0030977	AT5G10530.1		Concanavalin A-like lectin protein kinase family protein
Glyma.09G163900	Chr09:38821799-38822829	1.72888	0.0030977	AT1G17860.1		Kunitz family trypsin and protease inhibitor protein
Glyma.09G205400	Chr09:42953417-42956075	1.78281	0.0030977	AT5G46700.1	TET1,TRN2	Tetraspanin family protein
Glyma.09G236200	Chr09:45873421-45875783	1.79229	0.0030977	AT1G69530.1	AT-EXP1,ATEXP1,ATEXPA1,ATHEXP ALPHA 1.2,EXP1,EXPA1	expansin A1
Glyma.09G240100	Chr09:46255724-46261475	2.17808	0.0030977	AT5G39890.1		Protein of unknown function (DUF1637)
Glyma.09G277800	Chr09:49311661-49314247	1.50907	0.0030977	AT5G05340.1		Peroxidase superfamily protein
Glyma.09G277900	Chr09:49319711-49322828	2.22495	0.0030977	AT5G05340.1		Peroxidase superfamily protein
Glyma.09G285600	Chr09:50114484-50115859	1.1922	0.00549674	AT3G20015.1		Eukaryotic aspartyl protease family protein
Glyma.10G010100	Chr10:954612-955457	1.16742	0.0030977	AT1G02450.1	NIMIN-1,NIMIN1	NIM1-interacting 1
Glyma.10G114600	Chr10:28616197-28619833	1.98209	0.0030977	AT3G26310.1	CYP71B35	cytochrome P450, family 71, subfamily B, polypeptide 35
Glyma.10G122300	Chr10:31342354-31344766	2.21579	0.0030977	AT1G65680.1	ATEXPB2,ATHEXP BETA 1.4,EXPB2	expansin B2
Glyma.10G147300	Chr10:38260081-38263381	2.29468	0.0030977	AT2G24100.1
Glyma.10G154400	Chr10:38941372-38947198	1.39749	0.0030977	AT1G09010.1		glycoside hydrolase family 2 protein
Glyma.10G161500	Chr10:39568700-39571015	1.87957	0.0030977	AT4G14746.1
Glyma.10G165800	Chr10:40000728-40002312	3.51174	0.00775019	AT3G23250.1	ATMYB15,ATY19,MYB15	myb domain protein 15
Glyma.10G168900	Chr10:40324751-40325998	3.74857	0.0030977	AT3G05950.1		RmlC-like cupins superfamily protein
Glyma.10G172700	Chr10:40646538-40649573	1.12208	0.0030977	AT1G64660.1	ATMGL,MGL	methionine gamma-lyase
Glyma.10G198200	Chr10:42939884-42940724	2.9061	0.0030977
Glyma.10G200800	Chr10:43176608-43181023	1.10128	0.0030977	AT2G45550.1	CYP76C4	cytochrome P450, family 76, subfamily C, polypeptide 4
Glyma.10G201100	Chr10:43218267-43226517	1.05809	0.0030977	AT3G52990.1		Pyruvate kinase family protein
Glyma.10G261200	Chr10:48639778-48646598	3.4806	0.0030977	AT2G15220.1		Plant basic secretory protein (BSP) family protein
Glyma.10G295300	Chr10:51250134-51256351	1.26401	0.0030977	AT2G18950.1	ATHPT,HPT1,TPT1,VTE2	homogentisate phytyltransferase 1
Glyma.11G062500	Chr11:4729970-4733465	2.93086	0.0030977	AT3G26300.1	CYP71B34	cytochrome P450, family 71, subfamily B, polypeptide 34
Glyma.11G062600	Chr11:4736774-4739370	1.58617	0.0030977	AT3G26300.1	CYP71B34	cytochrome P450, family 71, subfamily B, polypeptide 34
Glyma.11G155000	Chr11:12662447-12663222	1.37141	0.0030977
Glyma.11G161600	Chr11:14899160-14904172	2.30041	0.0030977	AT5G58390.1		Peroxidase superfamily protein
Glyma.11G162100	Chr11:15035827-15038618	3.69699	0.0030977	AT5G05340.1		Peroxidase superfamily protein
Glyma.11G184000	Chr11:25213708-25217468	1.23475	0.0030977	AT1G08290.1	WIP3	WIP domain protein 3
Glyma.11G207000	Chr11:29377580-29381371	1.24781	0.0030977	AT1G70520.1	CRK2	cysteine-rich RLK (RECEPTOR-like protein kinase) 2
Glyma.11G208300	Chr11:29761930-29784457	1.11883	0.0030977	AT5G37150.1		P-loop containing nucleoside triphosphate hydrolases superfamily protein
Glyma.11G212100	Chr11:30470249-30473891	1.57591	0.0030977	AT3G52870.1		IQ calmodulin-binding motif family protein
Glyma.11G219000	Chr11:31355225-31357400	1.23571	0.0030977	AT3G55470.2		Calcium-dependent lipid-binding (CaLB domain) family protein
Glyma.12G053800	Chr12:3865216-3871740	1.14339	0.00549674	AT2G44450.1	BGLU15	beta glucosidase 15
Glyma.12G054200	Chr12:3918661-3922215	1.5031	0.0030977	AT2G44480.1	BGLU17	beta glucosidase 17
Glyma.12G088400	Chr12:7207186-7211020	1.38729	0.0030977	AT1G08290.1	WIP3	WIP domain protein 3
Glyma.12G135600	Chr12:15835602-15840579	1.05873	0.0030977	AT5G17680.1		disease resistance protein (TIR-NBS-LRR class), putative
Glyma.12G156600	Chr12:25333815-25334992	2.54217	0.0030977	AT5G24090.1	ATCHIA,CHIA	chitinase A
Glyma.12G163800	Chr12:31830737-31835845	1.28535	0.0030977	AT1G59740.1		Major facilitator superfamily protein
Glyma.12G218300	Chr12:37812816-37813739	1.43491	0.0030977	AT4G10265.1		Wound-responsive family protein
Glyma.13G029200	Chr13:8614069-8619197	4.8943	0.0030977	AT3G63470.1	scpl40	serine carboxypeptidase-like 40
Glyma.13G031600	Chr13:10243882-10250831	1.04021	0.0030977	AT5G09220.1	AAP2	amino acid permease 2
Glyma.13G035900	Chr13:11177501-11182100	1.0553	0.0030977	AT1G21230.1	WAK5	wall associated kinase 5
Glyma.13G046300	Chr13:14064351-14066384	1.85216	0.0030977	AT3G02550.1	LBD41	LOB domain-containing protein 41
Glyma.13G046400	Chr13:14071532-14077036	1.88004	0.0030977	AT5G38450.1	CYP735A1	cytochrome P450, family 735, subfamily A, polypeptide 1
Glyma.13G090300	Chr13:20521060-20523374	1.03238	0.0030977	AT1G22360.1	AtUGT85A2,UGT85A2	UDP-glucosyl transferase 85A2
Glyma.13G104700	Chr13:21935493-21939535	1.93417	0.0030977	AT5G56970.1	ATCKX3,CKX3	cytokinin oxidase 3
Glyma.13G116100	Chr13:22961117-22964374	1.33607	0.0030977	AT5G20900.1	JAZ12,TIFY3B	jasmonate-zim-domain protein 12
Glyma.13G161900	Chr13:27748189-27752685	1.58678	0.0030977	AT5G34850.1	ATPAP26,PAP26	purple acid phosphatase 26
Glyma.13G181900	Chr13:29517236-29520089	1.00406	0.0030977	AT3G48280.1	CYP71A25	cytochrome P450, family 71, subfamily A, polypeptide 25
Glyma.13G183500	Chr13:29689816-29691909	3.22358	0.0030977
Glyma.13G224400	Chr13:33716070-33719717	2.19812	0.0030977	AT1G60500.1	DRP4C	Dynamin related protein 4C
Glyma.13G224900	Chr13:33764493-33767295	1.26539	0.0030977	AT4G18910.1	ATNLM2,NIP1;2,NLM2	NOD26-like intrinsic protein 1;2
Glyma.13G285300	Chr13:38620639-38623760	2.27422	0.0030977	AT4G31940.1	CYP82C4	cytochrome P450, family 82, subfamily C, polypeptide 4
Glyma.13G319100	Chr13:41360681-41362508	3.06115	0.00549674
Glyma.14G048900	Chr14:3796969-3798508	1.44194	0.00549674	AT1G05010.1	ACO4,EAT1,EFE	ethylene-forming enzyme
Glyma.14G053600	Chr14:4232595-4235183	3.30317	0.0030977	AT5G05340.1		Peroxidase superfamily protein
Glyma.14G053700	Chr14:4245319-4248505	1.77623	0.0030977	AT5G05340.1		Peroxidase superfamily protein
Glyma.14G058700	Chr14:4739551-4743290	1.05432	0.0030977	AT5G05600.1		2-oxoglutarate (2OG) and Fe(II)-dependent oxygenase superfamily protein
Glyma.14G085600	Chr14:7587534-7588825	2.20746	0.00549674	AT5G43060.1		Granulin repeat cysteine protease family protein
Glyma.14G103100	Chr14:10336669-10338523	1.20578	0.0030977	AT1G80840.1	ATWRKY40,WRKY40	WRKY DNA-binding protein 40
Glyma.14G118800	Chr14:16247987-16257186	1.1818	0.0030977	AT4G18250.1		receptor serine/threonine kinase, putative
Glyma.14G121200	Chr14:17460373-17463978	1.86922	0.0030977	AT1G77120.1	ADH,ADH1,ATADH,ATADH1	alcohol dehydrogenase 1
Glyma.14G201600	Chr14:46703282-46706500	3.60319	0.00775019	AT5G05340.1		Peroxidase superfamily protein
Glyma.15G013900	Chr15:1116163-1119654	1.32698	0.0030977	AT1G52360.2		Coatomer, beta\' subunit
Glyma.15G062300	Chr15:4794550-4795418	1.11338	0.0030977	AT2G19990.1	PR-1-LIKE	pathogenesis-related protein-1-like
Glyma.15G062700	Chr15:4807822-4815112	2.718	0.0030977	AT2G14580.1	ATPRB1,PRB1	basic pathogenesis-related protein 1
Glyma.15G065100	Chr15:4949612-4956189	1.25165	0.0030977	AT4G21380.1	ARK3,RK3	receptor kinase 3
Glyma.15G077600	Chr15:5975194-5976878	3.67297	0.0030977	AT2G33850.1
Glyma.15G087300	Chr15:6723420-6725900	2.05273	0.00549674	AT4G18910.1	ATNLM2,NIP1;2,NLM2	NOD26-like intrinsic protein 1;2
Glyma.15G090100	Chr15:6927804-6932224	2.82198	0.0030977	AT1G17020.1	ATSRG1,SRG1	senescence-related gene 1
Glyma.15G104700	Chr15:8197632-8199245	1.76893	0.0030977	AT1G03220.1		Eukaryotic aspartyl protease family protein
Glyma.15G122200	Chr15:9670867-9672169	2.35512	0.00775019	AT4G05030.1		Copper transport protein family
Glyma.15G156100	Chr15:13076996-13079333	1.64829	0.0030977	AT4G37340.1	CYP81D3	cytochrome P450, family 81, subfamily D, polypeptide 3
Glyma.15G160600	Chr15:13621085-13629586	3.70186	0.0030977	AT3G54070.1		Ankyrin repeat family protein
Glyma.15G199700	Chr15:23940169-23941210	2.99058	0.0030977
Glyma.15G209300	Chr15:31461925-31463528	2.8257	0.0030977	AT5G06860.1	ATPGIP1,PGIP1	polygalacturonase inhibiting protein 1
Glyma.16G014100	Chr16:1222828-1228462	1.1067	0.0030977	AT3G14310.1	ATPME3,PME3	pectin methylesterase 3
Glyma.16G016600	Chr16:1450708-1455979	1.27907	0.00775019	AT4G35580.2	NTL9	NAC transcription factor-like 9
Glyma.16G037600	Chr16:3558977-3562831	1.80032	0.0030977	AT5G39890.1		Protein of unknown function (DUF1637)
Glyma.16G133500	Chr16:29010626-29013388	1.32532	0.0030977	AT5G17760.1		P-loop containing nucleoside triphosphate hydrolases superfamily protein
Glyma.16G145300	Chr16:30604585-30608656	1.04384	0.0030977	AT3G07990.1	SCPL27	serine carboxypeptidase-like 27
Glyma.16G164200	Chr16:32307938-32310954	1.04844	0.0030977	AT1G71695.1		Peroxidase superfamily protein
Glyma.16G170000	Chr16:33010196-33011304	2.24494	0.0030977
Glyma.16G211800	Chr16:37049034-37050195	1.67233	0.0030977	AT1G17860.1		Kunitz family trypsin and protease inhibitor protein
Glyma.17G054500	Chr17:4143437-4147686	1.9264	0.0030977	AT5G56970.1	ATCKX3,CKX3	cytokinin oxidase 3
Glyma.17G092800	Chr17:7253510-7255621	1.62595	0.0030977	AT5G14920.1		Gibberellin-regulated family protein
Glyma.17G117200	Chr17:9234325-9235375	2.92816	0.0030977	AT5G25940.1		early nodulin-related
Glyma.17G118300	Chr17:9362501-9369383	2.06717	0.0030977	AT2G26650.1	AKT1,ATAKT1,KT1	K+ transporter 1
Glyma.17G126500	Chr17:10078818-10080944	1.08465	0.0030977	AT5G63180.1		Pectin lyase-like superfamily protein
Glyma.17G192000	Chr17:27452678-27459714	1.23998	0.0030977	AT5G49630.1	AAP6	amino acid permease 6
Glyma.17G244200	Chr17:39960276-39964490	2.1464	0.0030977	AT2G26560.1	PLA IIA,PLA2A,PLP2	phospholipase A 2A
Glyma.18G022000	Chr18:1613171-1614273	4.24278	0.0030977	AT3G05550.1		Hypoxia-responsive family protein
Glyma.18G038400	Chr18:3094062-3096224	1.55425	0.0030977	AT3G55470.2		Calcium-dependent lipid-binding (CaLB domain) family protein
Glyma.18G055300	Chr18:4805285-4809267	2.06831	0.0030977	AT5G58390.1		Peroxidase superfamily protein
Glyma.18G055600	Chr18:4841839-4844474	3.05249	0.0030977	AT5G05340.1		Peroxidase superfamily protein
Glyma.18G098400	Chr18:10248002-10256620	1.35151	0.0030977	AT5G36210.1		alpha/beta-Hydrolases superfamily protein
Glyma.18G191600	Chr18:46251356-46252417	1.56755	0.0030977	AT5G55410.2		Bifunctional inhibitor/lipid-transfer protein/seed storage 2S albumin superfamily protein
Glyma.18G195200	Chr18:46928351-46940065	2.75495	0.0030977	AT1G74170.1	AtRLP13,RLP13	receptor like protein 13
Glyma.18G201900	Chr18:48192544-48196624	2.34362	0.0030977	AT5G05600.1		2-oxoglutarate (2OG) and Fe(II)-dependent oxygenase superfamily protein
Glyma.18G211000	Chr18:49758275-49761534	1.43528	0.0030977	AT5G05340.1		Peroxidase superfamily protein
Glyma.18G225100	Chr18:51316885-51319147	2.46753	0.0030977
Glyma.18G272400	Chr18:55551451-55552437	2.74464	0.0030977	AT3G29970.1		B12D protein
Glyma.18G281400	Chr18:56218083-56222243	2.16622	0.00549674	AT5G61890.1		Integrase-type DNA-binding superfamily protein
Glyma.18G294300	Chr18:57205034-57207996	1.74404	0.0030977	AT5G38200.1		Class I glutamine amidotransferase-like superfamily protein
Glyma.19G014800	Chr19:1422000-1424849	1.1121	0.00549674	AT4G31970.1	CYP82C2	cytochrome P450, family 82, subfamily C, polypeptide 2
Glyma.19G020500	Chr19:2211513-2216085	1.03926	0.0030977	AT5G39890.1		Protein of unknown function (DUF1637)
Glyma.19G104200	Chr19:35291049-35294016	1.76618	0.00549674	AT5G61890.1		Integrase-type DNA-binding superfamily protein
Glyma.19G151200	Chr19:41150639-41151405	1.50129	0.0030977	AT5G42500.1		Disease resistance-responsive (dirigent-like protein) family protein
Glyma.19G163300	Chr19:42403171-42411740	1.00583	0.0030977	AT2G31280.1	CPUORF7	conserved peptide upstream open reading frame 7
Glyma.19G190000	Chr19:44768773-44770762	1.69568	0.00549674	AT3G10040.1		sequence-specific DNA binding transcription factors
Glyma.20G013400	Chr20:1177433-1179815	1.26491	0.0030977	AT2G01340.1	At17.1
Glyma.20G031700	Chr20:3929373-3936931	2.43505	0.0030977	AT1G14040.1		EXS (ERD1/XPR1/SYG1) family protein
Glyma.20G033900	Chr20:4645405-4647691	1.28812	0.0030977	AT2G03090.1	ATEXP15,ATEXPA15,ATHEXP ALPHA 1.3,EXP15,EXPA15	expansin A15
Glyma.20G034200	Chr20:4731767-4732678	2.01563	0.0030977	AT5G39670.1		Calcium-binding EF-hand family protein
Glyma.20G114200	Chr20:35592129-35594408	2.91474	0.0030977	AT2G30490.1	ATC4H,C4H,CYP73A5,REF3	cinnamate-4-hydroxylase
Glyma.20G130000	Chr20:37095049-37095962	2.56196	0.0030977	AT2G15220.1		Plant basic secretory protein (BSP) family protein
Glyma.20G145100	Chr20:38365125-38368649	1.0628	0.0030977	AT1G31690.1		Copper amine oxidase family protein
Glyma.20G159400	Chr20:39770042-39779108	1.32397	0.0030977	AT5G52390.1		PAR1 protein
Glyma.U014500	scaffold_21:1753848-1756215	2.41357	0.0030977	AT1G65680.1	ATEXPB2,ATHEXP BETA 1.4,EXPB2	expansin B2

## Sheet: Down-regulated DEGs in S67
Gene_models	Position	log2(S67T/S67C)	FDR	Best-hit-arabi-name	Arabi-symbol	Functional_descriptions
Glyma.01G002300	Chr01:318346-323032	-1.96696	0.0030977	AT4G10310.1	ATHKT1,HKT1	high-affinity K+ transporter 1
Glyma.01G010500	Chr01:1018532-1021955	-1.0053	0.0030977	AT3G07040.1	RPM1,RPS3	NB-ARC domain-containing disease resistance protein
Glyma.01G041400	Chr01:4457127-4461721	-1.14753	0.0030977	AT1G69870.1	NRT1.7	nitrate transporter 1.7
Glyma.01G073200	Chr01:13869094-13874994	-1.65619	0.0030977	AT2G44990.1	ATCCD7,CCD7,MAX3	carotenoid cleavage dioxygenase 7
Glyma.01G089800	Chr01:27170802-27175506	-1.79432	0.0030977	AT3G21360.1		2-oxoglutarate (2OG) and Fe(II)-dependent oxygenase superfamily protein
Glyma.01G091800	Chr01:27867549-27874181	-1.15908	0.0030977	AT1G68740.1	PHO1;H1	EXS (ERD1/XPR1/SYG1) family protein
Glyma.01G098200	Chr01:32659837-32662017	-1.30837	0.0030977
Glyma.01G113000	Chr01:38674553-38679976	-1.0831	0.0030977	AT5G01220.1	SQD2	sulfoquinovosyldiacylglycerol 2
Glyma.01G146500	Chr01:48176045-48177895	-1.06036	0.0030977	AT4G28890.1		RING/U-box superfamily protein
Glyma.01G178800	Chr01:51485802-51492837	-1.02593	0.0030977	AT4G36850.1		PQ-loop repeat family protein / transmembrane family protein
Glyma.01G190600	Chr01:52532795-52534956	-1.96157	0.0030977	AT2G14960.1	GH3.1	Auxin-responsive GH3 family protein
Glyma.01G221500	Chr01:55056059-55061013	-1.15781	0.00549674	AT5G41410.1	BEL1	POX (plant homeobox) family protein
Glyma.02G005800	Chr02:634486-639201	-1.07767	0.0030977	AT3G54700.1	PHT1;7	phosphate transporter 1;7
Glyma.02G101400	Chr02:9596486-9600839	-2.55836	0.0030977	AT3G21360.1		2-oxoglutarate (2OG) and Fe(II)-dependent oxygenase superfamily protein
Glyma.02G147900	Chr02:15269612-15274676	-1.28483	0.0030977	AT5G46600.1		Aluminium activated malate transporter family protein
Glyma.02G148200	Chr02:15285616-15287292	-1.53229	0.0030977	AT1G03220.1		Eukaryotic aspartyl protease family protein
Glyma.02G176200	Chr02:28900378-28904609	-1.88232	0.0030977	AT5G06900.1	CYP93D1	cytochrome P450, family 93, subfamily D, polypeptide 1
Glyma.02G208200	Chr02:39317567-39318781	-1.20045	0.0030977	AT4G08950.1	EXO	Phosphate-responsive 1 family protein
Glyma.02G233900	Chr02:42133239-42136315	-1.00705	0.0030977	AT5G05340.1		Peroxidase superfamily protein
Glyma.02G236300	Chr02:42376938-42379939	-1.55929	0.0030977	AT2G23460.1	ATXLG1,XLG1	extra-large G-protein 1
Glyma.02G242900	Chr02:43122456-43123773	-1.18993	0.00549674	AT1G66160.1	ATCMPG1,CMPG1	CYS, MET, PRO, and GLY protein 1
Glyma.02G244300	Chr02:43234336-43235926	-1.00776	0.0030977	AT5G37670.1		HSP20-like chaperones superfamily protein
Glyma.02G259700	Chr02:44658494-44659805	-1.44174	0.0030977	AT3G05550.1		Hypoxia-responsive family protein
Glyma.02G263900	Chr02:44926220-44930413	-1.03326	0.0030977	AT5G45840.2		Leucine-rich repeat protein kinase family protein
Glyma.02G264200	Chr02:44944547-44946886	-2.01672	0.0030977	AT3G46510.1	ATPUB13,PUB13	plant U-box 13
Glyma.02G270500	Chr02:45447523-45450651	-1.25253	0.00549674	AT1G05060.1
Glyma.02G274400	Chr02:45751519-45753085	-1.39538	0.0030977	AT2G27080.2		Late embryogenesis abundant (LEA) hydroxyproline-rich glycoprotein family
Glyma.03G019800	Chr03:2042923-2045722	-2.04098	0.0030977	AT5G51810.1	AT2353,ATGA20OX2,GA20OX2	gibberellin 20 oxidase 2
Glyma.03G029900	Chr03:3326522-3329073	-1.16365	0.0030977	AT3G26320.1	CYP71B36	cytochrome P450, family 71, subfamily B, polypeptide 36
Glyma.03G032400	Chr03:3693972-3698244	-1.3174	0.0030977	AT2G45130.1	ATSPX3,SPX3	SPX domain gene 3
Glyma.03G038600	Chr03:4770004-4772715	-1.33526	0.0030977	AT5G05340.1		Peroxidase superfamily protein
Glyma.03G078300	Chr03:19628679-19634712	-1.09706	0.0030977	AT5G01220.1	SQD2	sulfoquinovosyldiacylglycerol 2
Glyma.03G092800	Chr03:27508752-27513684	-1.20881	0.0030977	AT3G03520.1	NPC3	non-specific phospholipase C3
Glyma.03G096500	Chr03:28381582-28384471	-4.32103	0.0030977	AT3G13610.1		2-oxoglutarate (2OG) and Fe(II)-dependent oxygenase superfamily protein
Glyma.03G130400	Chr03:34529865-34531816	-1.1246	0.00775019	AT3G56970.1	BHLH038,ORG2	basic helix-loop-helix (bHLH) DNA-binding superfamily protein
Glyma.03G130600	Chr03:34536053-34538175	-1.86176	0.0030977	AT3G56970.1	BHLH038,ORG2	basic helix-loop-helix (bHLH) DNA-binding superfamily protein
Glyma.03G131200	Chr03:34633869-34636918	-1.23845	0.0030977	AT1G52800.1		2-oxoglutarate (2OG) and Fe(II)-dependent oxygenase superfamily protein
Glyma.03G131600	Chr03:34657710-34658702	-1.18955	0.0030977
Glyma.03G142000	Chr03:35794533-35796495	-2.06693	0.0030977	AT5G06900.1	CYP93D1	cytochrome P450, family 93, subfamily D, polypeptide 1
Glyma.03G154700	Chr03:36991751-37001866	-2.38208	0.0030977	AT4G02780.1	ABC33,ATCPS1,CPS,CPS1,GA1	Terpenoid cyclases/Protein prenyltransferases superfamily protein
Glyma.03G158000	Chr03:37342868-37348721	-1.30562	0.0030977	AT1G03055.2
Glyma.03G173300	Chr03:38743384-38744272	-2.61533	0.0030977	AT2G37430.1		C2H2 and C2HC zinc fingers superfamily protein
Glyma.03G174300	Chr03:38810867-38813493	-2.08478	0.0030977	AT3G09520.1	ATEXO70H4,EXO70H4	exocyst subunit exo70 family protein H4
Glyma.03G178600	Chr03:39110091-39112027	#NAME?	0.0030977	AT3G09730.2
Glyma.03G189900	Chr03:40073617-40076667	-1.09532	0.0030977	AT3G52970.1	CYP76G1	cytochrome P450, family 76, subfamily G, polypeptide 1
Glyma.03G201000	Chr03:40968933-40970257	-1.08462	0.0030977	AT2G35980.1	ATNHL10,NHL10,YLS9	Late embryogenesis abundant (LEA) hydroxyproline-rich glycoprotein family
Glyma.03G203000	Chr03:41147197-41152087	-2.27245	0.0030977	AT5G06510.2	NF-YA10	nuclear factor Y, subunit A10
Glyma.03G208200	Chr03:41520994-41522863	-1.0032	0.0030977	AT1G05260.1	RCI3,RCI3A	Peroxidase superfamily protein
Glyma.03G225500	Chr03:42786847-42793688	-1.41504	0.0030977	AT3G62040.1		Haloacid dehalogenase-like hydrolase (HAD) superfamily protein
Glyma.03G251400	Chr03:44718733-44719931	-1.20256	0.0030977	AT3G04530.1	ATPPCK2,PEPCK2,PPCK2	phosphoenolpyruvate carboxylase kinase 2
Glyma.04G013400	Chr04:1021023-1021940	-1.15406	0.0030977	AT1G49310.1
Glyma.04G015700	Chr04:1192617-1196581	-1.04218	0.0030977	AT2G39200.1	ATMLO12,MLO12	Seven transmembrane MLO family protein
Glyma.04G020700	Chr04:1629600-1631434	-1.48754	0.0030977	AT1G76070.1
Glyma.04G021000	Chr04:1653056-1659760	-1.1601	0.0030977	AT1G60420.1		DC1 domain-containing protein
Glyma.04G035600	Chr04:2823373-2825414	-2.66226	0.0030977	AT4G31940.1	CYP82C4	cytochrome P450, family 82, subfamily C, polypeptide 4
Glyma.04G036100	Chr04:2854069-2858236	-1.28262	0.0030977	AT1G27040.1		Major facilitator superfamily protein
Glyma.04G044900	Chr04:3586956-3589247	-1.09977	0.0030977	AT1G27730.1	STZ,ZAT10	salt tolerance zinc finger
Glyma.04G052100	Chr04:4228425-4236655	-1.43766	0.0030977	AT2G26170.1	CYP711A1,MAX1	cytochrome P450, family 711, subfamily A, polypeptide 1
Glyma.04G069800	Chr04:5826755-5834698	-1.57604	0.0030977	AT1G15520.1	ABCG40,ATABCG40,ATPDR12,PDR12	pleiotropic drug resistance 12
Glyma.04G070500	Chr04:5898224-5900654	-1.66426	0.0030977	AT1G52820.1		2-oxoglutarate (2OG) and Fe(II)-dependent oxygenase superfamily protein
Glyma.04G076900	Chr04:6467993-6471180	-1.21539	0.0030977	AT4G31240.2		protein kinase C-like zinc finger protein
Glyma.04G084100	Chr04:7132408-7136777	-1.64869	0.0030977	AT4G32810.1	ATCCD8,CCD8,MAX4	carotenoid cleavage dioxygenase 8
Glyma.04G092100	Chr04:8110168-8111329	-1.86089	0.0030977	AT4G24570.1	DIC2	dicarboxylate carrier 2
Glyma.04G098000	Chr04:8871425-8872815	-1.12263	0.0030977	AT4G40080.1		ENTH/ANTH/VHS superfamily protein
Glyma.04G100300	Chr04:9196678-9197994	-1.33028	0.0030977	AT4G08950.1	EXO	Phosphate-responsive 1 family protein
Glyma.04G101900	Chr04:9387612-9389267	-1.02103	0.0030977	AT1G34670.1	AtMYB93,MYB93	myb domain protein 93
Glyma.04G127900	Chr04:17508850-17512554	-1.29533	0.0030977	AT5G07050.1		nodulin MtN21 /EamA-like transporter family protein
Glyma.04G136200	Chr04:20328286-20329205	-2.2584	0.00775019	AT3G50770.1	CML41	calmodulin-like 41
Glyma.04G187700	Chr04:45854480-45857173	-1.25363	0.0030977	AT3G48240.1		Octicosapeptide/Phox/Bem1p family protein
Glyma.04G197400	Chr04:46949886-46952553	-1.00048	0.00549674	AT1G08510.1	FATB	fatty acyl-ACP thioesterases B
Glyma.04G198400,Glyma.04G198500	Chr04:47063997-47077440	-1.06636	0.0030977	AT5G50800.1		Nodulin MtN3 family protein
Glyma.05G019200	Chr05:1712987-1714992	-3.38224	0.0030977	AT1G74110.1	CYP78A10	cytochrome P450, family 78, subfamily A, polypeptide 10
Glyma.05G042600	Chr05:3813745-3816111	-1.32628	0.0030977	AT4G13310.1	CYP71A20	cytochrome P450, family 71, subfamily A, polypeptide 20
Glyma.05G119200	Chr05:31210648-31211501	-1.00413	0.0030977	AT4G13830.2	J20	DNAJ-like 20
Glyma.05G128000	Chr05:32149718-32150849	-1.41946	0.0030977	AT1G29930.1	AB140,CAB1,CAB140,LHCB1.3	chlorophyll A/B binding protein 1
Glyma.05G138100	Chr05:33054279-33058277	-1.14133	0.0030977	AT2G01900.1		DNAse I-like superfamily protein
Glyma.05G155500	Chr05:34836690-34838910	-1.24568	0.0030977	AT3G13620.1		Amino acid permease family protein
Glyma.05G160500	Chr05:35214079-35215827	-1.62375	0.0030977	AT2G42760.1
Glyma.05G247800	Chr05:42105776-42107998	-1.31749	0.0030977	AT1G14700.1	ATPAP3,PAP3	purple acid phosphatase 3
Glyma.05G247900	Chr05:42109944-42112794	-1.07805	0.0030977	AT3G17790.1	ATACP5,ATPAP17,PAP17	purple acid phosphatase 17
Glyma.06G021200	Chr06:1600040-1607406	-1.59802	0.0030977	AT1G60420.1		DC1 domain-containing protein
Glyma.06G028100,Glyma.06G028200	Chr06:2193291-2202255	-1.28752	0.0030977	AT2G27190.1	ATPAP1,ATPAP12,PAP1,PAP12	purple acid phosphatase 12
Glyma.06G031600	Chr06:2447941-2449837	-3.27424	0.0030977	AT4G19010.1		AMP-dependent synthetase and ligase family protein
Glyma.06G045400	Chr06:3452455-3454706	-1.23635	0.0030977	AT1G27730.1	STZ,ZAT10	salt tolerance zinc finger
Glyma.06G046800	Chr06:3535730-3536501	-1.26521	0.0030977	AT1G59590.1	ZCF37	ZCF37
Glyma.06G051900	Chr06:3908171-3909900	-1.77858	0.0030977	AT5G61620.1		myb-like transcription factor family protein
Glyma.06G052700	Chr06:3981499-3993778	-1.37521	0.0030977	AT2G26170.1	CYP711A1,MAX1	cytochrome P450, family 711, subfamily A, polypeptide 1
Glyma.06G079500	Chr06:6104579-6110770	-1.07862	0.0030977	AT4G31330.1		Protein of unknown function, DUF599
Glyma.06G085100	Chr06:6531898-6537295	-1.27789	0.0030977	AT3G63520.1	ATCCD1,ATNCED1,CCD1,NCED1	carotenoid cleavage dioxygenase 1
Glyma.06G085800	Chr06:6612659-6616547	-1.45339	0.0030977	AT4G32810.1	ATCCD8,CCD8,MAX4	carotenoid cleavage dioxygenase 8
Glyma.06G102000	Chr06:8100146-8101629	-1.19941	0.0030977	AT4G08950.1	EXO	Phosphate-responsive 1 family protein
Glyma.06G103300	Chr06:8221102-8222833	-1.01228	0.0030977	AT1G34670.1	AtMYB93,MYB93	myb domain protein 93
Glyma.06G111600	Chr06:9031776-9036801	-2.21179	0.0030977	AT4G08290.1		nodulin MtN21 /EamA-like transporter family protein
Glyma.06G115800	Chr06:9419570-9424183	-2.33087	0.0030977	AT1G15960.1	ATNRAMP6,NRAMP6	NRAMP metal ion transporter 6
Glyma.06G117200	Chr06:9537206-9539303	-1.18789	0.0030977	AT1G77330.1		2-oxoglutarate (2OG) and Fe(II)-dependent oxygenase superfamily protein
Glyma.06G120400	Chr06:9786554-9792682	-1.79288	0.0030977	AT5G56790.1		Protein kinase superfamily protein
Glyma.06G135900	Chr06:11153273-11154147	-2.22781	0.0030977	AT5G54165.1
Glyma.06G139500	Chr06:11374541-11383558	-1.60932	0.0030977	AT3G28860.1	ABCB19,ATABCB19,ATMDR1,ATMDR11,ATPGP19,MDR1,MDR11,PGP19	ATP binding cassette subfamily B19
Glyma.06G140000	Chr06:11426309-11434558	-1.03911	0.0030977	AT5G24910.1	CYP714A1	cytochrome P450, family 714, subfamily A, polypeptide 1
Glyma.06G144000	Chr06:11726251-11727355	-1.23422	0.0030977
Glyma.06G171100	Chr06:14330329-14331885	-1.29099	0.0030977
Glyma.06G174800	Chr06:14786824-14789077	-1.3868	0.0030977	AT5G50260.1		Cysteine proteinases superfamily protein
Glyma.06G194500	Chr06:17327579-17331840	-1.04155	0.0030977	AT1G74460.1		GDSL-like Lipase/Acylhydrolase superfamily protein
Glyma.06G222500	Chr06:29083215-29087327	-1.38336	0.0030977	AT3G03080.1		Zinc-binding dehydrogenase family protein
Glyma.06G261000	Chr06:44680009-44685269	-1.40688	0.0030977	AT4G27290.1		S-locus lectin protein kinase family protein
Glyma.06G269700	Chr06:45848184-45852587	-1.11299	0.0030977	AT5G54770.1	THI1,THI4,TZ	thiazole biosynthetic enzyme, chloroplast (ARA6) (THI1) (THI4)
Glyma.06G312600	Chr06:50109741-50120425	-2.71186	0.0030977	AT5G56790.1		Protein kinase superfamily protein
Glyma.07G001400	Chr07:142237-145969	-1.06051	0.0030977	AT3G20200.1		Protein kinase protein with adenine nucleotide alpha hydrolases-like domain
Glyma.07G018800	Chr07:1498267-1502942	-1.54302	0.00775019	AT1G52190.1		Major facilitator superfamily protein
Glyma.07G033700	Chr07:2636343-2637789	-1.52875	0.0030977	AT1G52820.1		2-oxoglutarate (2OG) and Fe(II)-dependent oxygenase superfamily protein
Glyma.07G048800	Chr07:4151160-4153449	-1.30967	0.0030977	AT5G54160.1	ATOMT1,OMT1	O-methyltransferase 1
Glyma.07G052300	Chr07:4557778-4559942	-1.97167	0.0030977	AT2G46660.1	CYP78A6	cytochrome P450, family 78, subfamily A, polypeptide 6
Glyma.07G061200	Chr07:5431821-5432910	-1.74389	0.0030977
Glyma.07G067700	Chr07:6098620-6103054	-1.91201	0.0030977	AT1G01580.1	ATFRO2,FRD1,FRO2	ferric reduction oxidase 2
Glyma.07G073700	Chr07:6705849-6716880	-1.26563	0.0030977	AT4G00630.1	ATKEA2,KEA2	K+ efflux antiporter 2
Glyma.07G078600	Chr07:7158820-7160401	-2.24877	0.0030977	AT5G19790.1	RAP2.11	related to AP2 11
Glyma.07G099900	Chr07:9480607-9484876	-1.4355	0.0030977	AT5G52450.1		MATE efflux family protein
Glyma.07G124400	Chr07:14781108-14783828	-4.44231	0.0030977	AT3G13610.1		2-oxoglutarate (2OG) and Fe(II)-dependent oxygenase superfamily protein
Glyma.07G155100	Chr07:19062060-19062887	-1.34815	0.0030977
Glyma.07G222700	Chr07:39866988-39873025	-1.22207	0.0030977	AT1G76430.1	PHT1;9	phosphate transporter 1;9
Glyma.07G239900	Chr07:42060291-42062314	-1.18193	0.0030977	AT1G22900.1		Disease resistance-responsive (dirigent-like protein) family protein
Glyma.07G240900	Chr07:42133389-42133953	-1.47386	0.0030977
Glyma.07G267100	Chr07:44054204-44056216	-1.157	0.0030977	AT3G26300.1	CYP71B34	cytochrome P450, family 71, subfamily B, polypeptide 34
Glyma.08G006300	Chr08:499159-503507	-2.5816	0.0030977	AT5G07360.1		Amidase family protein
Glyma.08G010000	Chr08:783934-786451	-1.31581	0.0030977	AT5G50790.1		Nodulin MtN3 family protein
Glyma.08G013600	Chr08:1067279-1070414	-1.2694	0.0030977	AT1G63440.1	HMA5	heavy metal atpase 5
Glyma.08G074200	Chr08:5668290-5669160	-1.13499	0.0030977	AT4G13830.2	J20	DNAJ-like 20
Glyma.08G082900	Chr08:6276578-6277935	-1.07749	0.0030977	AT1G29930.1	AB140,CAB1,CAB140,LHCB1.3	chlorophyll A/B binding protein 1
Glyma.08G093600	Chr08:7092592-7101441	-1.25441	0.00549674	AT2G01890.1	ATPAP8,PAP8	purple acid phosphatase 8
Glyma.08G100900	Chr08:7750213-7753043	-1.05549	0.0030977	AT1G67710.1	ARR11	response regulator 11
Glyma.08G104100	Chr08:7993316-7995690	-1.57617	0.0030977	AT1G13710.1	CYP78A5,KLU	cytochrome P450, family 78, subfamily A, polypeptide 5
Glyma.08G129300	Chr08:9956935-9958205	-1.01256	0.0030977	AT5G44550.1		Uncharacterised protein family (UPF0497)
Glyma.08G146900	Chr08:11183843-11185540	-1.47152	0.0030977	AT1G55580.1	LAS,SCL18	GRAS family transcription factor
Glyma.08G158100	Chr08:12250247-12251336	-1.18463	0.0030977	AT2G31945.1
Glyma.08G169100	Chr08:13479148-13481496	-3.24781	0.0030977	AT3G12900.1		2-oxoglutarate (2OG) and Fe(II)-dependent oxygenase superfamily protein
Glyma.08G169300	Chr08:13491032-13494611	-1.19617	0.0030977	AT3G12900.1		2-oxoglutarate (2OG) and Fe(II)-dependent oxygenase superfamily protein
Glyma.08G171400	Chr08:13628525-13629414	-1.34854	0.00775019	AT2G32210.1
Glyma.08G175400	Chr08:14000903-14002104	-1.84203	0.0030977	AT5G56080.1	ATNAS2,NAS2	nicotianamine synthase 2
Glyma.08G179600	Chr08:14396788-14399311	-1.57179	0.0030977	AT5G64120.1		Peroxidase superfamily protein
Glyma.08G195000	Chr08:15709166-15711390	-1.0555	0.0030977	AT1G17710.1		Pyridoxal phosphate phosphatase-related protein
Glyma.08G195100	Chr08:15713264-15715636	-1.20644	0.0030977	AT1G17710.1		Pyridoxal phosphate phosphatase-related protein
Glyma.08G337900	Chr08:45476288-45481692	-1.17938	0.0030977	AT1G55760.1		BTB/POZ domain-containing protein
Glyma.08G338900	Chr08:45536949-45543029	-1.71342	0.0030977	AT4G01070.1	GT72B1,UGT72B1	UDP-Glycosyltransferase superfamily protein
Glyma.09G022800	Chr09:1823875-1828073	-1.46478	0.0030977	AT5G06730.1		Peroxidase superfamily protein
Glyma.09G047800	Chr09:4118894-4119621	#NAME?	0.0030977	AT2G34910.1
Glyma.09G072000	Chr09:7435435-7436678	-1.9835	0.0030977	AT1G19210.1		Integrase-type DNA-binding superfamily protein
Glyma.09G073000	Chr09:7650926-7651406	-1.21585	0.00775019	AT3G43110.1
Glyma.09G102400	Chr09:18604264-18606541	-1.12886	0.0030977	AT1G70850.1	MLP34	MLP-like protein 34
Glyma.09G102800	Chr09:18843799-18853784	-1.30742	0.0030977	AT3G08040.1	ATFRD3,FRD3,MAN1	MATE efflux family protein
Glyma.09G122600	Chr09:29452577-29456779	-1.78252	0.0030977	AT1G16310.1		Cation efflux family protein
Glyma.09G126200	Chr09:31094028-31095839	-1.00503	0.0030977	AT5G24090.1	ATCHIA,CHIA	chitinase A
Glyma.09G134900	Chr09:33603655-33611229	-1.33626	0.0030977	AT1G02260.1		Divalent ion symporter
Glyma.09G149800	Chr09:37014387-37016949	-1.4525	0.0030977	AT1G52540.1		Protein kinase superfamily protein
Glyma.09G179700	Chr09:40465340-40466186	-1.55782	0.0030977
Glyma.09G182500	Chr09:40760615-40765083	-1.35298	0.0030977	AT1G68390.1		Core-2/I-branching beta-1,6-N-acetylglucosaminyltransferase family protein
Glyma.09G190700	Chr09:41541779-41545610	-1.47271	0.0030977	AT4G13260.1	YUC2	Flavin-binding monooxygenase family protein
Glyma.09G229200	Chr09:45317708-45321504	-1.41816	0.0030977	AT2G16430.2	ATPAP10,PAP10	purple acid phosphatase 10
Glyma.09G280200	Chr09:49543194-49547299	-1.09622	0.0030977	AT2G38470.1	ATWRKY33,WRKY33	WRKY DNA-binding protein 33
Glyma.10G004800	Chr10:457172-468529	-1.17885	0.0030977	AT3G23430.1	ATPHO1,PHO1	phosphate 1
Glyma.10G006700	Chr10:662560-665361	-1.06916	0.0030977	AT5G43360.1	ATPT4,PHT1;3,PHT3	phosphate transporter 1;3
Glyma.10G037700	Chr10:3341592-3347333	-1.04033	0.0030977	AT4G28530.1	anac074,NAC074	NAC domain containing protein 74
Glyma.10G045400	Chr10:4040115-4040940	-1.46892	0.0030977	AT3G53600.1		C2H2-type zinc finger family protein
Glyma.10G063000	Chr10:5954817-5958485	-1.27544	0.0030977	AT2G36690.1		2-oxoglutarate (2OG) and Fe(II)-dependent oxygenase superfamily protein
Glyma.10G071000	Chr10:7144984-7148990	-1.09258	0.0030977	AT3G52820.1	ATPAP22,PAP22	purple acid phosphatase 22
Glyma.10G082800	Chr10:10066202-10071287	-1.12228	0.0030977	AT5G06510.2	NF-YA10	nuclear factor Y, subunit A10
Glyma.10G128900	Chr10:34262535-34265650	-1.17224	0.0030977
Glyma.10G167800	Chr10:40202445-40204795	-1.05213	0.0030977	AT1G64780.1	AMT1;2,ATAMT1;2	ammonium transporter 1;2
Glyma.10G168200	Chr10:40240446-40242856	-1.0389	0.0030977	AT1G64780.1	AMT1;2,ATAMT1;2	ammonium transporter 1;2
Glyma.10G176600	Chr10:41013026-41014294	-1.85283	0.0030977	AT4G35160.1		O-methyltransferase family protein
Glyma.10G186500	Chr10:41946086-41950274	-1.20087	0.0030977	AT3G54700.1	PHT1;7	phosphate transporter 1;7
Glyma.10G193600	Chr10:42570069-42571181	-1.15184	0.0030977	AT5G07475.1		Cupredoxin superfamily protein
Glyma.10G203700	Chr10:43491775-43498028	-1.78332	0.0030977	AT2G16980.2		Major facilitator superfamily protein
Glyma.10G224300	Chr10:45503641-45505214	-1.8279	0.0030977
Glyma.10G251500	Chr10:47969724-47971337	-1.24956	0.0030977	AT5G54770.1	THI1,THI4,TZ	thiazole biosynthetic enzyme, chloroplast (ARA6) (THI1) (THI4)
Glyma.10G261900	Chr10:48683540-48685853	-1.02517	0.0030977	AT2G26660.1	ATSPX2,SPX2	SPX domain gene 2
Glyma.10G266300	Chr10:48978733-48979620	-1.97382	0.0030977	AT3G03280.1
Glyma.10G272000	Chr10:49419912-49423074	-1.47483	0.00998914	AT1G68390.1		Core-2/I-branching beta-1,6-N-acetylglucosaminyltransferase family protein
Glyma.10G293500	Chr10:51103541-51107669	-1.2265	0.0030977	AT2G45290.1		Transketolase
Glyma.11G002800	Chr11:181251-184062	-1.68959	0.0030977	AT4G23180.1	CRK10,RLK4	cysteine-rich RLK (RECEPTOR-like protein kinase) 10
Glyma.11G063400	Chr11:4793315-4797813	-1.25039	0.0030977	AT4G36850.1		PQ-loop repeat family protein / transmembrane family protein
Glyma.11G063900	Chr11:4822120-4823806	-1.22786	0.0030977	AT4G36810.1	GGPS1	geranylgeranyl pyrophosphate synthase 1
Glyma.11G100100	Chr11:7589304-7592625	-1.08595	0.0030977	AT5G23190.1	CYP86B1	cytochrome P450, family 86, subfamily B, polypeptide 1
Glyma.11G137300	Chr11:10440671-10442651	-1.14587	0.0030977	AT5G59550.1		zinc finger (C3HC4-type RING finger) family protein
Glyma.11G147900	Chr11:11401550-11409124	-1.00494	0.0030977	AT2G28470.1	BGAL8	beta-galactosidase 8
Glyma.11G162900	Chr11:15239682-15240971	#NAME?	0.00549674	AT5G07080.1		HXXXD-type acyl-transferase family protein
Glyma.11G184800	Chr11:25274632-25279023	-1.01698	0.0030977	AT2G04160.1	AIR3	Subtilisin-like serine endopeptidase family protein
Glyma.11G195200	Chr11:26869340-26872412	-1.75608	0.0030977	AT5G60770.1	ATNRT2.4,NRT2.4	nitrate transporter 2.4
Glyma.11G198500	Chr11:27589527-27591039	-1.62147	0.0030977	AT1G78380.1	ATGSTU19,GST8,GSTU19	glutathione S-transferase TAU 19
Glyma.11G214500	Chr11:30799119-30800854	-2.28802	0.0030977	AT1G66160.1	ATCMPG1,CMPG1	CYS, MET, PRO, and GLY protein 1
Glyma.11G216700	Chr11:31136442-31138463	-1.93066	0.0030977	AT1G70780.1
Glyma.11G238700	Chr11:33310310-33312064	-1.13593	0.0030977	AT1G78020.1		Protein of unknown function (DUF581)
Glyma.11G250200	Chr11:34197390-34199638	-2.02283	0.0030977	AT1G13710.1	CYP78A5,KLU	cytochrome P450, family 78, subfamily A, polypeptide 5
Glyma.12G002400	Chr12:197287-200229	-1.41076	0.0030977	AT5G47850.1	CCR4	CRINKLY4 related 4
Glyma.12G017100	Chr12:1206936-1208270	-1.03953	0.0030977	AT5G28010.1		Polyketide cyclase/dehydrase and lipid transport superfamily protein
Glyma.12G044400	Chr12:3223729-3224902	-1.34958	0.0030977	AT1G49310.1
Glyma.12G060700	Chr12:4406788-4408502	-1.2559	0.0030977	AT5G59550.1		zinc finger (C3HC4-type RING finger) family protein
Glyma.12G075200	Chr12:5723239-5725084	-1.91015	0.0030977	AT5G59730.1	ATEXO70H7,EXO70H7	exocyst subunit exo70 family protein H7
Glyma.12G087600	Chr12:7158871-7163526	-1.17422	0.0030977	AT2G04160.1	AIR3	Subtilisin-like serine endopeptidase family protein
Glyma.12G093100	Chr12:7618167-7621729	-1.08056	0.0030977	AT3G44260.1		Polynucleotidyl transferase, ribonuclease H-like superfamily protein
Glyma.12G096400	Chr12:8132252-8135387	-1.07516	0.0030977	AT5G06570.1		alpha/beta-Hydrolases superfamily protein
Glyma.12G111500	Chr12:10768719-10773458	-1.15435	0.0030977	AT1G03670.1		ankyrin repeat family protein
Glyma.12G178500	Chr12:33840401-33842882	-1.6011	0.0030977	AT2G28160.1	ATBHLH029,ATBHLH29,ATFIT1,BHLH029,FIT1,FRU	FER-like regulator of iron uptake
Glyma.12G184300	Chr12:34553292-34556754	-1.3306	0.00549674	AT5G22460.1		alpha/beta-Hydrolases superfamily protein
Glyma.12G184400	Chr12:34559089-34566079	-1.44114	0.0030977	AT3G44510.2		alpha/beta-Hydrolases superfamily protein
Glyma.12G221200	Chr12:38052251-38054137	-1.38492	0.0030977	AT3G15518.1
Glyma.12G226600	Chr12:38650005-38651354	-1.08788	0.0030977	AT3G15210.1	ATERF-4,ATERF4,ERF4,RAP2.5	ethylene responsive element binding factor 4
Glyma.12G234800	Chr12:39414425-39415414	-1.72228	0.0030977	AT1G17860.1		Kunitz family trypsin and protease inhibitor protein
Glyma.12G235800	Chr12:39474579-39476175	#NAME?	0.0030977	AT4G39130.1		Dehydrin family protein
Glyma.12G237400	Chr12:39624169-39642049	#NAME?	0.0030977	AT3G08040.1	ATFRD3,FRD3,MAN1	MATE efflux family protein
Glyma.13G046200	Chr13:14043432-14044927	-2.51577	0.0030977	AT5G38410.1		Ribulose bisphosphate carboxylase (small chain) family protein
Glyma.13G052800	Chr13:15005140-15009623	-1.28909	0.0030977	AT5G24530.1	DMR6	2-oxoglutarate (2OG) and Fe(II)-dependent oxygenase superfamily protein
Glyma.13G068800	Chr13:16864170-16866998	-1.04769	0.0030977	AT4G31940.1	CYP82C4	cytochrome P450, family 82, subfamily C, polypeptide 4
Glyma.13G081700	Chr13:19079738-19081456	-1.36163	0.0030977	AT4G08250.1		GRAS family transcription factor
Glyma.13G106400	Chr13:22065205-22068146	-1.94921	0.0030977	AT5G19890.1		Peroxidase superfamily protein
Glyma.13G113000	Chr13:22663206-22664088	-1.17227	0.0030977	AT5G20790.1
Glyma.13G119000	Chr13:23173904-23180011	-1.11017	0.0030977	AT1G02520.1	PGP11	P-glycoprotein 11
Glyma.13G162600	Chr13:27790436-27793621	-1.01047	0.0030977	AT5G20410.1	ATMGD2,MGD2	monogalactosyldiacylglycerol synthase 2
Glyma.13G189700	Chr13:30303685-30315849	-1.09893	0.0030977	AT5G07050.1		nodulin MtN21 /EamA-like transporter family protein
Glyma.13G203000	Chr13:31683628-31689851	-1.01225	0.0030977	AT3G08040.1	ATFRD3,FRD3,MAN1	MATE efflux family protein
Glyma.13G232400	Chr13:34353108-34356026	-1.69575	0.0030977	AT1G28680.1		HXXXD-type acyl-transferase family protein
Glyma.13G245600	Chr13:35460079-35461356	-1.47226	0.00549674	AT1G61260.1		Protein of unknown function (DUF761)
Glyma.13G257600	Chr13:36267576-36268273	-1.60459	0.0030977	AT4G38080.1		hydroxyproline-rich glycoprotein family protein
Glyma.13G257800	Chr13:36270641-36271624	-1.23128	0.0030977	AT5G09530.1		hydroxyproline-rich glycoprotein family protein
Glyma.13G283600	Chr13:38485647-38487299	-1.05319	0.0030977	AT5G54490.1	PBP1	pinoid-binding protein 1
Glyma.13G298400	Chr13:39684840-39687061	-1.17036	0.0030977	AT4G02340.1		alpha/beta-Hydrolases superfamily protein
Glyma.13G322100	Chr13:41642942-41644610	-1.05186	0.0030977	AT2G28160.1	ATBHLH029,ATBHLH29,ATFIT1,BHLH029,FIT1,FRU	FER-like regulator of iron uptake
Glyma.13G323800	Chr13:41826205-41828824	-1.23258	0.0030977	AT5G60770.1	ATNRT2.4,NRT2.4	nitrate transporter 2.4
Glyma.13G345700	Chr13:43631855-43633187	-1.19441	0.0030977	AT4G37650.1	SGR7,SHR	GRAS family transcription factor
Glyma.13G351600	Chr13:44074142-44076586	-1.3656	0.0030977	AT1G17710.1		Pyridoxal phosphate phosphatase-related protein
Glyma.13G363300	Chr13:45015079-45016142	-2.87294	0.0030977	AT1G52690.1		Late embryogenesis abundant protein (LEA) family protein
Glyma.14G008000	Chr14:616216-618007	-1.26725	0.0030977	AT2G05100.1	LHCB2,LHCB2.1	photosystem II light harvesting complex gene 2.1
Glyma.14G023300	Chr14:1656549-1657752	-1.32189	0.0030977	AT5G54940.1		Translation initiation factor SUI1 family protein
Glyma.14G049500	Chr14:3838136-3840136	-1.52042	0.0030977	AT1G05010.1	ACO4,EAT1,EFE	ethylene-forming enzyme
Glyma.14G167800	Chr14:41626377-41626943	-1.6737	0.0030977
Glyma.14G195200	Chr14:46049235-46051706	-1.02926	0.0030977	AT2G30020.1		Protein phosphatase 2C family protein
Glyma.14G222400	Chr14:48758582-48759854	-1.09383	0.00549674	AT1G76070.1
Glyma.15G002500	Chr15:240792-241445	-1.02533	0.0030977
Glyma.15G014500	Chr15:1162486-1163969	-1.8445	0.00998914	AT1G79960.1	ATOFP14,OFP14	ovate family protein 14
Glyma.15G021800	Chr15:1711830-1716516	-1.25253	0.0030977	AT1G51800.1		Leucine-rich repeat protein kinase family protein
Glyma.15G021900	Chr15:1726300-1732081	-1.54901	0.0030977	AT1G51800.1		Leucine-rich repeat protein kinase family protein
Glyma.15G028600	Chr15:2288635-2290699	-1.14567	0.00549674	AT4G37650.1	SGR7,SHR	GRAS family transcription factor
Glyma.15G041100	Chr15:3228903-3230742	-1.07107	0.0030977	AT3G46130.1	ATMYB48,ATMYB48-1,ATMYB48-2,ATMYB48-3,MYB48	myb domain protein 48
Glyma.15G049800	Chr15:3927842-3933656	-1.57223	0.0030977	AT1G68170.1		nodulin MtN21 /EamA-like transporter family protein
Glyma.15G057300	Chr15:4423952-4424787	-1.43929	0.0030977
Glyma.15G109500	Chr15:8591855-8593774	-1.43832	0.0030977	AT4G22030.1		F-box family protein with a domain of unknown function (DUF295)
Glyma.15G141600	Chr15:11591690-11592440	-1.52776	0.00549674
Glyma.15G146000	Chr15:12023551-12024495	-1.28247	0.0030977
Glyma.15G152900	Chr15:12680145-12681864	-1.04221	0.0030977	AT1G09070.1	(AT)SRC2,SRC2	soybean gene regulated by cold-2
Glyma.15G180000	Chr15:17375376-17376578	-3.29115	0.0030977	AT1G19210.1		Integrase-type DNA-binding superfamily protein
Glyma.15G181800	Chr15:17700905-17701994	-1.14328	0.0030977	AT5G20790.1
Glyma.15G235000	Chr15:44259749-44265770	-2.78088	0.0030977	AT5G12330.4	LRP1	Lateral root primordium (LRP) protein-related
Glyma.15G251300	Chr15:47946450-47947646	-1.66263	0.0030977	AT5G04950.1	ATNAS1,NAS1	nicotianamine synthase 1
Glyma.15G253700	Chr15:48243954-48247144	-1.41251	0.00998914	AT1G79040.1	PSBR	photosystem II subunit R
Glyma.15G256000	Chr15:48531278-48532198	-1.60457	0.0030977	AT2G32210.1
Glyma.15G264200,Glyma.15G264300	Chr15:49843963-49861158	-1.27978	0.0030977	AT1G53920.1	GLIP5	GDSL-motif lipase 5
Glyma.16G049000	Chr16:4700706-4702962	-1.18477	0.0030977	AT3G26740.1	CCL	CCR-like
Glyma.16G069500,Glyma.16G069700	Chr16:6948340-6959483	-1.1188	0.0030977	AT5G01750.2		Protein of unknown function (DUF567)
Glyma.16G133800	Chr16:29058510-29068742	-1.21059	0.0030977	AT1G19630.1	CYP722A1	cytochrome P450, family 722, subfamily A, polypeptide 1
Glyma.16G156700	Chr16:31681319-31683489	-1.32058	0.00549674	AT3G54220.1	SCR,SGR1	GRAS family transcription factor
Glyma.16G161000	Chr16:32027848-32031609	-1.13437	0.00549674	AT3G60470.1		Plant protein of unknown function (DUF247)
Glyma.16G175200	Chr16:33654665-33656275	-1.05009	0.0030977	AT3G16520.3	UGT88A1	UDP-glucosyl transferase 88A1
Glyma.16G178000	Chr16:33901522-33902676	-1.29358	0.0030977	AT1G01490.1		Heavy metal transport/detoxification superfamily protein
Glyma.16G200800	Chr16:36219026-36220788	-1.56491	0.00998914	AT5G51810.1	AT2353,ATGA20OX2,GA20OX2	gibberellin 20 oxidase 2
Glyma.16G206200	Chr16:36663931-36664834	-1.56234	0.0030977	AT4G10250.1	ATHSP22.0	HSP20-like chaperones superfamily protein
Glyma.17G005000	Chr17:477552-479246	-1.04553	0.0030977	AT5G47740.1		Adenine nucleotide alpha hydrolases-like superfamily protein
Glyma.17G005800	Chr17:538637-544157	-1.25779	0.0030977	AT1G48050.1	ATKU80,KU80	Ku80 family protein
Glyma.17G007200	Chr17:619142-621035	-1.65318	0.0030977	AT3G26300.1	CYP71B34	cytochrome P450, family 71, subfamily B, polypeptide 34
Glyma.17G034700	Chr17:2531017-2533313	-1.6369	0.0030977	AT3G53480.1	ABCG37,ATPDR9,PDR9,PIS1	pleiotropic drug resistance 9
Glyma.17G039300	Chr17:2903794-2932426	-1.28496	0.0030977	AT3G53480.1	ABCG37,ATPDR9,PDR9,PIS1	pleiotropic drug resistance 9
Glyma.17G065300	Chr17:5041275-5042804	-1.21631	0.0030977	AT4G25810.1	XTH23,XTR6	xyloglucan endotransglycosylase 6
Glyma.17G066800	Chr17:5166518-5168804	-1.60792	0.0030977	AT1G52540.1		Protein kinase superfamily protein
Glyma.17G080500	Chr17:6245586-6247597	-2.78113	0.0030977	AT1G74110.1	CYP78A10	cytochrome P450, family 78, subfamily A, polypeptide 10
Glyma.17G100800	Chr17:7926189-7929352	-1.01744	0.0030977	AT1G74460.1		GDSL-like Lipase/Acylhydrolase superfamily protein
Glyma.17G105000	Chr17:8247254-8247954	-1.09323	0.00775019	AT5G25240.1
Glyma.17G108700	Chr17:8527139-8530377	-1.16004	0.0030977	AT5G20410.1	ATMGD2,MGD2	monogalactosyldiacylglycerol synthase 2
Glyma.17G115300	Chr17:9122202-9127019	-1.46586	0.0030977	AT2G26690.1		Major facilitator superfamily protein
Glyma.17G128900	Chr17:10330412-10331258	-1.29149	0.00549674	AT1G76650.3	CML38	calmodulin-like 38
Glyma.17G134100	Chr17:10800447-10805075	-1.30485	0.0030977	AT4G12300.1	CYP706A4	cytochrome P450, family 706, subfamily A, polypeptide 4
Glyma.17G147400	Chr17:12147020-12148922	-1.0395	0.0030977	AT4G17030.1	AT-EXPR,ATEXLB1,ATEXPR1,ATHEXP BETA 3.1,EXLB1,EXPR	expansin-like B1
Glyma.17G181100	Chr17:20927852-20931251	-1.30213	0.00998914	AT4G19970.1
Glyma.17G236200	Chr17:39123093-39124429	-1.37023	0.0030977	AT1G27730.1	STZ,ZAT10	salt tolerance zinc finger
Glyma.18G000600	Chr18:99109-101506	-1.85019	0.0030977	AT5G17230.2	PSY	PHYTOENE SYNTHASE
Glyma.18G039900	Chr18:3250549-3252652	-1.89822	0.0030977	AT1G70780.1
Glyma.18G042100	Chr18:3553144-3554976	-1.88633	0.0030977	AT5G37490.1		ARM repeat superfamily protein
Glyma.18G057900	Chr18:5092694-5097651	-2.03584	0.00775019	AT5G58490.1		NAD(P)-binding Rossmann-fold superfamily protein
Glyma.18G072800	Chr18:6873380-6878947	-1.1665	0.0030977	AT1G55760.1		BTB/POZ domain-containing protein
Glyma.18G080200	Chr18:7684213-7686917	-1.02737	0.0030977	AT3G26300.1	CYP71B34	cytochrome P450, family 71, subfamily B, polypeptide 34
Glyma.18G141900	Chr18:22053881-22057005	-1.33373	0.0030977	AT1G12940.1	ATNRT2.5,NRT2.5	nitrate transporter2.5
Glyma.18G181800	Chr18:43843062-43847050	-1.21659	0.00775019	AT2G29050.1	ATRBL1,RBL1	RHOMBOID-like 1
Glyma.18G191300	Chr18:46180381-46181484	-1.47958	0.0030977	AT2G26975.1		Ctr copper transporter family
Glyma.18G208600	Chr18:49333193-49334690	-1.28993	0.0030977	AT4G34131.1	UGT73B3	UDP-glucosyl transferase 73B3
Glyma.18G209200	Chr18:49393344-49394941	-1.10018	0.0030977	AT3G51680.1		NAD(P)-binding Rossmann-fold superfamily protein
Glyma.18G257900	Chr18:54351176-54354493	-1.20203	0.00549674	AT3G49190.1		O-acyltransferase (WSD1-like) family protein
Glyma.19G002400	Chr19:163475-165819	-1.26674	0.0030977	AT5G38200.1		Class I glutamine amidotransferase-like superfamily protein
Glyma.19G014600	Chr19:1396437-1399090	-1.03513	0.0030977	AT4G31940.1	CYP82C4	cytochrome P450, family 82, subfamily C, polypeptide 4
Glyma.19G016100	Chr19:1592367-1594189	-1.2574	0.0030977	AT1G70090.2	GATL9,LGT8	glucosyl transferase family 8
Glyma.19G026000	Chr19:3267725-3269290	-1.51781	0.0030977	AT5G19790.1	RAP2.11	related to AP2 11
Glyma.19G026600	Chr19:3303657-3312907	-1.69009	0.0030977	AT4G13700.1	ATPAP23,PAP23	purple acid phosphatase 23
Glyma.19G029300	Chr19:3647594-3650393	-1.15671	0.00549674	AT3G02100.1		UDP-Glycosyltransferase superfamily protein
Glyma.19G046800	Chr19:7253609-7254976	-2.14778	0.0030977	AT5G38410.1		Ribulose bisphosphate carboxylase (small chain) family protein
Glyma.19G062800	Chr19:13424309-13426390	-1.02814	0.0030977	AT1G52800.1		2-oxoglutarate (2OG) and Fe(II)-dependent oxygenase superfamily protein
Glyma.19G102400	Chr19:35035771-35037104	-1.153	0.00549674	AT3G26740.1	CCL	CCR-like
Glyma.19G117900	Chr19:37437557-37438964	-1.48107	0.0030977
Glyma.19G133400	Chr19:39452515-39454707	-1.15267	0.0030977	AT1G52790.1		2-oxoglutarate (2OG) and Fe(II)-dependent oxygenase superfamily protein
Glyma.19G133500	Chr19:39464715-39465776	-1.4282	0.0030977
Glyma.19G140000	Chr19:40144671-40149892	-1.24585	0.0030977	AT1G63440.1	HMA5	heavy metal atpase 5
Glyma.19G155600	Chr19:41577303-41580680	-1.08963	0.0030977	AT4G02830.2
Glyma.19G157000	Chr19:41763615-41774908	-1.49293	0.0030977	AT4G02780.1	ABC33,ATCPS1,CPS,CPS1,GA1	Terpenoid cyclases/Protein prenyltransferases superfamily protein
Glyma.19G158500,Glyma.19G158600	Chr19:41911482-41914756	-1.05311	0.0030977	AT2G48140.1	EDA4	Bifunctional inhibitor/lipid-transfer protein/seed storage 2S albumin superfamily protein
Glyma.19G173000	Chr19:43357446-43361980	-1.12029	0.0030977	AT3G09470.2		Major facilitator superfamily protein
Glyma.19G174200	Chr19:43457931-43458737	-2.42305	0.0030977	AT2G37430.1		C2H2 and C2HC zinc fingers superfamily protein
Glyma.19G182700	Chr19:44154734-44155630	-1.16223	0.00775019
Glyma.19G188000	Chr19:44613446-44614173	-1.32822	0.0030977
Glyma.19G196400	Chr19:45352938-45354438	-1.51732	0.0030977	AT2G27310.1		F-box family protein
Glyma.19G198000	Chr19:45528992-45531564	-1.00726	0.0030977	AT2G36020.1	HVA22J	HVA22-like protein J
Glyma.19G198600	Chr19:45575607-45576562	-1.48748	0.0030977	AT2G35980.1	ATNHL10,NHL10,YLS9	Late embryogenesis abundant (LEA) hydroxyproline-rich glycoprotein family
Glyma.19G200800	Chr19:45766277-45771093	-1.94435	0.0030977	AT5G06510.2	NF-YA10	nuclear factor Y, subunit A10
Glyma.19G215700	Chr19:46878901-46879969	-1.25477	0.0030977	AT1G18290.1
Glyma.19G220800	Chr19:47280281-47281191	-1.34339	0.00549674	AT1G75250.1	ATRL6,RL6,RSM3	RAD-like 6
Glyma.19G260900	Chr19:50396333-50409947	-1.30523	0.0030977	AT1G01060.3	LHY,LHY1	Homeodomain-like superfamily protein
Glyma.20G000800	Chr20:76451-80093	-1.40324	0.0030977	AT2G01900.1		DNAse I-like superfamily protein
Glyma.20G044100	Chr20:8058511-8061990	-1.1659	0.0030977	AT3G24420.1		alpha/beta-Hydrolases superfamily protein
Glyma.20G124200	Chr20:36680237-36681457	-2.30926	0.0030977	AT3G03280.1
Glyma.20G125500	Chr20:36765174-36766117	-1.00085	0.0030977	AT2G01300.1
Glyma.20G129000	Chr20:37038317-37040153	-2.23581	0.0030977	AT2G26660.1	ATSPX2,SPX2	SPX domain gene 2
Glyma.20G131700	Chr20:37235415-37236733	-2.55391	0.0030977	AT3G19550.1
Glyma.20G133200	Chr20:37333482-37335062	-1.17407	0.0030977	AT1G27730.1	STZ,ZAT10	salt tolerance zinc finger
Glyma.20G142000	Chr20:38055036-38057101	-1.81767	0.0030977	AT5G54770.1	THI1,THI4,TZ	thiazole biosynthetic enzyme, chloroplast (ARA6) (THI1) (THI4)
Glyma.20G150600	Chr20:38940668-38942133	-1.11144	0.0030977	AT3G22840.1	ELIP,ELIP1	Chlorophyll A-B binding family protein
Glyma.20G167500	Chr20:40540604-40542727	-1.12573	0.0030977
Glyma.20G192100	Chr20:43072401-43078719	-1.27139	0.0030977	AT1G20510.1	OPCL1	OPC-8:0 CoA ligase1
Glyma.U022900	scaffold_22:342675-345431	-2.30844	0.00549674	AT2G26730.1		Leucine-rich repeat protein kinase family protein
Glyma.U027300	scaffold_27:174392-178911	-2.83445	0.0030977	AT3G09220.1	LAC7	laccase 7
Glyma.U038200	scaffold_44:47634-49329	-1.10193	0.0030977	AT5G09530.1		hydroxyproline-rich glycoprotein family protein
