# Supplementary material for: Comparative RNA-Seq Analysis Uncovers a Complex Regulatory Network for Soybean Cyst Nematode Resistance in Wild Soybean (Glycine soja)
Source: Sci Rep. 2017 Aug 29;7:9699. doi: 10.1038/s41598-017-09945-0 (PMC5575055; doi:10.1038/s41598-017-09945-0)
Supplement: Supplementary file 5 — Supplementary Dataset 4 [file 41598_2017_9945_MOESM5_ESM.xlsx]

## Sheet: Sheet1
Gene ID	Position	Foldchange(S54T/S54C)	FDR	Foldchange(S67T/S67C)	FDR	Best-hit-arabi-name	Arabi-symbol	Functional_description
Glyma.01G007000	Chr01:681556-683847	2.04325	0.00543127	1.46233	0.665814	AT3G16490.1	IQD26	IQ-domain 26
Glyma.01G008200	Chr01:802094-812507	2.85398	0.000594609	1.99271	0.0030977	AT3G28345.1		ABC transporter family protein
Glyma.01G012100	Chr01:1162069-1167484	9.97413	0.000594609	5.82368	0.0030977	AT4G16070.1		Mono-/di-acylglycerol lipase, N-terminal;Lipase, class 3
Glyma.01G012200	Chr01:1181821-1185096	2.04946	0.000594609	1.2792	0.496346	AT4G16070.1		Mono-/di-acylglycerol lipase, N-terminal;Lipase, class 3
Glyma.01G013200	Chr01:1245455-1250153	2.02075	0.000594609	1	1	AT3G14075.2		Mono-/di-acylglycerol lipase, N-terminal;Lipase, class 3
Glyma.01G022500	Chr01:2246169-2251398	2.13904	0.000594609	1.26927	0.797287	AT5G10510.2	AIL6,PLT3	AINTEGUMENTA-like 6
Glyma.01G024300	Chr01:2484221-2486235	5.87231	0.000594609	0.0450485	1
Glyma.01G032300	Chr01:3396703-3399050	4.23004	0.000594609	1.53671	0.419091
Glyma.01G035000	Chr01:3626091-3630869	2.62463	0.0024565	2.6862	0.185238	AT1G60030.1	ATNAT7,NAT7	nucleobase-ascorbate transporter 7
Glyma.01G036000	Chr01:3770840-3773093	3.08432	0.00286621	1.19191	0.916805	AT1G24100.1	UGT74B1	UDP-glucosyl transferase 74B1
Glyma.01G036600	Chr01:3860213-3861413	2.33058	0.000594609	1.11648	0.879031	AT1G68360.1		C2H2 and C2HC zinc fingers superfamily protein
Glyma.01G036900	Chr01:3922225-3924037	4.08066	0.00110641	1.72157	0.403879	AT1G59970.1		Matrixin family protein
Glyma.01G042100	Chr01:4603560-4610141	2.29121	0.000594609	0.959243	0.979066	AT1G69850.1	ATNRT1:2,NRT1:2,NTL1	nitrate transporter 1:2
Glyma.01G046300	Chr01:5337433-5338915	2.21257	0.000594609	1.32546	0.391339	AT2G15480.2	UGT73B5	UDP-glucosyl transferase 73B5
Glyma.01G061000	Chr01:8397418-8398861	2.87937	0.000594609	2.16227	0.181395
Glyma.01G069000	Chr01:11591807-11592486	3.49062	0.000594609	1.12301	0.917088
Glyma.01G087500	Chr01:26423046-26424870	2.41285	0.000594609	1.31145	0.52092	AT1G25560.1	EDF1,TEM1	AP2/B3 transcription factor family protein
Glyma.01G107700	Chr01:36806915-36811175	2.42326	0.000594609	1.28516	0.829963	AT5G05830.1		RING/FYVE/PHD zinc finger superfamily protein
Glyma.01G110100	Chr01:37387651-37391616	2.68981	0.000594609	2.72322	0.31577	AT5G01150.1		Protein of unknown function (DUF674)
Glyma.01G114400	Chr01:39584591-39586937	2.65558	0.000594609	1.04485	0.980738	AT3G60470.1		Plant protein of unknown function (DUF247)
Glyma.01G115500	Chr01:39968563-39970923	3.52419	0.000594609	1.61097	0.0285975
Glyma.01G115600	Chr01:39989694-39991769	2.92955	0.000594609	1.58957	0.179543	AT3G50190.1		Plant protein of unknown function (DUF247)
Glyma.01G115700	Chr01:40039931-40041904	6.0717	0.000594609	2.6192	0.0030977	AT3G50170.1		Plant protein of unknown function (DUF247)
Glyma.01G118000	Chr01:40666203-40669741	6.14526	0.00929802	8.85838	0.103733	AT5G01320.1		Thiamine pyrophosphate dependent pyruvate decarboxylase family protein
Glyma.01G120000	Chr01:41270984-41274854	15.5904	0.000594609	34.3206	0.766905	AT1G47890.1	AtRLP7,RLP7	receptor like protein 7
Glyma.01G130800	Chr01:44650306-44652815	5.34087	0.000594609	1.33293	0.728039	AT5G05340.1		Peroxidase superfamily protein
Glyma.01G131100	Chr01:44695013-44698838	4.55425	0.000594609	3.686	0.0553168	AT2G30970.1	ASP1	aspartate aminotransferase 1
Glyma.01G134600	Chr01:45617061-45626181	2.46049	0.000594609	1.35815	0.609577	AT2G18950.1	ATHPT,HPT1,TPT1,VTE2	homogentisate phytyltransferase 1
Glyma.01G141100	Chr01:47118753-47120515	3.04367	0.000594609	1.77581	0.146702	AT2G45360.1		Protein of unknown function (DUF1442)
Glyma.01G144900	Chr01:47957258-47961015	2.13464	0.000594609	1.47389	0.430161	AT2G45480.1	AtGRF9,GRF9	growth-regulating factor 9
Glyma.01G152200,Glyma.01G152300	Chr01:48919905-48923482	5.79661	0.00110641	1	1	AT3G47580.1		Leucine-rich repeat protein kinase family protein
Glyma.01G160100	Chr01:49869397-49871874	20.1801	0.000594609	43.8832	0.766905	AT3G12500.1	ATHCHIB,B-CHI,CHI-B,HCHIB,PR-3,PR3	basic chitinase
Glyma.01G161500	Chr01:49956120-49958722	3.7022	0.000594609	0.995352	0.995906	AT4G35770.1	ATSEN1,DIN1,SEN1	Rhodanese/Cell cycle control phosphatase superfamily protein
Glyma.01G170300	Chr01:50770156-50773422	2.16471	0.000594609	1.04457	0.980334	AT3G51030.1	ATTRX H1,ATTRX1,TRX1	thioredoxin H-type 1
Glyma.01G174100	Chr01:51102206-51104922	5.75533	0.000594609	9.86631	1	AT4G36600.1		Late embryogenesis abundant (LEA) protein
Glyma.01G175200	Chr01:51171927-51177637	2.63651	0.000594609	2.33848	0.0120262	AT2G25737.1		Sulfite exporter TauE/SafE family protein
Glyma.01G184200	Chr01:51952057-51953963	17.0206	0.000594609	6.46457	0.039629	AT1G49570.1		Peroxidase superfamily protein
Glyma.01G187700	Chr01:52284420-52286465	3.15484	0.000594609	2.05638	0.0030977	AT4G34050.1	CCoAOMT1	S-adenosyl-L-methionine-dependent methyltransferases superfamily protein
Glyma.01G195300	Chr01:52952164-52953181	2.02353	0.00286621	0.847725	0.827448	AT2G22880.1		VQ motif-containing protein
Glyma.01G203400	Chr01:53662609-53665746	2.28058	0.000594609	1.139	0.901964	AT4G17090.1	BAM3,BMY8,CT-BMY	chloroplast beta-amylase
Glyma.01G203500	Chr01:53667258-53670201	3.70569	0.000594609	1.23458	0.917322	AT5G47070.1		Protein kinase superfamily protein
Glyma.01G204600	Chr01:53736137-53739927	3.62912	0.000594609	1.51319	0.489436	AT5G07440.1	GDH2	glutamate dehydrogenase 2
Glyma.01G207100	Chr01:53907444-53909543	2.94143	0.000594609	0.85372	0.919311	AT5G53110.1		RING/U-box superfamily protein
Glyma.01G215500	Chr01:54604651-54610266	2.1027	0.000594609	1.21451	0.70294	AT4G11820.2	EMB2778,FKP1,HMGS,MVA1	hydroxymethylglutaryl-CoA synthase / HMG-CoA synthase / 3-hydroxy-3-methylglutaryl coenzyme A synthase
Glyma.01G215600	Chr01:54615585-54617528	2.53632	0.00110641	0.766205	0.902771	AT5G51920.1		Pyridoxal phosphate (PLP)-dependent transferases superfamily protein
Glyma.01G218200	Chr01:54828959-54830170	5.02046	0.000594609	2.90594	0.261154	AT1G63410.1		Protein of unknown function (DUF567)
Glyma.01G221200	Chr01:55022861-55025351	2.27909	0.000594609	1.29105	0.732488	AT4G23470.1		PLAC8 family protein
Glyma.01G233400	Chr01:55974988-55977220	2.41815	0.00202893	2.23026	0.314818	AT5G16770.2	AtMYB9,MYB9	myb domain protein 9
Glyma.01G238800	Chr01:56317140-56322861	3.22297	0.000594609	1.58628	0.130535	AT5G26340.1	ATSTP13,MSS1,STP13	Major facilitator superfamily protein
Glyma.01G241700	Chr01:56554569-56555176	2.42383	0.000594609	0.800926	0.647358
Glyma.01G244200	Chr01:56666150-56668277	3.66289	0.000594609	13.064	0.767627	AT1G49820.1	ATMTK,MTK	S-methyl-5-thioribose kinase
Glyma.02G005600	Chr02:604824-607323	3.62447	0.000594609	1.27076	0.848694	AT3G23250.1	ATMYB15,ATY19,MYB15	myb domain protein 15
Glyma.02G007400	Chr02:765014-766775	5.21603	0.00364092	1.07806	0.988176	AT1G02360.1		Chitinase family protein
Glyma.02G009300	Chr02:913656-916309	6.50183	0.000594609	3.88945	0.181395	AT1G02460.1		Pectin lyase-like superfamily protein
Glyma.02G009400	Chr02:922171-923187	4.0631	0.000594609	1.36412	0.38365
Glyma.02G009500	Chr02:932320-933067	3.9815	0.000594609	1.74492	0.0030977	AT1G02450.1	NIMIN-1,NIMIN1	NIM1-interacting 1
Glyma.02G021400,Glyma.02G021500	Chr02:1900349-1906855	2.21146	0.000594609	1.10802	0.938388	AT5G62740.1	ATHIR1,HIR1	SPFH/Band 7/PHB domain-containing membrane-associated protein family
Glyma.02G022200	Chr02:1965487-1972103	3.87507	0.000594609	0.685753	0.664721	AT1G69850.1	ATNRT1:2,NRT1:2,NTL1	nitrate transporter 1:2
Glyma.02G028600,Glyma.02G028700	Chr02:2604248-2616021	7.17619	0.000594609	1.32153	0.387098	AT1G59970.1		Matrixin family protein
Glyma.02G028800	Chr02:2625276-2627188	4.47524	0.000594609	0.68725	0.766738	AT1G59970.1		Matrixin family protein
Glyma.02G029400	Chr02:2698044-2699137	3.65415	0.000594609	2.25686	0.0120262	AT1G68360.1		C2H2 and C2HC zinc fingers superfamily protein
Glyma.02G042500	Chr02:3995111-3998421	26.928	0.000594609	2.92824	0.0030977	AT3G12500.1	ATHCHIB,B-CHI,CHI-B,HCHIB,PR-3,PR3	basic chitinase
Glyma.02G043500,Glyma.02G043600	Chr02:4058111-4060958	2.00905	0.000594609	0.723628	0.484515	AT2G17030.1		F-box family protein with a domain of unknown function (DUF295)
Glyma.02G047400	Chr02:4356202-4358686	2.1453	0.000594609	1.28472	0.763071	AT4G38660.1		Pathogenesis-related thaumatin superfamily protein
Glyma.02G052100	Chr02:4791702-4793180	7.00687	0.000594609	0.238904	0.768997
Glyma.02G053600	Chr02:4889653-4892206	5.99769	0.000594609	1.57156	0.314189	AT3G50930.1	BCS1	cytochrome BC1 synthesis
Glyma.02G054200	Chr02:4915244-4917897	54.5616	0.000594609	8.08876	0.0030977	AT1G19640.1	JMT	jasmonic acid carboxyl methyltransferase
Glyma.02G054900	Chr02:4969682-4970505	2.15279	0.0024565	0.654992	0.316455	AT2G18210.1
Glyma.02G058000	Chr02:5198900-5201775	5.45014	0.000594609	1.37861	0.665364	AT2G18480.1		Major facilitator superfamily protein
Glyma.02G059500	Chr02:5356618-5363076	3.56141	0.000594609	1.23434	0.764433	AT4G36850.1		PQ-loop repeat family protein / transmembrane family protein
Glyma.02G080200	Chr02:6909162-6912120	3.58932	0.000594609	1.95549	0.0662308	AT2G33710.2		Integrase-type DNA-binding superfamily protein
Glyma.02G085600	Chr02:7452799-7459569	2.66885	0.000594609	1.61562	0.108423	AT3G12580.1	ATHSP70,HSP70	heat shock protein 70
Glyma.02G086100	Chr02:7499966-7510309	2.05224	0.000594609	0.99176	0.994421	AT1G14790.1	ATRDRP1,RDR1	RNA-dependent RNA polymerase 1
Glyma.02G089900	Chr02:7903638-7908241	3.27745	0.00202893	2.63682	0.0285975	AT1G66760.2		MATE efflux family protein
Glyma.02G092500	Chr02:8184755-8186085	2.34091	0.00577911	0.862811	0.902034	AT2G39530.1		Uncharacterised protein family (UPF0497)
Glyma.02G104300	Chr02:9891041-9893305	2.20781	0.000594609	1.08675	0.933966	AT2G15490.1	UGT73B4	UDP-glycosyltransferase 73B4
Glyma.02G119300	Chr02:11746770-11748199	2.54608	0.000594609	1.4459	0.568392
Glyma.02G125600	Chr02:12584739-12587472	3.93689	0.000594609	0.905313	0.923328	AT2G14960.1	GH3.1	Auxin-responsive GH3 family protein
Glyma.02G125700	Chr02:12589184-12591860	5.54906	0.000594609	1.85041	0.445132
Glyma.02G125800	Chr02:12595348-12597755	4.51808	0.000594609	2.29848	0.0285975
Glyma.02G125900	Chr02:12599794-12600593	2.59196	0.000594609	1.223	0.693952
Glyma.02G128800	Chr02:13148101-13150151	2.63278	0.000594609	1.16028	0.836452	AT1G13480.1		Protein of unknown function (DUF1262)
Glyma.02G136900	Chr02:14158369-14161539	2.2433	0.00402557	1.10983	0.959979	AT2G23530.1		Zinc-finger domain of monoamine-oxidase A repressor R1
Glyma.02G149000	Chr02:15336978-15337755	2.05857	0.000594609	0.778943	0.721584	AT3G63088.1	DVL14,RTFL14	ROTUNDIFOLIA like 14
Glyma.02G153100	Chr02:15732981-15733688	2.94772	0.00610133	0.812565	0.922602	AT3G62950.1		Thioredoxin superfamily protein
Glyma.02G156100	Chr02:16311870-16314520	4.41127	0.000594609	2.80656	0.0030977	AT5G25120.1	CYP71B11	ytochrome p450, family 71, subfamily B, polypeptide 11
Glyma.02G157900	Chr02:17155098-17156627	2.79605	0.00110641	1.11108	0.963552	AT4G39235.1
Glyma.02G187200	Chr02:34515864-34517598	2.66732	0.000594609	1.15411	0.844225	AT2G29420.1	ATGSTU7,GST25,GSTU7	glutathione S-transferase tau 7
Glyma.02G205000	Chr02:39017362-39019287	2.22555	0.00326143	2.1457	0.572055	AT2G24030.1		zinc ion binding;nucleic acid binding
Glyma.02G220500	Chr02:40828234-40835449	2.02061	0.000594609	1.54069	0.202125	AT4G27870.1		Vacuolar iron transporter (VIT) family protein
Glyma.02G226500	Chr02:41337758-41343807	2.25722	0.000594609	1.7454	0.389783	AT2G38170.3	ATCAX1,CAX1,RCI4	cation exchanger 1
Glyma.02G227100	Chr02:41407877-41409786	2.58427	0.0015789	1.66281	0.65035	AT5G58630.1
Glyma.02G233400	Chr02:42095407-42101804	5.70497	0.000594609	4.5974	0.09378
Glyma.02G233800	Chr02:42128486-42131570	45.8568	0.000594609	12.8077	0.0030977	AT5G05340.1		Peroxidase superfamily protein
Glyma.02G235400	Chr02:42291749-42294256	2.60983	0.000594609	1.52991	0.356082	AT2G45260.1		Plant protein of unknown function (DUF641)
Glyma.02G239100	Chr02:42754797-42755899	2.68312	0.000594609	0.672603	0.356396	AT1G65690.1		Late embryogenesis abundant (LEA) hydroxyproline-rich glycoprotein family
Glyma.02G239800	Chr02:42848298-42849703	3.88565	0.00402557	0.963393	0.993281	AT5G56550.1	ATOXS3,OXS3	oxidative stress 3
Glyma.02G243300	Chr02:43137147-43137878	2.79959	0.000594609	0.874777	0.919693
Glyma.02G246900	Chr02:43474643-43475667	4.09262	0.000594609	1.25392	0.921969	AT1G49000.1
Glyma.02G252200	Chr02:43927078-43932886	2.40987	0.000594609	1.49815	0.0987015	AT3G46850.1		Subtilase family protein
Glyma.02G257700	Chr02:44423023-44426882	2.15817	0.000594609	1.31996	0.570321	AT3G11180.1		2-oxoglutarate (2OG) and Fe(II)-dependent oxygenase superfamily protein
Glyma.02G268200	Chr02:45277439-45279284	2.62158	0.000594609	1.43097	0.331452	AT1G05010.1	ACO4,EAT1,EFE	ethylene-forming enzyme
Glyma.02G268300	Chr02:45282041-45288610	8.10701	0.000594609	0.780126	0.872	AT3G18670.1		Ankyrin repeat family protein
Glyma.02G270700	Chr02:45468633-45473722	6.65988	0.000594609	2.01345	1	AT3G21630.1	CERK1,LYSM RLK1	chitin elicitor receptor kinase 1
Glyma.02G280100	Chr02:46249863-46251394	2.48354	0.0043895	0.943256	0.980999	AT5G12340.1
Glyma.02G282900	Chr02:46489777-46493148	5.58404	0.000594609	9.21022	0.76913	AT2G40260.1		Homeodomain-like superfamily protein
Glyma.02G283900	Chr02:46550396-46551943	3.45933	0.000594609	1	1	AT2G30860.1	ATGSTF7,ATGSTF9,GLUTTR,GSTF9	glutathione S-transferase PHI 9
Glyma.02G293500	Chr02:47207121-47210421	2.22604	0.000594609	1.3134	0.630447	AT3G20330.1	PYRB	PYRIMIDINE B
Glyma.02G298500	Chr02:47580166-47586555	2.11431	0.000594609	0.80969	0.723792	AT3G13080.1	ATMRP3,MRP3	multidrug resistance-associated protein 3
Glyma.02G301100	Chr02:47712087-47713541	8.29181	0.000594609	6.00327	1	AT5G55850.3	NOI	RPM1-interacting protein 4 (RIN4) family protein
Glyma.02G309000	Chr02:48268701-48269482	7.37255	0.000594609	7.9273	0.521589	AT2G04515.1
Glyma.03G002300	Chr03:225253-226405	6.63381	0.000594609	1.38653	0.726731	AT1G66550.2	ATWRKY67,WRKY67	WRKY DNA-binding protein 67
Glyma.03G014400	Chr03:1438339-1442707	2.109	0.000594609	1.43772	0.306919	AT3G61220.1		NAD(P)-binding Rossmann-fold superfamily protein
Glyma.03G016100	Chr03:1583079-1584074	4.30973	0.00507705	2.11178	0.680793	AT2G45760.1	BAL,BAP2	BON association protein 2
Glyma.03G016200	Chr03:1586808-1587624	8.08586	0.0015789	0.656209	0.848529	AT2G45760.1	BAL,BAP2	BON association protein 2
Glyma.03G016300	Chr03:1592484-1593462	3.33955	0.000594609	0.503078	0.28103	AT2G45760.1	BAL,BAP2	BON association protein 2
Glyma.03G016400	Chr03:1597131-1598225	7.48911	0.000594609	0.700968	0.684241	AT2G45760.1	BAL,BAP2	BON association protein 2
Glyma.03G021600	Chr03:2240685-2246512	2.41333	0.000594609	0.976271	0.993705	AT2G45510.1	CYP704A2	cytochrome P450, family 704, subfamily A, polypeptide 2
Glyma.03G024200	Chr03:2607578-2608770	4.88093	0.000594609	0.832923	0.699416
Glyma.03G024400	Chr03:2641195-2642209	4.9435	0.000594609	0.862942	0.797728
Glyma.03G024500	Chr03:2666549-2668018	3.36233	0.000594609	1	1
Glyma.03G024600	Chr03:2670878-2672109	2.73854	0.000594609	1	1
Glyma.03G025200	Chr03:2725015-2726206	2.56599	0.000594609	1	1
Glyma.03G026000	Chr03:2813566-2814916	2.06265	0.00364092	1.27919	0.753236	AT5G62280.1		Protein of unknown function (DUF1442)
Glyma.03G038100	Chr03:4704294-4706682	2.71223	0.00644005	0.732073	0.606188	AT5G05340.1		Peroxidase superfamily protein
Glyma.03G054900	Chr03:7467092-7472007	3.26348	0.000594609	1.98566	0.392981	AT4G27290.1		S-locus lectin protein kinase family protein
Glyma.03G057100	Chr03:8001161-8005390	8.74903	0.00286621	20.45	0.769305	AT5G05600.1		2-oxoglutarate (2OG) and Fe(II)-dependent oxygenase superfamily protein
Glyma.03G061200	Chr03:9204850-9206663	2.2548	0.00959685	0.997483	0.997524	AT3G50160.1		Plant protein of unknown function (DUF247)
Glyma.03G061300	Chr03:9208538-9210992	2.72784	0.000594609	0.992563	0.994806
Glyma.03G063000	Chr03:9782463-9787213	2.48195	0.00286621	0.839246	0.89649	AT5G01260.2		Carbohydrate-binding-like fold
Glyma.03G088800	Chr03:26329302-26332471	3.46532	0.000594609	0.804075	0.753672	AT3G25250.1	AGC2,AGC2-1,AtOXI1,OXI1	AGC (cAMP-dependent, cGMP-dependent and protein kinase C) kinase family protein
Glyma.03G090200	Chr03:26849525-26852341	4.95857	0.0024565	1	1	AT5G60900.1	RLK1	receptor-like protein kinase 1
Glyma.03G090500	Chr03:26893240-26896056	3.99727	0.00543127	1	1	AT5G60900.1	RLK1	receptor-like protein kinase 1
Glyma.03G091100	Chr03:27025144-27034862	2.53064	0.000594609	1.42844	0.190018	AT3G48770.1		DNA binding;ATP binding
Glyma.03G097600	Chr03:28531241-28535136	2.16868	0.000594609	1.11474	0.887624	AT5G16990.1		Zinc-binding dehydrogenase family protein
Glyma.03G098600	Chr03:28655668-28658417	2.60722	0.000594609	1.98362	0.0030977	AT5G16970.1	AER,AT-AER	alkenal reductase
Glyma.03G101000	Chr03:28992736-29005762	2.49073	0.000594609	1.28866	0.461321	AT3G60160.1	ATMRP9,MRP9	multidrug resistance-associated protein 9
Glyma.03G111700	Chr03:31704855-31705918	4.74888	0.00110641	1.46734	0.620654	AT2G44840.1	ATERF13,EREBP,ERF13	ethylene-responsive element binding factor 13
Glyma.03G112700	Chr03:31930424-31931607	4.13683	0.0015789	1.89788	0.286452	AT2G44840.1	ATERF13,EREBP,ERF13	ethylene-responsive element binding factor 13
Glyma.03G113200	Chr03:32000184-32001852	5.33996	0.0024565	1.92758	0.797984	AT3G51680.1		NAD(P)-binding Rossmann-fold superfamily protein
Glyma.03G115100	Chr03:32278684-32282963	3.68874	0.000594609	1.2832	0.485486	AT2G44930.1		Plant protein of unknown function (DUF247)
Glyma.03G116300	Chr03:32461523-32465291	2.11457	0.000594609	0.714918	0.222918	AT3G17380.1		TRAF-like family protein
Glyma.03G117500	Chr03:32675474-32678453	2.7404	0.000594609	1.34508	0.78038	AT1G02065.1	SPL8	squamosa promoter binding protein-like 8
Glyma.03G132900	Chr03:34783732-34786513	5.84904	0.000594609	2.49602	0.0030977	AT3G57270.1	BG1	beta-1,3-glucanase 1
Glyma.03G142100	Chr03:35797318-35799467	3.48863	0.000594609	1.08952	0.927418	AT5G06900.1	CYP93D1	cytochrome P450, family 93, subfamily D, polypeptide 1
Glyma.03G143700	Chr03:35944731-35946959	4.07946	0.000594609	2.14243	0.0030977	AT5G06900.1	CYP93D1	cytochrome P450, family 93, subfamily D, polypeptide 1
Glyma.03G143800	Chr03:35963776-35965090	2.40249	0.000594609	1.11015	0.935989	AT3G57950.1
Glyma.03G147700	Chr03:36329059-36329804	8.78111	0.000594609	3.92976	0.0030977	AT5G42500.1		Disease resistance-responsive (dirigent-like protein) family protein
Glyma.03G156700	Chr03:37189824-37198694	2.24082	0.000594609	1.30518	0.424383	AT3G51895.1	AST12,SULTR3;1	sulfate transporter 3;1
Glyma.03G157800	Chr03:37327763-37328788	2.35202	0.000594609	0.964975	0.989933	AT3G22930.1	CML11	calmodulin-like 11
Glyma.03G159000	Chr03:37428684-37433788	5.15945	0.000594609	4.14765	0.0622836	AT2G30550.2		alpha/beta-Hydrolases superfamily protein
Glyma.03G159500	Chr03:37466299-37471751	2.37406	0.000594609	1.32985	0.755509	AT2G30580.1	DRIP2	DREB2A-interacting protein 2
Glyma.03G160100	Chr03:37519191-37521056	3.46424	0.000594609	0.94484	0.975596	AT5G63450.1	CYP94B1	cytochrome P450, family 94, subfamily B, polypeptide 1
Glyma.03G163100	Chr03:37800043-37802018	11.8447	0.0015789	5.00522	0.0157504	AT3G23250.1	ATMYB15,ATY19,MYB15	myb domain protein 15
Glyma.03G165800	Chr03:38051256-38055589	2.83309	0.000594609	1.43921	0.583917	AT4G08850.1		Leucine-rich repeat receptor-like protein kinase family protein
Glyma.03G171500	Chr03:38601038-38606103	3.87716	0.000594609	1.44122	0.550353	AT3G53720.1	ATCHX20,CHX20	cation/H+ exchanger 20
Glyma.03G181600	Chr03:39351926-39355288	2.66189	0.000594609	1.89359	0.0536755	AT2G37040.1	ATPAL1,PAL1	PHE ammonia lyase 1
Glyma.03G181700	Chr03:39362676-39366612	2.245	0.000594609	1.16729	0.838825	AT2G37040.1	ATPAL1,PAL1	PHE ammonia lyase 1
Glyma.03G184800	Chr03:39686663-39689807	3.87854	0.000594609	1.59282	0.0613835	AT2G36840.1		ACT-like superfamily protein
Glyma.03G187900	Chr03:39902223-39905432	3.31759	0.0043895	1.0235	0.994806	AT2G36690.1		2-oxoglutarate (2OG) and Fe(II)-dependent oxygenase superfamily protein
Glyma.03G197900	Chr03:40721163-40723468	7.5749	0.000594609	2.03549	0.520382	AT5G22380.1	anac090,NAC090	NAC domain containing protein 90
Glyma.03G202600	Chr03:41097161-41098756	2.95368	0.000594609	1.17185	0.882808	AT3G52450.1	PUB22	plant U-box 22
Glyma.03G215000	Chr03:41968422-41969314	10.8114	0.000594609	1.80945	0.333577	AT1G02820.1		Late embryogenesis abundant 3 (LEA3) family protein
Glyma.03G215500	Chr03:41994797-41995892	2.24635	0.000594609	1.24695	0.813012	AT3G62690.1	ATL5	AtL5
Glyma.03G215800	Chr03:42010249-42012819	2.34464	0.000594609	1.22733	0.783963	AT4G02330.1	ATPMEPCRB	Plant invertase/pectin methylesterase inhibitor superfamily
Glyma.03G217300	Chr03:42126714-42130465	2.05865	0.000594609	1.07251	0.965081	AT3G05700.1		Drought-responsive family protein
Glyma.03G218000	Chr03:42172600-42173236	2.35741	0.0043895	2.17749	0.0208536	AT2G47480.1		Protein of unknown function (DUF3511)
Glyma.03G222400	Chr03:42529808-42530598	2.21263	0.000594609	1.8508	0.39529	AT1G02450.1	NIMIN-1,NIMIN1	NIM1-interacting 1
Glyma.03G233800	Chr03:43456533-43457932	2.26718	0.0043895	0.560285	0.421976	AT1G09155.1	AtPP2-B15,PP2-B15	phloem protein 2-B15
Glyma.03G233900	Chr03:43459020-43463889	3.64444	0.0043895	0.868701	0.850374	AT1G09155.1	AtPP2-B15,PP2-B15	phloem protein 2-B15
Glyma.03G246000	Chr03:44312957-44316698	3.24125	0.000594609	1.51555	0.548284	AT1G76890.2	AT-GT2,GT2	Duplicated homeodomain-like superfamily protein
Glyma.03G247000	Chr03:44384141-44388319	3.64525	0.000594609	2.23276	0.0224302	AT5G28840.2	GME	GDP-D-mannose 3\',5\'-epimerase
Glyma.03G249000	Chr03:44521819-44526089	3.96587	0.000594609	1.57602	0.431291	AT5G28640.1	AN3,ATGIF1,GIF,GIF1	SSXT family protein
Glyma.03G249100	Chr03:44529231-44529956	4.1093	0.000594609	0.970314	0.989377
Glyma.03G250600	Chr03:44634083-44635415	4.12259	0.000594609	1.43817	0.750892	AT3G23250.1	ATMYB15,ATY19,MYB15	myb domain protein 15
Glyma.03G257100	Chr03:45182165-45185799	9.79557	0.000594609	1.50413	1	AT1G01340.2	ACBK1,ATCNGC10,CNGC10	cyclic nucleotide gated channel 10
Glyma.03G259100	Chr03:45339927-45343041	2.2656	0.000594609	0.811195	0.826646	AT2G46600.1		Calcium-binding EF-hand family protein
Glyma.03G261400	Chr03:45488449-45489586	3.83312	0.000594609	1.29664	0.860863	AT4G01410.1		Late embryogenesis abundant (LEA) hydroxyproline-rich glycoprotein family
Glyma.04G003100	Chr04:258986-262099	4.83057	0.00959685	2.05683	0.531277	AT4G35110.3		Arabidopsis phospholipase-like protein (PEARLI 4) family
Glyma.04G003600	Chr04:294704-296341	2.28766	0.00202893	1.55687	0.696418	AT4G35070.1		SBP (S-ribonuclease binding protein) family protein
Glyma.04G005200	Chr04:433401-436407	2.6452	0.000594609	1.83128	0.455958	AT2G21120.1		Protein of unknown function (DUF803)
Glyma.04G007300	Chr04:564064-566082	2.33574	0.000594609	1.44977	0.369694	AT2G16570.1	ASE1,ATASE,ATASE1	GLN phosphoribosyl pyrophosphate amidotransferase 1
Glyma.04G010900	Chr04:851720-853481	2.24133	0.000594609	0.934801	0.962092	AT5G38020.1		S-adenosyl-L-methionine-dependent methyltransferases superfamily protein
Glyma.04G013800	Chr04:1039832-1041793	3.03903	0.0015789	3.87265	0.0208536	AT1G19180.1	JAZ1,TIFY10A	jasmonate-zim-domain protein 1
Glyma.04G017200	Chr04:1306880-1311976	2.56384	0.000594609	1.39063	0.535765	AT1G76360.1		Protein kinase superfamily protein
Glyma.04G018400	Chr04:1436019-1443342	2.18523	0.000594609	1.10657	0.947907	AT1G42430.1
Glyma.04G030900	Chr04:2502100-2507434	3.62475	0.000594609	1.24194	0.73157	AT1G19530.1
Glyma.04G040600	Chr04:3239923-3244675	2.37332	0.000594609	1.40887	0.768308	AT2G25737.1		Sulfite exporter TauE/SafE family protein
Glyma.04G042100	Chr04:3384561-3386346	8.20447	0.000594609	2.01808	0.378592	AT3G16150.1		N-terminal nucleophile aminohydrolases (Ntn hydrolases) superfamily protein
Glyma.04G042500	Chr04:3429720-3432271	3.16367	0.000594609	2.15065	0.149596	AT2G19130.1		S-locus lectin protein kinase family protein
Glyma.04G049200	Chr04:3978570-3986480	4.29766	0.000594609	1.14838	0.912497	AT1G10070.2	ATBCAT-2,BCAT-2	branched-chain amino acid transaminase 2
Glyma.04G050800	Chr04:4128983-4133372	4.92073	0.0024565	4.32252	0.132885	AT4G32980.1	ATH1	homeobox gene 1
Glyma.04G052600	Chr04:4262302-4265155	2.24525	0.000594609	1.22758	0.656495	AT5G11950.2		Putative lysine decarboxylase family protein
Glyma.04G054200	Chr04:4398610-4400023	6.30452	0.000594609	2.70599	0.3613	AT5G26170.1	ATWRKY50,WRKY50	WRKY DNA-binding protein 50
Glyma.04G058100	Chr04:4764844-4766970	2.82769	0.000594609	1.0278	0.989377	AT5G42830.1		HXXXD-type acyl-transferase family protein
Glyma.04G060800	Chr04:4961251-4966129	2.47497	0.000594609	0.629778	0.128368	AT4G31820.1	ENP,MAB4,NPY1	Phototropic-responsive NPH3 family protein
Glyma.04G062600	Chr04:5175194-5176322	2.25246	0.000594609	1.57819	0.320385	AT5G10970.1		C2H2 and C2HC zinc fingers superfamily protein
Glyma.04G079300	Chr04:6636114-6637472	4.71005	0.000594609	1.93987	0.0921086	AT2G25735.1
Glyma.04G091600	Chr04:8052536-8054787	2.10213	0.0015789	2.47879	0.265464	AT5G49700.1		Predicted AT-hook DNA-binding family protein
Glyma.04G099200	Chr04:9039385-9040395	5.3364	0.00286621	1.35218	0.825196	AT1G35210.1
Glyma.04G104400	Chr04:9885008-9889282	2.078	0.00473094	0.802622	0.912536	AT1G22180.2		Sec14p-like phosphatidylinositol transfer family protein
Glyma.04G107500	Chr04:11317834-11319777	2.38331	0.000594609	1.26571	0.56944	AT3G09270.1	ATGSTU8,GSTU8	glutathione S-transferase TAU 8
Glyma.04G108500	Chr04:11551407-11552157	32.3045	0.000594609	1.0735	0.98137	AT1G53540.1		HSP20-like chaperones superfamily protein
Glyma.04G121000	Chr04:15151705-15155734	12.2125	0.000594609	2.63844	0.335842	AT4G29330.1	DER1	DERLIN-1
Glyma.04G121700	Chr04:15326289-15328370	14.5853	0.000594609	2.53715	0.0255553
Glyma.04G127100	Chr04:17126078-17130669	2.06335	0.000594609	1.1134	0.918641	AT4G23180.1	CRK10,RLK4	cysteine-rich RLK (RECEPTOR-like protein kinase) 10
Glyma.04G129900	Chr04:18144846-18146746	2.12009	0.000594609	1.32757	0.669552	AT5G04890.1	RTM2	HSP20-like chaperones superfamily protein
Glyma.04G134200	Chr04:19214275-19215243	4.20999	0.0015789	1.70727	0.681901	AT3G56710.1	SIB1	sigma factor binding protein 1
Glyma.04G137100,Glyma.04G137200	Chr04:20921107-20927923	2.1613	0.00610133	1.15482	0.969368
Glyma.04G152100	Chr04:33958085-33960897	3.83786	0.000594609	2.33461	0.0313755	AT3G24330.1		O-Glycosyl hydrolases family 17 protein
Glyma.04G152800	Chr04:34611974-34614468	2.02337	0.000594609	1.05183	0.975939	AT3G25590.1
Glyma.04G174300	Chr04:43578782-43581108	2.57589	0.0024565	2.37707	1	AT3G01280.1	ATVDAC1,VDAC1	voltage dependent anion channel 1
Glyma.04G190400	Chr04:46109701-46112064	6.92222	0.000594609	1.85486	0.0491818	AT2G31880.1	EVR,SOBIR1	Leucine-rich repeat protein kinase family protein
Glyma.04G208400	Chr04:48074494-48084993	2.56115	0.000594609	0.882581	0.963594	AT5G63800.1	BGAL6,MUM2	Glycosyl hydrolase family 35 protein
Glyma.04G208500	Chr04:48086648-48100254	2.00944	0.000594609	1.07401	0.948748	AT5G63810.1	BGAL10	beta-galactosidase 10
Glyma.04G218700	Chr04:48971779-48974496	3.89701	0.000594609	1.57245	0.735035	AT5G64810.1	ATWRKY51,WRKY51	WRKY DNA-binding protein 51
Glyma.04G220600	Chr04:49133079-49135000	14.7179	0.000594609	4.0444	0.0030977	AT5G05340.1		Peroxidase superfamily protein
Glyma.04G223300	Chr04:49386504-49389183	3.51812	0.000594609	0.990259	0.994328	AT3G56400.1	ATWRKY70,WRKY70	WRKY DNA-binding protein 70
Glyma.04G227900	Chr04:49711250-49720745	5.27723	0.000594609	3.14405	0.0030977	AT5G24530.1	DMR6	2-oxoglutarate (2OG) and Fe(II)-dependent oxygenase superfamily protein
Glyma.04G230000	Chr04:49888836-49889767	4.50634	0.000594609	22.2862	0.647639
Glyma.04G230400	Chr04:49904855-49905610	3.99603	0.000594609	1.8698	0.181084
Glyma.04G244400	Chr04:51208217-51208956	4.06596	0.000594609	0.86922	0.928061
Glyma.04G244800	Chr04:51231799-51232220	6.66639	0.000594609	1.6974	0.432263
Glyma.04G246900	Chr04:51419774-51420848	2.70023	0.000594609	3.42687	0.0157504	AT1G77400.1
Glyma.04G248700	Chr04:51564204-51567368	2.83668	0.000594609	0.939252	0.972604	AT1G44130.1		Eukaryotic aspartyl protease family protein
Glyma.05G002200	Chr05:170547-171363	6.4664	0.000594609	2.23181	0.0030977	AT3G18280.1		Bifunctional inhibitor/lipid-transfer protein/seed storage 2S albumin superfamily protein
Glyma.05G007100	Chr05:679316-687985	3.43317	0.000594609	0.37453	0.296638	AT3G01500.2	ATBCA1,ATSABP3,CA1,SABP3	carbonic anhydrase 1
Glyma.05G007600	Chr05:717220-722645	2.93085	0.000594609	1.09422	0.954468	AT5G14760.1	AO	L-aspartate oxidase
Glyma.05G008900	Chr05:795681-796746	4.68837	0.0043895	1.07944	1	AT5G25940.1		early nodulin-related
Glyma.05G011200	Chr05:981445-982115	3.7973	0.000594609	0.206347	0.0157504
Glyma.05G022100	Chr05:1929175-1933096	2.73562	0.000594609	1.53046	0.454136	AT5G07990.1	CYP75B1,D501,TT7	Cytochrome P450 superfamily protein
Glyma.05G029200	Chr05:2510681-2517960	2.13507	0.000594609	1.51647	0.0867091	AT5G62530.1	ALDH12A1,ATP5CDH,P5CDH	aldehyde dehydrogenase 12A1
Glyma.05G029500	Chr05:2535188-2537245	2.06582	0.00644005	1.05908	0.983388	AT2G27140.1		HSP20-like chaperones superfamily protein
Glyma.05G032100	Chr05:2794635-2796021	2.05096	0.000594609	0.758431	0.72794
Glyma.05G033600	Chr05:2918076-2918869	2.19135	0.00326143	1.15195	0.943492	AT1G19020.1
Glyma.05G036300	Chr05:3189466-3192730	2.45576	0.000594609	1.07175	0.979066	AT1G23820.1	SPDS1	spermidine synthase 1
Glyma.05G053400	Chr05:4840433-4841854	2.75048	0.000594609	1.80523	0.668077	AT2G27830.1
Glyma.05G058100	Chr05:5379220-5381831	2.16999	0.000594609	1.68304	0.00998914	AT4G17260.1		Lactate/malate dehydrogenase family protein
Glyma.05G068000	Chr05:6883815-6887514	3.43992	0.000594609	2.83801	1	AT4G17090.1	BAM3,BMY8,CT-BMY	chloroplast beta-amylase
Glyma.05G068800	Chr05:7117938-7118829	2.31723	0.000594609	1.64097	0.710009	AT5G38610.1		Plant invertase/pectin methylesterase inhibitor superfamily protein
Glyma.05G083900	Chr05:14416702-14417619	2.72108	0.000594609	1.09088	0.951139	AT2G23440.1
Glyma.05G084000	Chr05:14422066-14422796	10.7266	0.000594609	2.1285	0.0208536	AT2G23440.1
Glyma.05G085200	Chr05:15489207-15492400	2.0942	0.000594609	1.18834	0.806386	AT2G15680.1		Calcium-binding EF-hand family protein
Glyma.05G106800	Chr05:28384430-28386370	2.26134	0.000594609	1.26351	0.804903	AT1G70210.1	ATCYCD1;1,CYCD1;1	CYCLIN D1;1
Glyma.05G113000	Chr05:29996332-29999120	3.41678	0.000594609	2.1346	0.225788	AT4G17980.1	anac071,NAC071	NAC domain containing protein 71
Glyma.05G119500	Chr05:31236890-31244123	4.45131	0.000594609	1.74378	0.295645	AT4G33430.1	ATBAK1,ATSERK3,BAK1,ELG,RKS10,SERK3	BRI1-associated receptor kinase
Glyma.05G119600	Chr05:31254729-31262702	2.86472	0.000594609	1.25537	0.638055	AT4G33430.1	ATBAK1,ATSERK3,BAK1,ELG,RKS10,SERK3	BRI1-associated receptor kinase
Glyma.05G124900	Chr05:31831741-31833736	2.66082	0.000594609	1.07165	0.974834	AT2G34790.1	EDA28,MEE23	FAD-binding Berberine family protein
Glyma.05G128400	Chr05:32173781-32174702	7.20573	0.000594609	1.55721	0.769555
Glyma.05G131000	Chr05:32406455-32407529	6.98838	0.00868978	1.32196	0.922766
Glyma.05G135000	Chr05:32742148-32755028	4.16192	0.000594609	2.21908	1	AT1G65810.1		P-loop containing nucleoside triphosphate hydrolases superfamily protein
Glyma.05G142400	Chr05:33575914-33581420	2.03735	0.000594609	1.45432	0.205501	AT1G30220.1	ATINT2,INT2	inositol transporter 2
Glyma.05G145000	Chr05:33892147-33900808	2.3372	0.00286621	1.08076	0.968545	AT3G13080.1	ATMRP3,MRP3	multidrug resistance-associated protein 3
Glyma.05G147000	Chr05:34085642-34088841	10.8074	0.000594609	6.25986	0.0895258	AT1G67980.1	CCOAMT	caffeoyl-CoA 3-O-methyltransferase
Glyma.05G161300	Chr05:35302139-35303410	2.1294	0.00326143	3.11921	1	AT2G29420.1	ATGSTU7,GST25,GSTU7	glutathione S-transferase tau 7
Glyma.05G162500	Chr05:35371189-35375992	5.47949	0.000594609	1.75574	0.712319	AT4G18910.1	ATNLM2,NIP1;2,NLM2	NOD26-like intrinsic protein 1;2
Glyma.05G164700	Chr05:35543930-35549196	2.42579	0.00286621	0.772288	0.871508	AT2G25737.1		Sulfite exporter TauE/SafE family protein
Glyma.05G164800	Chr05:35549797-35557199	2.03464	0.000594609	0.429422	0.312798	AT2G25737.1		Sulfite exporter TauE/SafE family protein
Glyma.05G170600	Chr05:36089900-36093188	9.7936	0.000594609	1.33908	1	AT3G47570.1		Leucine-rich repeat protein kinase family protein
Glyma.05G174800	Chr05:36377532-36382100	2.13568	0.000594609	1.21852	0.789596	AT1G13000.2		Protein of unknown function (DUF707)
Glyma.05G182600	Chr05:37038088-37042117	2.76725	0.000594609	1.28158	0.580314	AT4G39660.1	AGT2	alanine:glyoxylate aminotransferase 2
Glyma.05G184500	Chr05:37142868-37146009	4.17038	0.000594609	1.44093	0.414668	AT5G64810.1	ATWRKY51,WRKY51	WRKY DNA-binding protein 51
Glyma.05G197000	Chr05:38123255-38137604	2.18588	0.000594609	1.00695	0.995083	AT4G24290.2		MAC/Perforin domain-containing protein
Glyma.05G204600	Chr05:38801527-38802396	8.91633	0.000594609	5.91753	0.0030977	AT4G11650.1	ATOSM34,OSM34	osmotin 34
Glyma.05G204800	Chr05:38815520-38816378	21.1196	0.000594609	7.94419	0.0030977	AT4G11650.1	ATOSM34,OSM34	osmotin 34
Glyma.05G212600	Chr05:39412221-39413348	2.22014	0.00473094	1.18644	0.923725	AT2G46150.1		Late embryogenesis abundant (LEA) hydroxyproline-rich glycoprotein family
Glyma.05G213400	Chr05:39493244-39494030	4.00599	0.00326143	2.68044	0.202125	AT4G23690.1		Disease resistance-responsive (dirigent-like protein) family protein
Glyma.05G222400	Chr05:40175191-40177137	7.80413	0.000594609	3.2005	0.0030977	AT2G19590.1	ACO1,ATACO1	ACC oxidase 1
Glyma.05G224500	Chr05:40342582-40345336	3.20538	0.000594609	2.08991	0.0030977	AT4G26260.2	MIOX4	myo-inositol oxygenase 4
Glyma.05G227400	Chr05:40556859-40562544	2.14049	0.000594609	1.44923	0.113497	AT1G79750.1	ATNADP-ME4,NADP-ME4	NADP-malic enzyme 4
Glyma.05G233900	Chr05:41099636-41108694	3.44448	0.000594609	1.71238	1	AT1G73860.1		P-loop containing nucleoside triphosphate hydrolases superfamily protein
Glyma.05G236300	Chr05:41265537-41267276	2.35186	0.000594609	1.07152	0.948242	AT1G14870.1	PCR2	PLANT CADMIUM RESISTANCE 2
Glyma.05G237200	Chr05:41356615-41361074	2.64631	0.000594609	0.822053	0.712974	AT1G73805.1		Calmodulin binding protein-like
Glyma.06G003500	Chr06:302164-303761	2.56919	0.000594609	1.73192	0.448745	AT4G35070.1		SBP (S-ribonuclease binding protein) family protein
Glyma.06G005000	Chr06:424492-428218	2.30124	0.000594609	1.88778	0.665814	AT2G21120.1		Protein of unknown function (DUF803)
Glyma.06G019500	Chr06:1481677-1488041	4.33529	0.000594609	1.56594	0.403023	AT1G47670.1		Transmembrane amino acid transporter family protein
Glyma.06G024500	Chr06:1833924-1835173	3.36732	0.0015789	0.624763	0.750759	AT1G75750.2	GASA1	GAST1 protein homolog 1
Glyma.06G028900	Chr06:2262637-2274915	4.08195	0.00202893	0.926391	0.981787	AT1G75450.1	ATCKX5,ATCKX6,CKX5	cytokinin oxidase 5
Glyma.06G031000	Chr06:2430388-2431671	4.08427	0.000594609	1.24169	0.894799	AT1G19530.1
Glyma.06G034700	Chr06:2694643-2695761	3.11835	0.000594609	1.09672	0.969962	AT3G50770.1	CML41	calmodulin-like 41
Glyma.06G041500	Chr06:3139828-3144620	2.25926	0.000594609	1.36758	0.784886	AT2G25737.1		Sulfite exporter TauE/SafE family protein
Glyma.06G050100	Chr06:3797969-3805677	2.8772	0.000594609	1.53238	0.131144	AT1G10070.1	ATBCAT-2,BCAT-2	branched-chain amino acid transaminase 2
Glyma.06G061400	Chr06:4626073-4630766	2.53934	0.0015789	1.53769	0.72674	AT4G31820.1	ENP,MAB4,NPY1	Phototropic-responsive NPH3 family protein
Glyma.06G061900	Chr06:4653699-4666752	3.36848	0.000594609	1.2264	0.849387	AT1G80840.1	ATWRKY40,WRKY40	WRKY DNA-binding protein 40
Glyma.06G071000	Chr06:5423951-5427196	2.16296	0.000594609	0.804449	0.605182	AT5G11420.1		Protein of unknown function, DUF642
Glyma.06G072900	Chr06:5619957-5625774	2.05866	0.000594609	1.334	0.673855	AT5G11300.1	CYC2BAT,CYC3B,CYCA2;2	mitotic-like cyclin 3B from Arabidopsis
Glyma.06G075200	Chr06:5816892-5821265	4.18352	0.000594609	1.40713	0.500871	AT4G31130.1		Protein of unknown function (DUF1218)
Glyma.06G078700	Chr06:6080838-6082716	2.68134	0.00110641	1.59844	1	AT2G25890.1		Oleosin family protein
Glyma.06G084200	Chr06:6479141-6484077	26.7914	0.000594609	74.3874	0.311417	AT4G28940.1		Phosphorylase superfamily protein
Glyma.06G087800	Chr06:6788435-6793747	2.18698	0.000594609	1.52407	0.0695636	AT5G25880.1	ATNADP-ME3,NADP-ME3	NADP-malic enzyme 3
Glyma.06G100900	Chr06:8009669-8010876	3.86106	0.000594609	1.18536	0.90264	AT1G35210.1
Glyma.06G106100	Chr06:8497413-8502783	2.55054	0.000594609	1.17372	0.836061	AT1G22150.1	SULTR1;3	sulfate transporter 1;3
Glyma.06G113300	Chr06:9206752-9210941	2.19856	0.00868978	0.927687	0.974232	AT1G77580.2		Plant protein of unknown function (DUF869)
Glyma.06G118700	Chr06:9660662-9661200	8.14753	0.0015789	4.17704	0.132351
Glyma.06G118900	Chr06:9680044-9680718	4.25873	0.000594609	1.86083	0.576783
Glyma.06G119600	Chr06:9735602-9735773	4.0919	0.000594609	4.5364	0.461047
Glyma.06G125600	Chr06:10247992-10250167	2.14494	0.00644005	1.41048	0.677313	AT5G24110.1	ATWRKY30,WRKY30	WRKY DNA-binding protein 30
Glyma.06G126700	Chr06:10384770-10389578	2.01911	0.000594609	1.18594	0.779954	AT5G53120.3	ATSPDS3,SPDS3,SPMS	spermidine synthase 3
Glyma.06G137000	Chr06:11215928-11224998	5.83722	0.000594609	2.91896	0.0030977	AT5G24530.1	DMR6	2-oxoglutarate (2OG) and Fe(II)-dependent oxygenase superfamily protein
Glyma.06G142000	Chr06:11559877-11562766	2.81673	0.000594609	0.983244	0.99313	AT3G56400.1	ATWRKY70,WRKY70	WRKY DNA-binding protein 70
Glyma.06G145300	Chr06:11849534-11851671	29.5434	0.000594609	11.0567	0.0030977	AT5G05340.1		Peroxidase superfamily protein
Glyma.06G147100	Chr06:11987431-11990961	4.05264	0.000594609	1.62733	0.236622	AT5G64810.1	ATWRKY51,WRKY51	WRKY DNA-binding protein 51
Glyma.06G149600	Chr06:12221077-12223933	2.81499	0.000594609	1.78468	0.314189	AT5G64700.1		nodulin MtN21 /EamA-like transporter family protein
Glyma.06G154700	Chr06:12606285-12607961	8.53467	0.000594609	8.56199	0.170965	AT1G21390.1	emb2170	embryo defective 2170
Glyma.06G175100	Chr06:14817155-14819471	2.69031	0.000594609	0.81348	0.710009	AT2G31880.1	EVR,SOBIR1	Leucine-rich repeat protein kinase family protein
Glyma.06G177600	Chr06:15028014-15028633	3.35014	0.000594609	0.8588	0.981944
Glyma.06G182700	Chr06:15677973-15682343	12.0826	0.000594609	110	0.647639	AT5G14740.1	BETA CA2,CA18,CA2	carbonic anhydrase 2
Glyma.06G187300	Chr06:16309937-16313286	7.21298	0.000594609	1.5464	0.245436	AT3G48080.1		alpha/beta-Hydrolases superfamily protein
Glyma.06G215200	Chr06:22278470-22284503	3.72436	0.000594609	1.54802	0.623639	AT2G26710.1	BAS1,CYP72B1,CYP734A1	Cytochrome P450 superfamily protein
Glyma.06G235500	Chr06:38106248-38119835	8.06609	0.000594609	1.76805	0.183816	AT5G53970.1		Tyrosine transaminase family protein
Glyma.06G249400	Chr06:42126308-42127851	2.55118	0.000594609	1.77555	0.309757	AT5G54400.1		S-adenosyl-L-methionine-dependent methyltransferases superfamily protein
Glyma.06G255700	Chr06:43660044-43660398	3.82309	0.00110641	2.2864	0.606466	AT4G27280.1		Calcium-binding EF-hand family protein
Glyma.06G257500	Chr06:44050090-44053834	3.41856	0.00740634	4.70391	1	AT4G27290.1		S-locus lectin protein kinase family protein
Glyma.06G258000	Chr06:44214666-44215756	4.36367	0.000594609	1.0934	0.980738	AT4G27280.1		Calcium-binding EF-hand family protein
Glyma.06G260200	Chr06:44529440-44533552	3.9863	0.000594609	1.75663	0.0030977	AT1G60710.1	ATB2	NAD(P)-linked oxidoreductase superfamily protein
Glyma.06G262300	Chr06:44955110-44961845	2.78592	0.00110641	1.99787	0.621023	AT4G27300.1		S-locus lectin protein kinase family protein
Glyma.06G263100	Chr06:45042086-45048051	2.30511	0.000594609	1.54028	0.177143	AT5G54570.1	BGLU41	beta glucosidase 41
Glyma.06G264200	Chr06:45167484-45170525	2.50794	0.000594609	1	1	AT3G44670.2		Disease resistance protein (TIR-NBS-LRR class) family
Glyma.06G265000,Glyma.06G265100	Chr06:45230989-45241408	2.15467	0.000594609	0.955839	0.981688	AT1G69550.1		disease resistance protein (TIR-NBS-LRR class)
Glyma.06G265200	Chr06:45254068-45265744	2.43405	0.00543127	0.984752	0.994328	AT5G45220.1		Disease resistance protein (TIR-NBS-LRR class) family
Glyma.06G265400	Chr06:45287000-45293578	4.92546	0.000594609	1.16767	0.875664	AT5G17680.1		disease resistance protein (TIR-NBS-LRR class), putative
Glyma.06G275100	Chr06:46608022-46610332	4.85706	0.00110641	33.5643	1	AT5G45890.1	SAG12	senescence-associated gene 12
Glyma.06G294100	Chr06:48301295-48305950	2.45056	0.000594609	1.29189	0.541033	AT4G03490.2		Ankyrin repeat family protein
Glyma.06G298700	Chr06:48745550-48746297	3.55182	0.00110641	2.87126	0.0175705	AT4G10265.1		Wound-responsive family protein
Glyma.06G299000	Chr06:48752128-48752673	4.37757	0.0024565	1.33892	0.93571	AT4G10265.1		Wound-responsive family protein
Glyma.06G299900	Chr06:48860249-48861922	24.1043	0.000594609	1.52287	0.622766	AT2G31180.1	ATMYB14,MYB14,MYB14AT	myb domain protein 14
Glyma.06G300100	Chr06:48890857-48892413	2.43821	0.00740634	1.68716	0.464479	AT2G31180.1	ATMYB14,MYB14,MYB14AT	myb domain protein 14
Glyma.06G303200	Chr06:49264483-49268568	11.0269	0.000594609	1.24981	0.907998	AT3G21720.1	ICL	isocitrate lyase
Glyma.06G303900	Chr06:49338421-49340244	4.2487	0.000594609	1.30828	0.865967	AT3G60470.1		Plant protein of unknown function (DUF247)
Glyma.06G307700	Chr06:49642765-49646262	2.1072	0.000594609	1.11442	0.91589	AT1G62300.1	ATWRKY6,WRKY6	WRKY family transcription factor
Glyma.06G310100	Chr06:49867415-49869337	5.77045	0.000594609	2.46064	0.0030977	AT1G68620.1		alpha/beta-Hydrolases superfamily protein
Glyma.06G312200	Chr06:50060596-50070632	2.23883	0.00364092	1.55668	0.698177	AT1G65440.2	GTB1	global transcription factor group B1
Glyma.06G317800	Chr06:50639532-50643532	3.33675	0.000594609	0.629558	0.0722907	AT4G29330.1	DER1	DERLIN-1
Glyma.07G004300	Chr07:316143-335104	2.3854	0.000594609	1.50776	0.277566	AT3G21180.1	ACA9,ATACA9	autoinhibited Ca(2+)-ATPase 9
Glyma.07G006700	Chr07:491732-496064	2.07521	0.000594609	1.76193	0.0030977	AT1G55020.1	ATLOX1,LOX1	lipoxygenase 1
Glyma.07G014600	Chr07:1152565-1156127	15.5548	0.000594609	1.81233	0.807929	AT4G25150.1		HAD superfamily, subfamily IIIB acid phosphatase
Glyma.07G023300	Chr07:1772170-1774607	2.18779	0.000594609	1.0224	0.990371	AT1G80840.1	ATWRKY40,WRKY40	WRKY DNA-binding protein 40
Glyma.07G032700	Chr07:2554833-2561466	2.00443	0.000594609	2.58985	0.103733	AT1G52700.1		alpha/beta-Hydrolases superfamily protein
Glyma.07G039800	Chr07:3276015-3279339	2.14335	0.000594609	0.926079	0.938055	AT5G07990.1	CYP75B1,D501,TT7	Cytochrome P450 superfamily protein
Glyma.07G041400	Chr07:3455607-3460667	2.33414	0.000594609	1.50953	0.1119	AT1G72450.1	JAZ6,TIFY11B	jasmonate-zim-domain protein 6
Glyma.07G043000	Chr07:3569663-3571523	2.04566	0.000594609	1.27744	0.698466	AT1G54070.1		Dormancy/auxin associated family protein
Glyma.07G044100	Chr07:3667351-3670363	5.50129	0.000594609	12.2539	0.515335	AT1G53920.1	GLIP5	GDSL-motif lipase 5
Glyma.07G047900	Chr07:4016418-4019905	4.07845	0.000594609	1.51256	0.544295	AT3G49530.1	ANAC062,NAC062,NTL6	NAC domain containing protein 62
Glyma.07G048100	Chr07:4042092-4044551	3.43781	0.000594609	1.10624	0.948233	AT4G35580.2	NTL9	NAC transcription factor-like 9
Glyma.07G048600	Chr07:4123805-4139591	18.8104	0.000594609	2.19835	0.105644	AT4G10490.1		2-oxoglutarate (2OG) and Fe(II)-dependent oxygenase superfamily protein
Glyma.07G052600	Chr07:4600035-4605983	12.4866	0.000594609	8.16999	0.0030977	AT2G46630.1
Glyma.07G067800,Glyma.07G067900	Chr07:6103438-6111024	2.46843	0.000594609	1.05415	0.9809	AT4G12010.1		Disease resistance protein (TIR-NBS-LRR class) family
Glyma.07G071000	Chr07:6464645-6470484	3.06905	0.000594609	1.45121	0.534364	AT1G63650.3	ATMYC-2,EGL1,EGL3	basic helix-loop-helix (bHLH) DNA-binding superfamily protein
Glyma.07G073400	Chr07:6684538-6689265	2.18409	0.0015789	0.790753	0.776253	AT2G45830.1	DTA2	downstream target of AGL15 2
Glyma.07G076400	Chr07:6930980-6931964	3.88639	0.000594609	1.15117	0.963384	AT2G45760.1	BAL,BAP2	BON association protein 2
Glyma.07G076600	Chr07:6945665-6946706	2.87864	0.000594609	0.961725	0.990371	AT2G45760.1	BAL,BAP2	BON association protein 2
Glyma.07G088200	Chr07:8183001-8188419	2.75495	0.000594609	1.58508	0.0867091	AT5G19600.1	SULTR3;5	sulfate transporter 3;5
Glyma.07G089300	Chr07:8340064-8344088	2.43201	0.00772396	1.32776	0.808407	AT3G24420.1		alpha/beta-Hydrolases superfamily protein
Glyma.07G089800	Chr07:8416942-8421355	2.01058	0.000594609	1.26535	0.601407	AT5G57260.1	CYP71B10	cytochrome P450, family 71, subfamily B, polypeptide 10
Glyma.07G091600	Chr07:8550656-8552335	4.45123	0.000594609	3.93973	0.0536755	AT3G02550.1	LBD41	LOB domain-containing protein 41
Glyma.07G093900	Chr07:8767004-8771560	8.91863	0.000594609	1.71916	0.461047	AT1G73805.1		Calmodulin binding protein-like
Glyma.07G098900,Glyma.07G099000	Chr07:9340777-9345386	2.3054	0.000594609	0.783816	0.608746
Glyma.07G111300	Chr07:11454777-11459255	4.25736	0.000594609	2.11471	0.0120262	AT2G44930.1		Plant protein of unknown function (DUF247)
Glyma.07G111400	Chr07:11498612-11501522	6.58296	0.000594609	0.839502	1	AT2G28580.1		Plant protein of unknown function (DUF247)
Glyma.07G121900	Chr07:14251034-14268964	2.44283	0.000594609	1.09457	0.91418	AT3G60160.1	ATMRP9,MRP9	multidrug resistance-associated protein 9
Glyma.07G135400	Chr07:16041247-16043684	2.19912	0.000594609	0.93805	0.970928	AT2G37710.1	RLK	receptor lectin kinase
Glyma.07G138100	Chr07:16399177-16399498	5.99558	0.00110641	1.27547	0.932313
Glyma.07G143500	Chr07:17086503-17092348	7.30997	0.000594609	4.12833	0.0030977	AT1G74170.1	AtRLP13,RLP13	receptor like protein 13
Glyma.07G151900	Chr07:18450409-18454930	2.85035	0.000594609	1.87448	0.454259	AT1G02850.5	BGLU11	beta glucosidase 11
Glyma.07G153800	Chr07:18789551-18794329	2.57222	0.000594609	1.28702	0.671154	AT2G38290.1	AMT2,AMT2;1,ATAMT2	ammonium transporter 2
Glyma.07G168600	Chr07:28003369-28006319	3.9886	0.000594609	0.98699	0.995682	AT2G01670.1	atnudt17,NUDT17	nudix hydrolase homolog 17
Glyma.07G170900	Chr07:29474916-29476456	5.35127	0.00110641	0.464058	0.721649	AT2G16050.1		Cysteine/Histidine-rich C1 domain family protein
Glyma.07G173100	Chr07:30318029-30323845	2.8351	0.000594609	1.15924	0.943492	AT1G66150.1	TMK1	transmembrane kinase 1
Glyma.07G178100	Chr07:34083850-34085147	27.3727	0.000594609	13.5646	0.0434292	AT2G15780.1		Cupredoxin superfamily protein
Glyma.07G183100	Chr07:35086960-35089939	2.01063	0.00507705	1.80442	0.192991	AT2G23970.1		Class I glutamine amidotransferase-like superfamily protein
Glyma.07G191300	Chr07:35875871-35876368	3.27693	0.00740634	2.79889	0.305979
Glyma.07G195300	Chr07:36383489-36386028	3.96807	0.000594609	1.62448	0.188849	AT4G27450.1		Aluminium induced protein with YGL and LRDR motifs
Glyma.07G205400	Chr07:37461268-37463190	16.0073	0.000594609	5.74991	1	AT3G49340.1		Cysteine proteinases superfamily protein
Glyma.07G209900	Chr07:38059456-38062220	5.83732	0.000594609	1.12798	0.896568	AT1G49570.1		Peroxidase superfamily protein
Glyma.07G215500	Chr07:38773557-38775953	2.779	0.000594609	1.44595	0.408935	AT2G15490.1	UGT73B4	UDP-glycosyltransferase 73B4
Glyma.07G229100	Chr07:40913720-40915908	3.14959	0.000594609	1.51726	0.556866	AT1G69490.1	ANAC029,ATNAP,NAP	NAC-like, activated by AP3/PI
Glyma.07G229500	Chr07:40937935-40938757	12.5746	0.000594609	5.64401	0.0240333	AT5G39670.1		Calcium-binding EF-hand family protein
Glyma.07G230300	Chr07:41073728-41080415	2.07059	0.00929802	1.23589	0.907773	AT5G39785.1		Protein of unknown function (DUF1666)
Glyma.07G235900	Chr07:41767739-41770046	2.28841	0.00507705	1.13623	0.953153	AT3G06490.1	AtMYB108,BOS1,MYB108	myb domain protein 108
Glyma.07G238000	Chr07:41926438-41929460	2.33981	0.00110641	1.17533	0.898455	AT2G47260.1	ATWRKY23,WRKY23	WRKY DNA-binding protein 23
Glyma.07G243900	Chr07:42355667-42356707	4.58455	0.000594609	1.81844	0.0945786	AT1G24020.2	MLP423	MLP-like protein 423
Glyma.07G253600	Chr07:43070782-43071879	2.27752	0.00899798	0.954224	0.988694	AT3G21550.1	AtDMP2,DMP2	DUF679 domain membrane protein 2
Glyma.07G262600	Chr07:43705172-43710789	2.02174	0.000594609	1.35497	0.313699	AT1G62290.2		Saposin-like aspartyl protease family protein
Glyma.08G012900	Chr08:1007552-1008123	74.7951	0.000594609	5.68893	0.775905	AT1G12805.1		nucleotide binding
Glyma.08G021900	Chr08:1762686-1764910	2.39394	0.000594609	0.487368	0.0240333	AT4G23810.1	ATWRKY53,WRKY53	WRKY family transcription factor
Glyma.08G023700	Chr08:1884590-1887532	3.93141	0.000594609	14.919	0.769555	AT4G26570.1	ATCBL3,CBL3	calcineurin B-like 3
Glyma.08G037900	Chr08:2978410-2979627	2.11057	0.00577911	0.900833	0.95913	AT1G52240.2	ATROPGEF11,PIRF1,ROPGEF11	RHO guanyl-nucleotide exchange factor 11
Glyma.08G041200	Chr08:3263234-3270307	3.08704	0.000594609	1.63255	1	AT1G73860.1		P-loop containing nucleoside triphosphate hydrolases superfamily protein
Glyma.08G044300	Chr08:3507333-3510044	8.02586	0.000594609	1.29999	0.859745	AT5G38260.1		Protein kinase superfamily protein
Glyma.08G044400	Chr08:3511248-3515527	2.22763	0.000594609	0.830178	0.702279	AT1G73805.1		Calmodulin binding protein-like
Glyma.08G053500	Chr08:4137942-4139276	4.84576	0.000594609	2.83298	0.0030977	AT1G18210.1		Calcium-binding EF-hand family protein
Glyma.08G058000	Chr08:4454490-4459719	3.16159	0.00402557	2.49991	0.120368	AT2G29990.1	NDA2	alternative NAD(P)H dehydrogenase 2
Glyma.08G062700	Chr08:4829861-4832511	2.19035	0.00326143	0.681222	0.537778	AT5G48380.1	BIR1	BAK1-interacting receptor-like kinase 1
Glyma.08G071700	Chr08:5486277-5495216	2.02493	0.00836564	1.80509	0.601407	AT1G02170.1	AMC1,ATMC1,ATMCPB1,LOL3,MCP1B	metacaspase 1
Glyma.08G079100	Chr08:6026186-6027296	2.24488	0.000594609	0.723264	0.321772	AT5G06860.1	ATPGIP1,PGIP1	polygalacturonase inhibiting protein 1
Glyma.08G079200	Chr08:6028604-6029926	2.48699	0.0043895	1.34547	0.716651	AT5G06860.1	ATPGIP1,PGIP1	polygalacturonase inhibiting protein 1
Glyma.08G082400	Chr08:6229163-6231818	2.14243	0.00286621	1.2856	0.811079	AT4G18170.1	ATWRKY28,WRKY28	WRKY DNA-binding protein 28
Glyma.08G085200,Glyma.08G085300	Chr08:6413150-6420215	2.02454	0.00326143	1.10887	0.963072
Glyma.08G085700	Chr08:6460689-6461360	3.47403	0.00110641	0.654707	0.890123
Glyma.08G091300,Glyma.08G091500	Chr08:6864672-6880865	2.09872	0.0024565	0.0402925	1	AT5G17330.1	GAD,GAD1	glutamate decarboxylase
Glyma.08G091900	Chr08:6935873-6941325	2.15362	0.000594609	1.6958	0.0553168	AT2G30070.1	ATKT1,ATKT1P,ATKUP1,KT1,KUP1	potassium transporter 1
Glyma.08G096500	Chr08:7396887-7399006	2.69198	0.00364092	3.34554	0.0370347	AT1G30135.1	JAZ8,TIFY5A	jasmonate-zim-domain protein 8
Glyma.08G100400	Chr08:7713022-7714997	2.03286	0.00708272	0.862535	0.922151	AT1G30370.1		alpha/beta-Hydrolases superfamily protein
Glyma.08G101500	Chr08:7801198-7808033	2.31774	0.000594609	1.46486	0.21793	AT3G13080.1	ATMRP3,MRP3	multidrug resistance-associated protein 3
Glyma.08G109400	Chr08:8391363-8394840	4.41357	0.000594609	2.24741	0.0030977	AT5G13930.1	ATCHS,CHS,TT4	Chalcone and stilbene synthase family protein
Glyma.08G109500	Chr08:8397943-8399751	3.47942	0.000594609	1.41374	0.313012	AT5G13930.1	ATCHS,CHS,TT4	Chalcone and stilbene synthase family protein
Glyma.08G110900	Chr08:8517798-8519303	2.9407	0.00110641	1.84113	0.295645	AT5G13930.1	ATCHS,CHS,TT4	Chalcone and stilbene synthase family protein
Glyma.08G118700	Chr08:9175616-9177344	4.24615	0.000594609	1.72898	0.183816	AT2G29420.1	ATGSTU7,GST25,GSTU7	glutathione S-transferase tau 7
Glyma.08G118900	Chr08:9180301-9184182	2.27509	0.000594609	0.760914	0.458311	AT2G29420.1	ATGSTU7,GST25,GSTU7	glutathione S-transferase tau 7
Glyma.08G125600	Chr08:9665161-9668258	2.44094	0.00286621	1.36894	0.800209	AT2G43840.2	UGT74F1	UDP-glycosyltransferase 74 F1
Glyma.08G132100	Chr08:10125618-10131070	2.13664	0.0015789	1.31563	0.70857	AT1G13000.1		Protein of unknown function (DUF707)
Glyma.08G134200	Chr08:10292864-10294222	2.50622	0.000594609	1.02072	0.99313	AT1G23850.1
Glyma.08G142400	Chr08:10843432-10846761	4.32783	0.000594609	1.12284	0.91418	AT5G64810.1	ATWRKY51,WRKY51	WRKY DNA-binding protein 51
Glyma.08G145500	Chr08:11061446-11062601	2.23088	0.00610133	0.633419	0.740675
Glyma.08G172300	Chr08:13712879-13714067	2.07487	0.00740634	1.07028	0.979074	AT2G32190.1
Glyma.08G174900	Chr08:13969732-13971286	2.87314	0.000594609	1.13516	0.857428	AT1G78380.1	ATGSTU19,GST8,GSTU19	glutathione S-transferase TAU 19
Glyma.08G182300	Chr08:14620290-14624086	2.49696	0.000594609	1.24889	0.657661	AT1G43670.1		Inositol monophosphatase family protein
Glyma.08G189400	Chr08:15193037-15201472	7.28121	0.000594609	1.36745	0.820225	AT1G55020.1	ATLOX1,LOX1	lipoxygenase 1
Glyma.08G199300	Chr08:16097801-16102237	2.05553	0.000594609	1.43408	0.244567	AT1G14520.2	MIOX1	myo-inositol oxygenase 1
Glyma.08G200000	Chr08:16160031-16161728	3.20826	0.000594609	2.95434	0.0301068	AT5G51260.1		HAD superfamily, subfamily IIIB acid phosphatase
Glyma.08G201700	Chr08:16354539-16355115	2.63332	0.000594609	1.95	0.0443669	AT3G16330.1
Glyma.08G204300	Chr08:16557803-16566403	2.06117	0.000594609	1.85203	0.00775019	AT3G16170.1		AMP-dependent synthetase and ligase family protein
Glyma.08G206400,Glyma.08G206500	Chr08:16686938-16695013	2.27102	0.000594609	0.708348	1	AT1G52330.2		Late embryogenesis abundant (LEA) hydroxyproline-rich glycoprotein family
Glyma.08G244700	Chr08:21100093-21102535	2.57909	0.000594609	1.08273	0.940471	AT3G02100.1		UDP-Glycosyltransferase superfamily protein
Glyma.08G253200	Chr08:22270827-22272893	2.13555	0.0015789	1.64401	0.13433
Glyma.08G257300	Chr08:23086153-23089159	5.24284	0.000594609	4.34362	0.484308	AT5G61890.1		Integrase-type DNA-binding superfamily protein
Glyma.08G270300	Chr08:34962272-34982702	2.61132	0.000594609	1.90498	0.461828	AT4G25960.1	PGP2	P-glycoprotein 2
Glyma.08G285900	Chr08:39563978-39567244	2.66928	0.000594609	1.20246	0.688147	AT1G60420.1		DC1 domain-containing protein
Glyma.08G292000	Chr08:40600417-40604134	2.02651	0.000594609	1.37172	0.431291	AT5G56660.1	ILL2	IAA-leucine resistant (ILR)-like 2
Glyma.08G299000	Chr08:41714054-41715013	6.60064	0.000594609	2.00452	0.13433	AT1G26920.1
Glyma.08G301100	Chr08:41913159-41916084	2.37386	0.006761	1.18205	0.919343	AT1G26870.1	ANAC009,FEZ	NAC (No Apical Meristem) domain transcriptional regulator superfamily protein
Glyma.08G305000	Chr08:42321976-42324049	4.55057	0.00740634	1.67659	0.646348
Glyma.08G319700	Chr08:43883279-43884470	4.72934	0.000594609	1.65853	0.782354
Glyma.08G321200	Chr08:44020197-44023197	5.07161	0.000594609	0.86658	0.96338	AT5G10770.1		Eukaryotic aspartyl protease family protein
Glyma.08G324100	Chr08:44234129-44234973	2.12663	0.00286621	0.941161	0.975107	AT5G55410.1		Bifunctional inhibitor/lipid-transfer protein/seed storage 2S albumin superfamily protein
Glyma.08G330100	Chr08:44771747-44776408	7.6112	0.000594609	1.98319	0.117833	AT5G47650.1	ATNUDT2,ATNUDX2,NUDT2	nudix hydrolase homolog 2
Glyma.08G339000	Chr08:45545875-45549402	3.18373	0.000594609	1.28869	0.747474	AT3G60450.1		Phosphoglycerate mutase family protein
Glyma.08G339300	Chr08:45574658-45575610	6.41413	0.000594609	1	1
Glyma.08G339500	Chr08:45591087-45592292	5.12017	0.000594609	1.50757	0.117833
Glyma.08G341300	Chr08:45722371-45723340	2.74174	0.000594609	0.877417	0.834757	AT1G17860.1		Kunitz family trypsin and protease inhibitor protein
Glyma.08G341400	Chr08:45728545-45729738	4.93118	0.000594609	1.63381	0.042318	AT1G17860.1		Kunitz family trypsin and protease inhibitor protein
Glyma.08G355000	Chr08:46767744-46770819	4.71644	0.000594609	1.23133	0.854622	AT2G19130.1		S-locus lectin protein kinase family protein
Glyma.08G360400	Chr08:47230353-47232762	3.06142	0.000594609	1.60111	0.580314	AT5G13170.1	SAG29	senescence-associated gene 29
Glyma.09G000700	Chr09:57905-61439	2.03048	0.000594609	1.33242	0.365981	AT1G43170.6	ARP1,emb2207,RP1,RPL3A	ribosomal protein 1
Glyma.09G016400	Chr09:1266087-1267000	14.1543	0.000594609	5.33585	0.0030977	AT4G05030.1		Copper transport protein family
Glyma.09G018900	Chr09:1493814-1500407	4.4933	0.000594609	2.98843	0.084231	AT1G79620.1		Leucine-rich repeat protein kinase family protein
Glyma.09G022400	Chr09:1795106-1797737	2.49181	0.000594609	1.31272	0.449469	AT2G38380.1		Peroxidase superfamily protein
Glyma.09G022500	Chr09:1805051-1807394	2.05817	0.000594609	1.19484	0.732756	AT5G06730.1		Peroxidase superfamily protein
Glyma.09G027600	Chr09:2248229-2255144	2.25177	0.00202893	1.22625	1	AT1G16260.2		Wall-associated kinase family protein
Glyma.09G028000	Chr09:2299046-2305988	4.75086	0.000594609	1.55943	0.103733	AT5G11720.1		Glycosyl hydrolases family 31 protein
Glyma.09G032100	Chr09:2673508-2675937	2.11692	0.000594609	1.2257	0.825508	AT5G49620.1	AtMYB78,MYB78	myb domain protein 78
Glyma.09G036600	Chr09:3054356-3054919	11.0141	0.000594609	0.214858	0.802487
Glyma.09G040400	Chr09:3365227-3366567	66.1812	0.000594609	179.892	0.129115	AT1G24020.1	MLP423	MLP-like protein 423
Glyma.09G040500	Chr09:3370430-3371819	32.1083	0.000594609	5.94686	0.0030977
Glyma.09G053300	Chr09:4696049-4696915	3.60284	0.00286621	1.00329	0.994499
Glyma.09G053400	Chr09:4702217-4710150	12.641	0.00644005	18.4418	1	AT3G54070.1		Ankyrin repeat family protein
Glyma.09G053700	Chr09:4720688-4729921	7.46926	0.000594609	1.32893	0.377565	AT3G54070.1		Ankyrin repeat family protein
Glyma.09G054100	Chr09:4780505-4788792	13.4799	0.000594609	1.20441	0.907998	AT3G54070.1		Ankyrin repeat family protein
Glyma.09G054600,Glyma.09G054700	Chr09:4837958-4848633	5.14436	0.000594609	2.7027	0.819717	AT5G35810.1		Ankyrin repeat family protein
Glyma.09G054800	Chr09:4857771-4865663	2.06651	0.000594609	1.11152	0.904348	AT3G54070.1		Ankyrin repeat family protein
Glyma.09G071600	Chr09:7366509-7369241	2.23608	0.000594609	1.49271	0.115289	AT1G19180.1	JAZ1,TIFY10A	jasmonate-zim-domain protein 1
Glyma.09G094400	Chr09:13197471-13199914	2.68982	0.0015789	1.4386	0.540325	AT4G35160.1		O-methyltransferase family protein
Glyma.09G094600	Chr09:13248449-13250007	3.43568	0.000594609	1.17262	0.871839	AT4G35150.1		O-methyltransferase family protein
Glyma.09G107100	Chr09:20134471-20135941	4.23813	0.000594609	2.29955	0.0536755	AT5G05600.1		2-oxoglutarate (2OG) and Fe(II)-dependent oxygenase superfamily protein
Glyma.09G116300	Chr09:26912695-26923315	2.59507	0.00202893	1.09401	0.974633	AT1G18390.2		Protein kinase superfamily protein
Glyma.09G130400	Chr09:32504628-32508188	3.18585	0.000594609	1.25758	0.64442	AT1G01490.2		Heavy metal transport/detoxification superfamily protein
Glyma.09G159000	Chr09:38247231-38250217	4.62565	0.000594609	2.85248	0.196112	AT4G31330.1		Protein of unknown function, DUF599
Glyma.09G168700	Chr09:39338714-39352099	3.69903	0.000594609	1.49176	0.30342	AT3G17700.1	ATCNGC20,CNBT1,CNGC20	cyclic nucleotide-binding transporter 1
Glyma.09G182200	Chr09:40728384-40735621	2.02909	0.000594609	1.31546	0.693952	AT1G67000.1		Protein kinase superfamily protein
Glyma.09G182400	Chr09:40745786-40751234	2.78787	0.000594609	0.924957	0.955038	AT1G73805.1		Calmodulin binding protein-like
Glyma.09G185100	Chr09:41022415-41023755	2.99944	0.000594609	1.48633	0.09378
Glyma.09G197200	Chr09:42190677-42195900	3.53495	0.000594609	1.98076	0.104878	AT1G42540.1	ATGLR3.3,GLR3.3	glutamate receptor 3.3
Glyma.09G198900	Chr09:42327205-42328186	3.01182	0.000594609	1.00544	0.995985	AT1G64160.1		Disease resistance-responsive (dirigent-like protein) family protein
Glyma.09G211200	Chr09:43510771-43516423	2.99066	0.000594609	0.727649	1	AT1G32080.1		membrane protein, putative
Glyma.09G236800	Chr09:45898703-45899953	2.60349	0.000594609	0.83759	0.776541	AT5G39670.1		Calcium-binding EF-hand family protein
Glyma.09G248600	Chr09:46984970-46990670	3.63902	0.000594609	1.51114	0.0732416	AT1G08450.1	AtCRT3,CRT3,EBS2,PSL1	calreticulin 3
Glyma.09G249500	Chr09:47056884-47062577	2.29383	0.000594609	1.33246	0.351174	AT4G12910.1	scpl20	serine carboxypeptidase-like 20
Glyma.09G272100	Chr09:48860458-48869630	7.36868	0.000594609	1.57098	0.182683	AT2G34930.1		disease resistance family protein / LRR family protein
Glyma.09G274000	Chr09:49008544-49010574	3.50309	0.000594609	1.40941	0.217435	AT3G56400.1	ATWRKY70,WRKY70	WRKY DNA-binding protein 70
Glyma.10G005400	Chr10:545268-550554	5.75122	0.000594609	2.1666	0.619747	AT5G46050.1	ATPTR3,PTR3	peptide transporter 3
Glyma.10G006000	Chr10:596041-600044	2.65148	0.000594609	1.28134	0.64324
Glyma.10G007000	Chr10:687090-688165	4.70374	0.00286621	1.17585	0.940429	AT3G23240.1	ATERF1,ERF1	ethylene response factor 1
Glyma.10G008500	Chr10:833065-834351	2.07966	0.000594609	1.15191	0.897303	AT3G04580.1	EIN4	Signal transduction histidine kinase, hybrid-type, ethylene sensor
Glyma.10G010000	Chr10:935106-937794	2.49058	0.0024565	1.47137	0.716723	AT1G02460.1		Pectin lyase-like superfamily protein
Glyma.10G010100	Chr10:954612-955457	12.1797	0.000594609	2.2461	0.0030977	AT1G02450.1	NIMIN-1,NIMIN1	NIM1-interacting 1
Glyma.10G010300	Chr10:975999-977159	2.70764	0.000594609	0.83695	0.905277	AT5G49620.1	AtMYB78,MYB78	myb domain protein 78
Glyma.10G016500	Chr10:1475605-1477360	2.26903	0.000594609	1.36245	0.521205	AT2G47520.1	HRE2	Integrase-type DNA-binding superfamily protein
Glyma.10G021200	Chr10:1834054-1834886	2.37265	0.000594609	1.27789	0.845377	AT3G62950.1		Thioredoxin superfamily protein
Glyma.10G022300	Chr10:1941312-1942271	2.93007	0.00610133	2.12087	0.173821	AT3G62990.1
Glyma.10G028900	Chr10:2515549-2526041	2.20391	0.000594609	1.01213	0.99379	AT3G51895.1	AST12,SULTR3;1	sulfate transporter 3;1
Glyma.10G046900	Chr10:4209912-4213203	2.04727	0.00110641	0.914158	0.954214	AT3G53490.1
Glyma.10G072400	Chr10:7330053-7330542	27.0876	0.00110641	15.0571	0.311113	AT3G10120.1
Glyma.10G098400	Chr10:17004234-17007423	5.86255	0.000594609	1.23051	0.836972	AT5G38260.1		Protein kinase superfamily protein
Glyma.10G107900	Chr10:24512203-24513589	4.41854	0.000594609	2.56	0.0643936	AT2G36770.1		UDP-Glycosyltransferase superfamily protein
Glyma.10G138300	Chr10:37190397-37195460	3.53787	0.000594609	1.56797	0.648088	AT4G04450.1	AtWRKY42,WRKY42	WRKY family transcription factor
Glyma.10G138500	Chr10:37212159-37213763	5.13591	0.00110641	2.9074	0.158259	AT3G62100.1	IAA30	indole-3-acetic acid inducible 30
Glyma.10G148700	Chr10:38414830-38418722	5.78926	0.000594609	1.24615	0.865967	AT4G25800.2		Calmodulin-binding protein
Glyma.10G150400	Chr10:38573747-38575248	2.19156	0.000594609	1.05497	0.96659	AT1G09155.1	AtPP2-B15,PP2-B15	phloem protein 2-B15
Glyma.10G153900	Chr10:38898357-38904608	2.25665	0.000594609	1.18106	0.764225	AT1G55020.1	ATLOX1,LOX1	lipoxygenase 1
Glyma.10G154400	Chr10:38941372-38947198	4.74942	0.000594609	2.63444	0.0030977	AT1G09010.1		glycoside hydrolase family 2 protein
Glyma.10G164100	Chr10:39822152-39825768	2.0697	0.000594609	1.22315	0.733976	AT5G28640.1	AN3,ATGIF1,GIF,GIF1	SSXT family protein
Glyma.10G165800	Chr10:40000728-40002312	24.5357	0.000594609	11.4061	0.00775019	AT3G23250.1	ATMYB15,ATY19,MYB15	myb domain protein 15
Glyma.10G166000	Chr10:40024156-40029624	2.07655	0.000594609	1.14843	0.819717	AT1G08630.3	THA1	threonine aldolase 1
Glyma.10G169300	Chr10:40354772-40356358	3.85923	0.000594609	1.21212	0.785209	AT2G02360.1	AtPP2-B10,PP2-B10	phloem protein 2-B10
Glyma.10G182400	Chr10:41572843-41575499	5.48586	0.00286621	1.79842	0.679724	AT3G23360.1		Protein phosphatase 2C family protein
Glyma.10G184600	Chr10:41770300-41771153	4.7202	0.000594609	0.765586	0.684124	AT2G38870.1		Serine protease inhibitor, potato inhibitor I-type family protein
Glyma.10G184700	Chr10:41772755-41773515	5.76456	0.000594609	0.736738	0.641105	AT2G38870.1		Serine protease inhibitor, potato inhibitor I-type family protein
Glyma.10G185900	Chr10:41894964-41900270	7.68091	0.000594609	3.46016	0.0120262	AT3G01680.1
Glyma.10G189400	Chr10:42254724-42264728	2.01625	0.00286621	2.4007	0.0722907	AT3G23530.1		Cyclopropane-fatty-acyl-phospholipid synthase
Glyma.10G196900	Chr10:42813595-42816167	4.00499	0.000594609	0.881125	0.964014	AT5G45470.1		Protein of unknown function (DUF594)
Glyma.10G200800	Chr10:43176608-43181023	6.21714	0.000594609	2.14546	0.0030977	AT2G45550.1	CYP76C4	cytochrome P450, family 76, subfamily C, polypeptide 4
Glyma.10G205700	Chr10:43742094-43742883	2.73241	0.000594609	1.54675	0.647252
Glyma.10G211100	Chr10:44354524-44355240	2.18844	0.000594609	0.85674	0.953916
Glyma.10G229400,Glyma.10G229500	Chr10:45951811-45964621	2.30224	0.000594609	0.984501	0.99313	AT5G52882.1		P-loop containing nucleoside triphosphate hydrolases superfamily protein
Glyma.10G230600	Chr10:46047208-46048615	2.44724	0.000594609	1.26256	0.614389	AT1G01490.1		Heavy metal transport/detoxification superfamily protein
Glyma.10G250300	Chr10:47841779-47843423	3.30011	0.000594609	1.24016	0.805347	AT3G48700.1	ATCXE13,CXE13	carboxyesterase 13
Glyma.10G253100	Chr10:48074589-48077928	2.8744	0.000594609	1.23249	0.873686	AT4G38830.1	CRK26	cysteine-rich RLK (RECEPTOR-like protein kinase) 26
Glyma.10G253200	Chr10:48082773-48104787	2.343	0.000594609	1.16219	0.883068	AT4G38830.1	CRK26	cysteine-rich RLK (RECEPTOR-like protein kinase) 26
Glyma.10G253300	Chr10:48082773-48104787	3.18348	0.000594609	1.6842	0.371126	AT4G21410.1	CRK29	cysteine-rich RLK (RECEPTOR-like protein kinase) 29
Glyma.10G253900	Chr10:48126240-48129669	4.41585	0.000594609	2.06896	0.100218	AT4G38830.1	CRK26	cysteine-rich RLK (RECEPTOR-like protein kinase) 26
Glyma.10G255800	Chr10:48275680-48276399	2.29085	0.00326143	1.17324	0.947571	AT3G49780.1	ATPSK3 (FORMER SYMBOL),ATPSK4,PSK4	phytosulfokine 4 precursor
Glyma.10G269000	Chr10:49154503-49154662	3.1426	0.00988396	4.01938	0.340275
Glyma.10G273500	Chr10:49593783-49595760	4.73703	0.00772396	2.99598	0.132351	AT1G68460.1	ATIPT1,IPT1	isopentenyltransferase 1
Glyma.10G275200	Chr10:49805463-49809485	2.35266	0.00507705	1.00732	0.994806	AT4G39670.1		Glycolipid transfer protein (GLTP) family protein
Glyma.11G001200	Chr11:63328-65825	2.06346	0.000594609	0.989197	0.993837	AT3G43740.1		Leucine-rich repeat (LRR) family protein
Glyma.11G022500	Chr11:1619076-1622197	3.67767	0.0015789	1.46819	0.903478	AT4G23470.1		PLAC8 family protein
Glyma.11G036100	Chr11:2604996-2606479	2.2786	0.000594609	0.78449	0.629472	AT5G53110.1		RING/U-box superfamily protein
Glyma.11G036500	Chr11:2629635-2631289	3.1815	0.000594609	1.25975	0.906137	AT4G17500.1	ATERF-1,ERF-1	ethylene responsive element binding factor 1
Glyma.11G038600	Chr11:2759948-2761506	3.77272	0.000594609	2.02768	0.0175705	AT1G19180.2	JAZ1,TIFY10A	jasmonate-zim-domain protein 1
Glyma.11G039300	Chr11:2799250-2802051	2.20601	0.00110641	1.34842	0.752037	AT5G47070.1		Protein kinase superfamily protein
Glyma.11G039400	Chr11:2804286-2807839	3.22654	0.000594609	1.70317	0.249405	AT4G17090.1	BAM3,BMY8,CT-BMY	chloroplast beta-amylase
Glyma.11G040100	Chr11:2943694-2946202	2.59136	0.00610133	1.87946	0.677246	AT2G22740.1	SDG23,SUVH6	SU(VAR)3-9 homolog 6
Glyma.11G046400	Chr11:3468796-3469599	2.01129	0.000594609	1.231	0.691312	AT2G22880.1		VQ motif-containing protein
Glyma.11G048900	Chr11:3687869-3691772	2.13557	0.000594609	1.40175	0.422886
Glyma.11G050900	Chr11:3800969-3805086	2.09043	0.000594609	0.902762	0.925356	AT4G33920.1		Protein phosphatase 2C family protein
Glyma.11G051800	Chr11:3891455-3893535	3.43336	0.000594609	1.46363	0.573544	AT4G37340.1	CYP81D3	cytochrome P450, family 81, subfamily D, polypeptide 3
Glyma.11G058100	Chr11:4384246-4386065	2.47997	0.000594609	1.17108	0.766905	AT1G49570.1		Peroxidase superfamily protein
Glyma.11G062500	Chr11:4729970-4733465	15.9458	0.000594609	7.62563	0.0030977	AT3G26300.1	CYP71B34	cytochrome P450, family 71, subfamily B, polypeptide 34
Glyma.11G062700	Chr11:4750445-4752843	4.62675	0.000594609	2.86491	0.0224302	AT3G26300.1	CYP71B34	cytochrome P450, family 71, subfamily B, polypeptide 34
Glyma.11G065200	Chr11:4929716-4931267	2.04022	0.000594609	1.38635	0.58561	AT4G36710.1		GRAS family transcription factor
Glyma.11G075000	Chr11:5598646-5600229	2.47017	0.000594609	1.86284	0.105644	AT1G80160.1		Lactoylglutathione lyase / glyoxalase I family protein
Glyma.11G082300	Chr11:6185687-6188813	5.08165	0.000594609	1.13548	0.917429	AT4G35770.1	ATSEN1,DIN1,SEN1	Rhodanese/Cell cycle control phosphatase superfamily protein
Glyma.11G083800	Chr11:6285019-6295194	2.38377	0.000594609	0.476047	0.0240333	AT1G20560.1	AAE1	acyl activating enzyme 1
Glyma.11G095200	Chr11:7218790-7221279	3.01213	0.00326143	0.777184	0.886172	AT4G16260.1		Glycosyl hydrolase superfamily protein
Glyma.11G096600	Chr11:7361788-7364386	2.67393	0.000594609	0.970911	0.990548	AT2G17040.1	anac036,NAC036	NAC domain containing protein 36
Glyma.11G097000	Chr11:7402815-7407124	5.17831	0.000594609	1.10921	0.914017	AT1G47670.1		Transmembrane amino acid transporter family protein
Glyma.11G105800	Chr11:8038612-8039501	4.11603	0.000594609	0.706572	0.600132	AT4G36040.1		Chaperone DnaJ-domain superfamily protein
Glyma.11G121800	Chr11:9303964-9305430	5.96301	0.000594609	0.760555	0.523079	AT2G16060.1	AHB1,ARATH GLB1,ATGLB1,GLB1,HB1,NSHB1	hemoglobin 1
Glyma.11G124500	Chr11:9466532-9468193	4.40278	0.000594609	2.5124	0.0536755	AT3G54420.1	ATCHITIV,ATEP3,CHIV,EP3	homolog of carrot EP3-3 chitinase
Glyma.11G129500	Chr11:9858538-9861631	2.21034	0.000594609	1.15338	0.845963	AT5G44640.1	BGLU13	beta glucosidase 13
Glyma.11G129700	Chr11:9871592-9874444	2.19934	0.0043895	1.08634	0.978089	AT5G44640.1	BGLU13	beta glucosidase 13
Glyma.11G129900	Chr11:9890288-9893357	3.8077	0.000594609	1.86505	0.0224302	AT2G44480.1	BGLU17	beta glucosidase 17
Glyma.11G134300	Chr11:10262746-10265186	2.38884	0.000594609	1.15626	0.926618	AT3G46670.1	UGT76E11	UDP-glucosyl transferase 76E11
Glyma.11G153000	Chr11:12273473-12278564	2.02064	0.000594609	0.942202	0.975024	AT5G17680.1		disease resistance protein (TIR-NBS-LRR class), putative
Glyma.11G162100	Chr11:15035827-15038618	62.3959	0.000594609	12.969	0.0030977	AT5G05340.1		Peroxidase superfamily protein
Glyma.11G166900	Chr11:16205126-16209172	3.15202	0.00507705	1.98775	0.143266	AT5G15240.1		Transmembrane amino acid transporter family protein
Glyma.11G185700	Chr11:25444944-25447150	2.49598	0.000594609	1.02563	0.988176	AT2G27690.1	CYP94C1	cytochrome P450, family 94, subfamily C, polypeptide 1
Glyma.11G194600	Chr11:26817388-26819415	2.52954	0.000594609	1.25608	0.606466	AT5G60800.2		Heavy metal transport/detoxification superfamily protein
Glyma.11G196600	Chr11:27091732-27094313	18.1049	0.0043895	0.573629	0.732914	AT1G08080.1	ACA7,ATACA7	alpha carbonic anhydrase 7
Glyma.11G200300	Chr11:27912362-27931160	2.01621	0.000594609	1.39569	0.601407	AT1G06840.1		Leucine-rich repeat protein kinase family protein
Glyma.11G204900	Chr11:28627792-28636235	3.56321	0.000594609	1.11578	0.980999	AT1G70520.1	CRK2	cysteine-rich RLK (RECEPTOR-like protein kinase) 2
Glyma.11G206100	Chr11:29021000-29032203	2.09869	0.000594609	1.56064	0.119049	AT1G70520.1	CRK2	cysteine-rich RLK (RECEPTOR-like protein kinase) 2
Glyma.11G206700	Chr11:29187482-29194791	2.89621	0.000594609	1.9986	0.0443669	AT1G70520.1	CRK2	cysteine-rich RLK (RECEPTOR-like protein kinase) 2
Glyma.11G207000	Chr11:29377580-29381371	6.59759	0.000594609	2.37481	0.0030977	AT1G70520.1	CRK2	cysteine-rich RLK (RECEPTOR-like protein kinase) 2
Glyma.11G208300	Chr11:29761921-29784457	5.43758	0.000594609	2.1717	0.0030977	AT5G37150.1		P-loop containing nucleoside triphosphate hydrolases superfamily protein
Glyma.11G212100	Chr11:30470249-30473891	5.19788	0.000594609	2.98123	0.0030977	AT3G52870.1		IQ calmodulin-binding motif family protein
Glyma.11G212400	Chr11:30521508-30526668	2.12794	0.00202893	1.24851	0.815477	AT1G65910.1	anac028,NAC028	NAC domain containing protein 28
Glyma.11G219000	Chr11:31355225-31357400	4.14601	0.000594609	2.35498	0.0030977	AT3G55470.2		Calcium-dependent lipid-binding (CaLB domain) family protein
Glyma.11G235000	Chr11:33004037-33004941	10.1075	0.00364092	7.2699	0.0456761	AT3G05550.1		Hypoxia-responsive family protein
Glyma.11G243200	Chr11:33717500-33718576	2.89841	0.000594609	0.666475	0.108423
Glyma.11G251900	Chr11:34314108-34322408	2.36077	0.000594609	0.772062	1	AT1G67310.1		Calmodulin-binding transcription activator protein with CG-1 and Ankyrin domains
Glyma.11G252700	Chr11:34368885-34374180	2.26442	0.000594609	1.13915	0.894799	AT1G14780.1		MAC/Perforin domain-containing protein
Glyma.12G008800	Chr12:653596-657728	3.53068	0.000594609	3.66775	1	AT1G61415.1
Glyma.12G011700	Chr12:853111-856650	2.15276	0.000594609	1.04999	0.986775	AT3G46530.1	RPP13	NB-ARC domain-containing disease resistance protein
Glyma.12G022700	Chr12:1660692-1663004	3.13217	0.000594609	1.27983	0.622766	AT2G17040.1	anac036,NAC036	NAC domain containing protein 36
Glyma.12G023100	Chr12:1695327-1699667	3.65672	0.000594609	0.985162	0.995083	AT1G47670.1		Transmembrane amino acid transporter family protein
Glyma.12G030700	Chr12:2284183-2285225	3.30406	0.0015789	0.902265	0.97432	AT4G36040.1		Chaperone DnaJ-domain superfamily protein
Glyma.12G031300	Chr12:2336774-2341297	2.26389	0.000594609	2.61903	0.0175705	AT4G34950.1		Major facilitator superfamily protein
Glyma.12G037000	Chr12:2676774-2679193	2.09381	0.000594609	1.7535	0.0722907	AT3G18830.1	ATPLT5,ATPMT5,PMT5	polyol/monosaccharide transporter 5
Glyma.12G054100	Chr12:3901358-3904209	3.40896	0.000594609	1.10723	0.935301	AT2G44480.1	BGLU17	beta glucosidase 17
Glyma.12G054200	Chr12:3918661-3922215	7.12825	0.000594609	2.83451	0.0030977	AT2G44480.1	BGLU17	beta glucosidase 17
Glyma.12G054300	Chr12:3927646-3930593	4.46515	0.00708272	2.29513	0.133479	AT2G44480.1	BGLU17	beta glucosidase 17
Glyma.12G057200	Chr12:4161520-4161880	2.51663	0.00286621	0.838942	0.927418
Glyma.12G059200,Glyma.12G059300	Chr12:4284904-4292215	2.78429	0.000594609	0.686314	0.844693	AT2G29350.1	SAG13	senescence-associated gene 13
Glyma.12G072000	Chr12:5293320-5295428	6.28945	0.000594609	3.69587	0.0340418	AT1G07900.1	LBD1	LOB domain-containing protein 1
Glyma.12G076700	Chr12:5885737-5891879	2.40501	0.000594609	1.35018	0.661923	AT2G28305.1	ATLOG1,LOG1	Putative lysine decarboxylase family protein
Glyma.12G079500	Chr12:6214401-6216625	2.86533	0.000594609	1.12203	0.875434	AT5G60800.1		Heavy metal transport/detoxification superfamily protein
Glyma.12G086100	Chr12:6967369-6968639	3.09074	0.000594609	1.65491	0.099463	AT5G22580.1		Stress responsive A/B Barrel Domain
Glyma.12G087200	Chr12:7091680-7093748	2.55517	0.000594609	1.71583	0.0779499	AT2G27690.1	CYP94C1	cytochrome P450, family 94, subfamily C, polypeptide 1
Glyma.12G100500	Chr12:8799969-8803682	3.07703	0.00805114	1.12299	1	AT3G21720.1	ICL	isocitrate lyase
Glyma.12G103600	Chr12:9271703-9272778	3.03365	0.000594609	0.976497	0.990548	AT4G27280.1		Calcium-binding EF-hand family protein
Glyma.12G103700	Chr12:9277652-9282811	2.32176	0.000594609	2.43417	0.0240333	AT4G03230.1		S-locus lectin protein kinase family protein
Glyma.12G104800	Chr12:9503858-9505287	2.55187	0.00473094	0.880717	0.953916	AT2G31180.1	ATMYB14,MYB14,MYB14AT	myb domain protein 14
Glyma.12G105400	Chr12:9596817-9598422	5.86105	0.000594609	1.3523	0.672338	AT5G16770.2	AtMYB9,MYB9	myb domain protein 9
Glyma.12G110100	Chr12:10502405-10503385	3.57592	0.000594609	1.20734	0.835141
Glyma.12G131200	Chr12:14816479-14817981	6.31426	0.000594609	1.08163	0.979015	AT5G45890.1	SAG12	senescence-associated gene 12
Glyma.12G132200	Chr12:14934826-14945957	2.36154	0.000594609	1.63044	0.335322	AT5G17680.1		disease resistance protein (TIR-NBS-LRR class), putative
Glyma.12G135600	Chr12:15835562-15840579	3.74172	0.000594609	2.0831	0.0030977	AT5G17680.1		disease resistance protein (TIR-NBS-LRR class), putative
Glyma.12G142900	Chr12:18503746-18504949	2.20267	0.000594609	1.21803	0.799574	AT4G27280.1		Calcium-binding EF-hand family protein
Glyma.12G143200	Chr12:18578398-18582934	3.39564	0.000594609	1.72448	0.0603392	AT4G27290.1		S-locus lectin protein kinase family protein
Glyma.12G143900	Chr12:18958347-18961946	3.26806	0.000594609	1.75835	1	AT4G27290.1		S-locus lectin protein kinase family protein
Glyma.12G144400	Chr12:19069605-19073594	2.21585	0.00836564	0.681173	1	AT4G27290.1		S-locus lectin protein kinase family protein
Glyma.12G148500	Chr12:20901199-20902783	2.08148	0.000594609	1.73688	0.121917	AT5G54400.1		S-adenosyl-L-methionine-dependent methyltransferases superfamily protein
Glyma.12G150500	Chr12:21612165-21614478	2.63705	0.000594609	1.47661	0.434756	AT4G27450.1		Aluminium induced protein with YGL and LRDR motifs
Glyma.12G183300	Chr12:34411338-34420503	2.16327	0.00543127	1.15682	0.908493	AT4G33790.1	CER4,FAR3,G7	Jojoba acyl CoA reductase-related male sterility protein
Glyma.12G196500	Chr12:35755878-35756916	2.24548	0.000594609	1.31348	0.744126	AT3G22060.1		Receptor-like protein kinase-related family protein
Glyma.12G199800	Chr12:36119517-36121636	14.0073	0.000594609	1.37836	1	AT1G03940.1		HXXXD-type acyl-transferase family protein
Glyma.12G200500	Chr12:36162657-36163815	2.21075	0.00286621	1.82529	0.345295	AT4G10270.1		Wound-responsive family protein
Glyma.12G206700	Chr12:36669425-36670245	2.09257	0.000594609	0.691253	0.544351	AT2G20562.1
Glyma.12G207400	Chr12:36722228-36723134	5.83526	0.000594609	1.78471	0.115289	AT1G28480.1	GRX480,roxy19	Thioredoxin superfamily protein
Glyma.12G216500	Chr12:37563783-37566479	2.01798	0.000594609	1.69037	0.7563	AT5G54540.1		Uncharacterised conserved protein (UCP012943)
Glyma.12G217700	Chr12:37731636-37732452	2.20244	0.000594609	1.75961	0.36999	AT4G27280.1		Calcium-binding EF-hand family protein
Glyma.12G218500	Chr12:37820167-37824142	4.19784	0.00286621	2.55887	1	AT4G10780.1		LRR and NB-ARC domains-containing disease resistance protein
Glyma.12G218600	Chr12:37825290-37825671	52.2057	0.00836564	3.05746	1
Glyma.12G219000	Chr12:37844945-37854583	2.47651	0.000594609	2.32834	0.446692	AT5G54250.2	ATCNGC4,CNGC4,DND2,HLM1	cyclic nucleotide-gated cation channel 4
Glyma.12G224000	Chr12:38340719-38343796	8.35525	0.000594609	2.4974	0.179543	AT4G21700.1		Protein of unknown function (DUF2921)
Glyma.12G239200	Chr12:39808444-39813180	2.33828	0.000594609	1.18431	1	AT5G36930.2		Disease resistance protein (TIR-NBS-LRR class) family
Glyma.12G240600	Chr12:39921996-39925861	2.27492	0.000594609	1.32208	0.419091	AT1G61580.1	ARP2,RPL3B	R-protein L3 B
Glyma.13G005100	Chr13:1422442-1424046	2.85655	0.000594609	1.47884	0.313012	AT3G22160.1		VQ motif-containing protein
Glyma.13G009700	Chr13:2639638-2642762	2.48167	0.000594609	1.32251	0.675629
Glyma.13G030300	Chr13:9773781-9780355	2.3017	0.00326143	1.07216	0.9809	AT3G45140.1	ATLOX2,LOX2	lipoxygenase 2
Glyma.13G031600	Chr13:10243882-10250791	3.16854	0.000594609	2.05653	0.0030977	AT5G09220.1	AAP2	amino acid permease 2
Glyma.13G035100	Chr13:10896829-10897959	2.03609	0.00610133	0.911254	0.96659	AT1G21550.1		Calcium-binding EF-hand family protein
Glyma.13G035800	Chr13:11163859-11169153	3.08829	0.000594609	1.55192	0.29137	AT1G21240.1	WAK3	wall associated kinase 3
Glyma.13G035900	Chr13:11177499-11182100	6.77115	0.000594609	2.07815	0.0030977	AT1G21230.1	WAK5	wall associated kinase 5
Glyma.13G042900	Chr13:13610899-13619324	3.55277	0.000594609	1.93904	0.65148	AT1G17840.1	ABCG11,ATWBC11,COF1,DSO,WBC11	white-brown complex homolog protein 11
Glyma.13G051600	Chr13:14805644-14808133	3.90811	0.000594609	15.0003	0.515335	AT4G39950.1	CYP79B2	cytochrome P450, family 79, subfamily B, polypeptide 2
Glyma.13G054900	Chr13:15221731-15222281	2.29949	0.000594609	1.51171	0.525761
Glyma.13G065200	Chr13:16456125-16457127	2.00777	0.0015789	0.932453	0.9809
Glyma.13G087500	Chr13:20035829-20040672	2.32139	0.000594609	1.33286	0.371126
Glyma.13G095800	Chr13:21082955-21084554	3.72914	0.000594609	1.21666	0.844523	AT5G57500.1		Galactosyltransferase family protein
Glyma.13G099500	Chr13:21446721-21451969	2.00545	0.000594609	1.09045	0.954468	AT4G30130.1		Protein of unknown function (DUF630 and DUF632)
Glyma.13G104500	Chr13:21918389-21919726	2.24495	0.000594609	0.984209	0.992855	AT2G26110.1		Protein of unknown function (DUF761)
Glyma.13G109800	Chr13:22363969-22366279	5.21008	0.000594609	1.82603	0.00775019	AT2G06050.1	DDE1,OPR3	oxophytodienoate-reductase 3
Glyma.13G112000	Chr13:22541685-22545311	3.53787	0.000594609	1.90762	0.0030977	AT1G19180.1	JAZ1,TIFY10A	jasmonate-zim-domain protein 1
Glyma.13G115300	Chr13:22882010-22885343	2.03667	0.00364092	1.9473	0.360684	AT2G26440.1		Plant invertase/pectin methylesterase inhibitor superfamily
Glyma.13G116700	Chr13:22995920-23000085	2.78901	0.000594609	1.33593	0.805483	AT1G11910.1	APA1,ATAPA1	aspartic proteinase A1
Glyma.13G117300	Chr13:23046485-23047217	2.93855	0.00507705	2.4812	0.253098	AT1G48330.1
Glyma.13G130300	Chr13:24318284-24320989	2.18204	0.00577911	0.889954	0.939066	AT4G10720.1		Ankyrin repeat family protein
Glyma.13G149700	Chr13:26321940-26324172	3.08498	0.000594609	2.38097	0.0224302	AT1G76870.1
Glyma.13G152800	Chr13:26744783-26747898	2.69923	0.000594609	0.991221	0.994806
Glyma.13G152900	Chr13:26767688-26770588	2.80638	0.000594609	0.771343	0.461321	AT1G65890.1	AAE12	acyl activating enzyme 12
Glyma.13G167000	Chr13:28174906-28181099	6.61147	0.000594609	4.04172	0.117833	AT5G60900.1	RLK1	receptor-like protein kinase 1
Glyma.13G167100	Chr13:28182049-28184219	6.94454	0.000594609	1.99263	0.593423	AT2G41480.1		Peroxidase superfamily protein
Glyma.13G174300	Chr13:28844972-28849367	3.81575	0.00543127	0.750629	0.87526	AT4G24000.1	ATCSLG2,CSLG2	cellulose synthase like G2
Glyma.13G181000	Chr13:29422202-29425428	5.80139	0.000594609	1.69907	0.0175705	AT4G27450.1		Aluminium induced protein with YGL and LRDR motifs
Glyma.13G183000	Chr13:29616153-29618044	2.07527	0.000594609	2.02936	1
Glyma.13G186200	Chr13:29990951-29993554	3.19481	0.000594609	1.3592	0.417586	AT1G76690.1	ATOPR2,OPR2	12-oxophytodienoate reductase 2
Glyma.13G188900	Chr13:30244449-30249368	5.24763	0.000594609	2.26266	0.0193056	AT4G05200.1	CRK25	cysteine-rich RLK (RECEPTOR-like protein kinase) 25
Glyma.13G218200	Chr13:33140498-33142514	2.81434	0.000594609	1.36957	0.66357	AT1G30040.1	ATGA2OX2,GA2OX2	gibberellin 2-oxidase
Glyma.13G224900	Chr13:33764493-33767295	6.84166	0.000594609	2.40392	0.0030977	AT4G18910.1	ATNLM2,NIP1;2,NLM2	NOD26-like intrinsic protein 1;2
Glyma.13G226600	Chr13:33931951-33932729	5.20568	0.000594609	0.846346	0.945583	AT1G29290.1
Glyma.13G234500	Chr13:34514242-34515302	2.59043	0.000594609	1.27305	0.568392	AT1G28480.1	GRX480,roxy19	Thioredoxin superfamily protein
Glyma.13G242100	Chr13:35189444-35191686	19.59	0.000594609	2.00781	0.119049	AT4G27450.1		Aluminium induced protein with YGL and LRDR motifs
Glyma.13G246600	Chr13:35533866-35539249	2.19234	0.000594609	1.31208	0.573544	AT4G05020.1	NDB2	NAD(P)H dehydrogenase B2
Glyma.13G248200	Chr13:35636605-35637937	2.96514	0.0015789	2.14295	1	AT4G27280.1		Calcium-binding EF-hand family protein
Glyma.13G251700	Chr13:35864994-35865771	3.21949	0.000594609	4.41508	1	AT3G19690.1		CAP (Cysteine-rich secretory proteins, Antigen 5, and Pathogenesis-related 1 protein) superfamily protein
Glyma.13G255800	Chr13:36137080-36138469	2.30433	0.00326143	1.70033	0.266158	AT5G17050.1	UGT78D2	UDP-glucosyl transferase 78D2
Glyma.13G257100	Chr13:36242650-36245265	2.15321	0.000594609	1.72324	0.166865	AT5G64360.1		Chaperone DnaJ-domain superfamily protein
Glyma.13G264000	Chr13:36707744-36709746	2.35352	0.00959685	0.781185	0.900931	AT1G17020.1	ATSRG1,SRG1	senescence-related gene 1
Glyma.13G267500	Chr13:37017786-37021076	3.31814	0.000594609	1.7248	0.0695636	AT3G56400.1	ATWRKY70,WRKY70	WRKY DNA-binding protein 70
Glyma.13G267600	Chr13:37023381-37025724	6.43996	0.000594609	2.71232	0.0643936	AT3G56400.1	ATWRKY70,WRKY70	WRKY DNA-binding protein 70
Glyma.13G267700	Chr13:37028459-37037560	3.61786	0.000594609	0.92607	0.979066	AT3G56400.1	ATWRKY70,WRKY70	WRKY DNA-binding protein 70
Glyma.13G268100	Chr13:37059013-37062538	8.49036	0.000594609	8.6474	1	AT3G47570.1		Leucine-rich repeat protein kinase family protein
Glyma.13G284700	Chr13:38586277-38588431	2.20015	0.000594609	2.95167	0.121205	AT5G54540.1		Uncharacterised conserved protein (UCP012943)
Glyma.13G285300	Chr13:38620639-38623760	7.28874	0.000594609	4.83736	0.0030977	AT4G31940.1	CYP82C4	cytochrome P450, family 82, subfamily C, polypeptide 4
Glyma.13G286100	Chr13:38688914-38694223	4.46595	0.000594609	2.65421	0.085329	AT5G54650.2	ATFH5,Fh5	formin homology5
Glyma.13G294200	Chr13:39378379-39379287	2.31956	0.00507705	0.513766	0.084231	AT2G20562.1
Glyma.13G302500	Chr13:39956932-39958643	2.55078	0.000594609	0.885072	0.886872	AT1G03495.1		HXXXD-type acyl-transferase family protein
Glyma.13G303800	Chr13:40087140-40092605	5.04014	0.000594609	1.31159	0.707792	AT4G03230.1		S-locus lectin protein kinase family protein
Glyma.13G314400	Chr13:40977942-40978908	2.60637	0.00929802	0.664199	0.688206	AT3G11600.1
Glyma.13G328500	Chr13:42316418-42318612	2.52603	0.00473094	1.2058	0.922151	AT2G28500.1	LBD11	LOB domain-containing protein 11
Glyma.13G329000	Chr13:42352610-42354663	3.69493	0.000594609	1.89883	0.0825892	AT5G60200.1	TMO6	TARGET OF MONOPTEROS 6
Glyma.13G330800	Chr13:42538169-42539734	2.18988	0.000594609	1.7467	0.204058
Glyma.13G337200	Chr13:43025524-43027929	3.26736	0.0015789	1.37848	0.770431	AT1G07530.1	ATGRAS2,GRAS2,SCL14	SCARECROW-like 14
Glyma.13G340800	Chr13:43273867-43276287	2.31587	0.000594609	1.73684	0.191651	AT3G57670.1	NTT,WIP2	C2H2-type zinc finger family protein
Glyma.13G359200	Chr13:44651120-44653243	2.24886	0.00110641	5.68642	0.340527	AT1G52330.1		Late embryogenesis abundant (LEA) hydroxyproline-rich glycoprotein family
Glyma.13G370100	Chr13:45564564-45566732	9.73093	0.000594609	1.51917	0.335844	AT1G80840.1	ATWRKY40,WRKY40	WRKY DNA-binding protein 40
Glyma.14G003800	Chr14:340345-341422	2.94309	0.000594609	1.13474	0.932897	AT3G13130.1
Glyma.14G005500	Chr14:451821-453507	2.01506	0.000594609	1.6295	0.110018
Glyma.14G010500	Chr14:807238-811633	2.32818	0.000594609	1.29206	0.464479	AT1G55740.1	AtSIP1,SIP1	seed imbibition 1
Glyma.14G015100	Chr14:1085838-1088597	3.53897	0.00286621	1.49095	0.842572	AT5G25120.1	CYP71B11	ytochrome p450, family 71, subfamily B, polypeptide 11
Glyma.14G015300	Chr14:1100697-1107404	14.9771	0.000594609	4.9309	0.0120262	AT3G13080.1	ATMRP3,MRP3	multidrug resistance-associated protein 3
Glyma.14G021000	Chr14:1480516-1483885	2.0501	0.000594609	1.2763	0.602078	AT3G20330.1	PYRB	PYRIMIDINE B
Glyma.14G021800	Chr14:1548012-1550928	2.09028	0.000594609	1.16393	0.772189	AT4G26850.1	VTC2	mannose-1-phosphate guanylyltransferase (GDP)s;GDP-galactose:mannose-1-phosphate guanylyltransferases;GDP-galactose:glucose-1-phosphate guanylyltransferases;GDP-galactose:myoinositol-1-phosphate guanylyltransferases;glucose-1-phosphate guanylyltransferase
Glyma.14G030700	Chr14:2226405-2230206	3.95648	0.000594609	1.21914	0.892019	AT2G43000.1	anac042,NAC042	NAC domain containing protein 42
Glyma.14G034700	Chr14:2539263-2540225	2.60081	0.00610133	0.566651	0.43212	AT5G12340.1
Glyma.14G042400	Chr14:3200947-3203310	4.69916	0.000594609	0.895043	1	AT5G25910.1	AtRLP52,RLP52	receptor like protein 52
Glyma.14G042700	Chr14:3249590-3252326	3.35651	0.006761	1.57306	1	AT1G45616.1	AtRLP6,RLP6	receptor like protein 6
Glyma.14G043700	Chr14:3325887-3327935	2.15586	0.00959685	1.56326	0.353419	AT5G12890.1		UDP-Glycosyltransferase superfamily protein
Glyma.14G047900	Chr14:3674100-3677682	2.16521	0.000594609	1.16253	0.80614	AT4G08850.1		Leucine-rich repeat receptor-like protein kinase family protein
Glyma.14G048000	Chr14:3712869-3717676	3.81667	0.000594609	1.16168	0.787923	AT2G04160.1	AIR3	Subtilisin-like serine endopeptidase family protein
Glyma.14G048200	Chr14:3737772-3746209	3.50739	0.000594609	1.06512	0.982409	AT2G04160.1	AIR3	Subtilisin-like serine endopeptidase family protein
Glyma.14G049000,Glyma.14G049200	Chr14:3800977-3809714	3.42968	0.000594609	1.58212	0.198899	AT1G05010.1	ACO4,EAT1,EFE	ethylene-forming enzyme
Glyma.14G051600	Chr14:4049731-4050958	13.1709	0.000594609	6.10564	0.0742312	AT4G05030.1		Copper transport protein family
Glyma.14G051700	Chr14:4057037-4057775	6.04703	0.000594609	3.16139	0.26835	AT3G20180.1		Copper transport protein family
Glyma.14G056500	Chr14:4500239-4508351	3.22029	0.000594609	1.82607	0.0030977	AT5G05460.1		Glycosyl hydrolase family 85
Glyma.14G056600	Chr14:4512853-4521087	2.99718	0.000594609	1.29812	0.720129	AT5G05460.1		Glycosyl hydrolase family 85
Glyma.14G058700	Chr14:4739551-4743290	3.86086	0.000594609	2.07673	0.0030977	AT5G05600.1		2-oxoglutarate (2OG) and Fe(II)-dependent oxygenase superfamily protein
Glyma.14G059400	Chr14:4808847-4813248	2.36259	0.000594609	1.08524	0.951086	AT2G40116.1		Phosphoinositide-specific phospholipase C family protein
Glyma.14G064100	Chr14:5214231-5218481	3.53587	0.000594609	1.19986	0.952131	AT2G39855.2
Glyma.14G070200	Chr14:5899449-5903012	2.84903	0.000594609	2.2115	0.0301068	AT3G60810.1
Glyma.14G073100	Chr14:6138617-6142249	3.84359	0.000594609	1.97515	0.0208536	AT1G19600.1		pfkB-like carbohydrate kinase family protein
Glyma.14G082400	Chr14:7146059-7148157	2.25652	0.000594609	1.00255	0.997077	AT2G43290.1	MSS3	Calcium-binding EF-hand family protein
Glyma.14G102900	Chr14:10260320-10263053	38.2519	0.000594609	12.8057	0.767723	AT1G80840.1	ATWRKY40,WRKY40	WRKY DNA-binding protein 40
Glyma.14G103100	Chr14:10336669-10338523	32.1349	0.000594609	2.30663	0.0030977	AT1G80840.1	ATWRKY40,WRKY40	WRKY DNA-binding protein 40
Glyma.14G117300	Chr14:14669995-14674082	2.70947	0.000594609	1.1237	0.954604
Glyma.14G118700	Chr14:16245386-16247738	5.51447	0.000594609	1.35431	0.539334	AT1G67000.1		Protein kinase superfamily protein
Glyma.14G118800	Chr14:16247987-16257186	5.32765	0.000594609	2.2686	0.0030977	AT4G18250.1		receptor serine/threonine kinase, putative
Glyma.14G122900	Chr14:18056722-18059024	2.86453	0.00740634	1.11319	0.980999
Glyma.14G127500	Chr14:20401843-20405438	7.27383	0.00326143	1.17266	0.919271	AT3G06483.1	ATPDHK,PDK	pyruvate dehydrogenase kinase
Glyma.14G148800	Chr14:32154754-32157298	2.21361	0.000594609	1.00574	0.995779	AT1G44760.1		Adenine nucleotide alpha hydrolases-like superfamily protein
Glyma.14G152800	Chr14:33232063-33233572	2.10032	0.00326143	0.943858	0.986113	AT3G47180.1		RING/U-box superfamily protein
Glyma.14G156300	Chr14:34086438-34087939	3.77614	0.000594609	1.1116	0.961065	AT1G21550.1		Calcium-binding EF-hand family protein
Glyma.14G157800	Chr14:34935988-34940634	7.0276	0.000594609	1.73913	1	AT1G21230.1	WAK5	wall associated kinase 5
Glyma.14G157900	Chr14:34983930-34997789	2.8688	0.000594609	1.14763	0.819732	AT1G21230.1	WAK5	wall associated kinase 5
Glyma.14G158600	Chr14:35093613-35097156	9.81684	0.00805114	10.4507	0.190372	AT1G21240.1	WAK3	wall associated kinase 3
Glyma.14G171700	Chr14:42494826-42497815	2.01325	0.000594609	2.89537	0.450436	AT5G10100.1		Haloacid dehalogenase-like hydrolase (HAD) superfamily protein
Glyma.14G173300	Chr14:42855073-42863392	5.39756	0.00772396	0.549816	1	AT3G05660.1	AtRLP33,RLP33	receptor like protein 33
Glyma.14G177400	Chr14:43732399-43733341	4.51082	0.00110641	2.7519	0.340527	AT1G35210.1
Glyma.14G184800	Chr14:44836040-44839461	4.03271	0.00402557	2.41617	0.622802
Glyma.14G193400	Chr14:45815028-45820218	2.22139	0.000594609	2.82673	0.0779499	AT2G38170.3	ATCAX1,CAX1,RCI4	cation exchanger 1
Glyma.14G194300	Chr14:45935667-45939896	2.06322	0.000594609	1.43013	0.25076	AT5G05580.1	FAD8	fatty acid desaturase 8
Glyma.14G201400	Chr14:46683039-46684357	200.876	0.000594609	1.73304	1
Glyma.14G208000	Chr14:47379160-47380263	4.23947	0.00202893	0.849656	0.946833	AT1G65690.1		Late embryogenesis abundant (LEA) hydroxyproline-rich glycoprotein family
Glyma.14G209000	Chr14:47461787-47463395	4.27782	0.00202893	1.03152	0.993705	AT5G56550.1	ATOXS3,OXS3	oxidative stress 3
Glyma.14G212200	Chr14:47742906-47744519	2.56269	0.000594609	0.82961	0.807451	AT1G66160.1	ATCMPG1,CMPG1	CYS, MET, PRO, and GLY protein 1
Glyma.14G212400	Chr14:47756084-47757164	5.4843	0.000594609	1.03933	0.987343
Glyma.14G212500	Chr14:47758066-47768578	2.35968	0.000594609	1.27742	0.591424	AT3G02850.1	SKOR	STELAR K+ outward rectifier
Glyma.14G213400	Chr14:47844822-47847028	2.27448	0.000594609	1.19981	0.799574	AT2G01670.1	atnudt17,NUDT17	nudix hydrolase homolog 17
Glyma.14G221200	Chr14:48624295-48627244	2.67582	0.000594609	1.38726	0.28029	AT4G39330.1	ATCAD9,CAD9	cinnamyl alcohol dehydrogenase 9
Glyma.14G222700	Chr14:48794941-48800210	2.30439	0.000594609	0.885357	0.857495	AT1G76140.1		Prolyl oligopeptidase family protein
Glyma.15G012000	Chr15:936262-944374	5.26655	0.000594609	1.5763	0.200951	AT1G15520.1	ABCG40,ATABCG40,ATPDR12,PDR12	pleiotropic drug resistance 12
Glyma.15G012700	Chr15:1002509-1004331	3.19805	0.00202893	4.41787	0.0434292	AT1G04250.1	AXR3,IAA17	AUX/IAA transcriptional regulator family protein
Glyma.15G013900	Chr15:1116163-1119654	5.63523	0.000594609	2.50877	0.0030977	AT1G52360.2		Coatomer, beta\' subunit
Glyma.15G015100	Chr15:1199426-1203165	3.41351	0.000594609	1.4186	0.367012	AT3G16030.1	CES101	lectin protein kinase family protein
Glyma.15G018600	Chr15:1426924-1429405	10.4733	0.00364092	0.787951	1	AT1G34050.1		Ankyrin repeat family protein
Glyma.15G028400	Chr15:2271655-2276719	3.64284	0.000594609	1.38285	0.75829	AT5G67550.1
Glyma.15G033600	Chr15:2675617-2678073	2.13649	0.000594609	1.15022	0.924592	AT3G57670.1	NTT,WIP2	C2H2-type zinc finger family protein
Glyma.15G048500	Chr15:3826714-3833467	10.7042	0.000594609	1.1885	0.960927	AT4G08500.1	ARAKIN,ATMEKK1,MAPKKK8,MEKK1	MAPK/ERK kinase kinase 1
Glyma.15G052700	Chr15:4147573-4149546	2.45578	0.000594609	1.18424	0.740991	AT2G41480.1		Peroxidase superfamily protein
Glyma.15G062400	Chr15:4800587-4801494	8.172	0.000594609	1.97498	0.00549674	AT2G14580.1	ATPRB1,PRB1	basic pathogenesis-related protein 1
Glyma.15G062500	Chr15:4806369-4807214	6.955	0.000594609	2.15802	0.0327137	AT2G14580.1	ATPRB1,PRB1	basic pathogenesis-related protein 1
Glyma.15G062700	Chr15:4807822-4815112	13.3649	0.000594609	6.5796	0.0030977	AT2G14580.1	ATPRB1,PRB1	basic pathogenesis-related protein 1
Glyma.15G062800	Chr15:4817476-4818233	14.3812	0.000594609	5.43004	1	AT3G19690.1		CAP (Cysteine-rich secretory proteins, Antigen 5, and Pathogenesis-related 1 protein) superfamily protein
Glyma.15G063400	Chr15:4847707-4849531	2.72474	0.000594609	1.27641	0.632604	AT5G56260.1		Ribonuclease E inhibitor RraA/Dimethylmenaquinone methyltransferase
Glyma.15G065700	Chr15:4999672-5000833	4.72461	0.00899798	0.989407	1	AT4G27280.1		Calcium-binding EF-hand family protein
Glyma.15G071300	Chr15:5466050-5469568	3.68262	0.000594609	1.5973	0.0547525	AT4G27450.1		Aluminium induced protein with YGL and LRDR motifs
Glyma.15G071400	Chr15:5472251-5474619	2.44352	0.000594609	1.15498	0.914184	AT1G28310.2		Dof-type zinc finger DNA-binding family protein
Glyma.15G078600	Chr15:6035649-6037148	2.43209	0.000594609	1.73073	0.0410027	AT1G28480.1	GRX480,roxy19	Thioredoxin superfamily protein
Glyma.15G087300	Chr15:6723420-6725900	26.9724	0.000594609	4.1489	0.00549674	AT4G18910.1	ATNLM2,NIP1;2,NLM2	NOD26-like intrinsic protein 1;2
Glyma.15G088000	Chr15:6758393-6760811	2.37043	0.000594609	1.02777	0.9866	AT1G16030.1	Hsp70b	heat shock protein 70B
Glyma.15G093900	Chr15:7301955-7304401	2.04908	0.000594609	1.37337	0.651735	AT1G30040.1	ATGA2OX2,GA2OX2	gibberellin 2-oxidase
Glyma.15G104700	Chr15:8197632-8199245	7.34124	0.000594609	3.40801	0.0030977	AT1G03220.1		Eukaryotic aspartyl protease family protein
Glyma.15G116800	Chr15:9183825-9186787	2.06608	0.00364092	2.20168	0.177764	AT2G35760.1		Uncharacterised protein family (UPF0497)
Glyma.15G122200	Chr15:9670867-9672169	18.4372	0.000594609	5.11639	0.00775019	AT4G05030.1		Copper transport protein family
Glyma.15G128800	Chr15:10275870-10278232	6.53354	0.000594609	1.73982	0.0030977	AT5G06730.1		Peroxidase superfamily protein
Glyma.15G129200	Chr15:10299973-10319867	2.05572	0.0024565	1.28584	0.922151	AT5G06730.1		Peroxidase superfamily protein
Glyma.15G141500	Chr15:11583891-11584516	2.33224	0.000594609	0.685957	0.458414
Glyma.15G141600	Chr15:11591690-11592440	2.10804	0.000594609	0.346817	0.00549674
Glyma.15G142100	Chr15:11609576-11610212	4.1347	0.000594609	0.889264	0.93982
Glyma.15G145700	Chr15:11996501-11998088	15.9849	0.000594609	2.22783	0.382449
Glyma.15G150300	Chr15:12416064-12418420	4.40335	0.00326143	3.71573	0.0553168	AT5G49130.1		MATE efflux family protein
Glyma.15G152000	Chr15:12592654-12594969	2.00596	0.000594609	1.50726	0.0804523	AT3G16770.1	ATEBP,EBP,ERF72,RAP2.3	ethylene-responsive element binding protein
Glyma.15G158200	Chr15:13251792-13252987	2.0861	0.00202893	1.1868	0.858851	AT4G39720.1		VQ motif-containing protein
Glyma.15G159800	Chr15:13522843-13525059	7.72984	0.000594609	0.555535	1
Glyma.15G159900,Glyma.15G160000	Chr15:13528681-13538711	3.92015	0.0015789	0.452271	0.440148
Glyma.15G160300	Chr15:13586889-13593992	2.03458	0.000594609	1.15367	0.80513	AT3G54070.1		Ankyrin repeat family protein
Glyma.15G160700	Chr15:13652963-13671770	2.00581	0.0015789	1.00167	0.998083	AT3G54070.1		Ankyrin repeat family protein
Glyma.15G161500	Chr15:13776103-13777747	3.07977	0.000594609	1.03101	1	AT1G34300.1		lectin protein kinase family protein
Glyma.15G172600	Chr15:15790964-15800980	2.09065	0.000594609	0.976606	0.993446	AT4G29810.1	ATMKK2,MK1,MKK2	MAP kinase kinase 2
Glyma.15G203500	Chr15:26003380-26006432	4.87165	0.000594609	1.25964	0.811079	AT4G31940.1	CYP82C4	cytochrome P450, family 82, subfamily C, polypeptide 4
Glyma.15G211500	Chr15:32692487-32693522	4.81968	0.000594609	1.56858	0.173821	AT1G17860.1		Kunitz family trypsin and protease inhibitor protein
Glyma.15G223900	Chr15:40781410-40784351	6.35678	0.000594609	1.46674	0.251851	AT1G76690.1	ATOPR2,OPR2	12-oxophytodienoate reductase 2
Glyma.15G252200	Chr15:48037369-48039807	4.81754	0.000594609	1.5834	0.0327137	AT1G78380.1	ATGSTU19,GST8,GSTU19	glutathione S-transferase TAU 19
Glyma.15G262800	Chr15:49558180-49560745	2.07391	0.000594609	0.869728	0.831826	AT3G12750.1	ZIP1	zinc transporter 1 precursor
Glyma.15G263600	Chr15:49698400-49700796	2.81362	0.000594609	1.43245	0.181084	AT2G44260.1		Plant protein of unknown function (DUF946)
Glyma.15G272200	Chr15:50951793-50953900	4.25205	0.000594609	2.76714	0.750892
Glyma.16G003500	Chr16:194686-196274	4.53004	0.0024565	0.927009	0.986801	AT1G80160.1		Lactoylglutathione lyase / glyoxalase I family protein
Glyma.16G008600	Chr16:722533-725157	4.01805	0.000594609	1.51595	0.0722907	AT5G07990.1	CYP75B1,D501,TT7	Cytochrome P450 superfamily protein
Glyma.16G010000	Chr16:893310-896396	3.28907	0.000594609	1.71953	0.0410027	AT1G72450.1	JAZ6,TIFY11B	jasmonate-zim-domain protein 6
Glyma.16G013000	Chr16:1130509-1131588	3.02656	0.00110641	1.66569	0.444529	AT1G53903.1		Protein of unknown function (DUF581)
Glyma.16G014700	Chr16:1288252-1289547	2.89633	0.00364092	1.30001	0.843646	AT1G72310.1	ATL3	RING/U-box superfamily protein
Glyma.16G017500	Chr16:1553688-1556564	20.3767	0.000594609	1.7425	0.117833	AT4G10490.1		2-oxoglutarate (2OG) and Fe(II)-dependent oxygenase superfamily protein
Glyma.16G020200	Chr16:1828560-1835982	2.20511	0.00805114	1.35972	0.696418	AT1G01140.1	CIPK9,PKS6,SnRK3.12	CBL-interacting protein kinase 9
Glyma.16G026400	Chr16:2563163-2566407	2.48688	0.000594609	0.800574	0.731681	AT4G11070.1	AtWRKY41,WRKY41	WRKY family transcription factor
Glyma.16G032200	Chr16:3050718-3054820	4.64607	0.00202893	1.73678	0.653563	AT3G61510.1	ACS1,AT-ACS1	ACC synthase 1
Glyma.16G034300	Chr16:3226620-3228817	3.12061	0.000594609	1.63116	0.326805	AT3G11750.1	FOLB1	Dihydroneopterin aldolase
Glyma.16G039600	Chr16:3712650-3714446	9.29437	0.000594609	2.42255	0.0240333	AT2G19070.1	SHT	spermidine hydroxycinnamoyl transferase
Glyma.16G041200	Chr16:3861426-3869280	2.54378	0.000594609	1.17426	0.78205	AT5G18170.1	GDH1	glutamate dehydrogenase 1
Glyma.16G045200	Chr16:4295496-4296132	2.59383	0.00364092	1.30176	0.839792	AT5G47920.1
Glyma.16G047600	Chr16:4523304-4528707	9.94432	0.000594609	5.25894	0.0877329	AT5G61890.1		Integrase-type DNA-binding superfamily protein
Glyma.16G054400	Chr16:5336880-5339714	2.19767	0.000594609	1.6068	0.345454	AT5G13080.1	ATWRKY75,WRKY75	WRKY DNA-binding protein 75
Glyma.16G062600	Chr16:6108271-6114924	2.66382	0.000594609	1.03601	0.980738	AT5G40780.1	LHT1	lysine histidine transporter 1
Glyma.16G064100	Chr16:6322033-6325343	3.51319	0.000594609	1.66123	0.137698	AT4G08850.1		Leucine-rich repeat receptor-like protein kinase family protein
Glyma.16G064200	Chr16:6333542-6337085	4.42978	0.000594609	2.67897	0.0547525	AT4G08850.1		Leucine-rich repeat receptor-like protein kinase family protein
Glyma.16G069300	Chr16:6914904-6920531	2.51711	0.000594609	1.01051	0.995083	AT5G14490.1	anac085,NAC085	NAC domain containing protein 85
Glyma.16G078100	Chr16:8039739-8049917	2.1296	0.000594609	1.63003	0.0255553	AT3G28345.1		ABC transporter family protein
Glyma.16G097200	Chr16:18854335-18858816	2.78486	0.00644005	2.2304	0.371999	AT1G02850.2	BGLU11	beta glucosidase 11
Glyma.16G102000	Chr16:20554352-20556612	3.75342	0.000594609	1.00758	0.994806	AT5G56200.1		C2H2 type zinc finger transcription factor family
Glyma.16G104800	Chr16:21236232-21238006	6.42064	0.000594609	0.422773	0.476833
Glyma.16G106200	Chr16:21463299-21469532	13.0164	0.00543127	6.43398	1	AT2G34930.1		disease resistance family protein / LRR family protein
Glyma.16G115500	Chr16:25622502-25630816	2.1506	0.000594609	1.86945	0.0255553	AT1G76520.1		Auxin efflux carrier family protein
Glyma.16G129300	Chr16:28174511-28179286	8.38973	0.000594609	1.34601	0.868642	AT2G34930.1		disease resistance family protein / LRR family protein
Glyma.16G133500	Chr16:29010626-29013388	7.92538	0.000594609	2.50588	0.0030977	AT5G17760.1		P-loop containing nucleoside triphosphate hydrolases superfamily protein
Glyma.16G133600	Chr16:29034600-29037500	4.72551	0.000594609	1.56336	0.772459	AT3G50930.1	BCS1	cytochrome BC1 synthesis
Glyma.16G134400	Chr16:29109832-29112396	3.9899	0.000594609	6.80524	0.359598	AT3G11480.1	ATBSMT1,BSMT1	S-adenosyl-L-methionine-dependent methyltransferases superfamily protein
Glyma.16G135200	Chr16:29255740-29266445	2.81527	0.000594609	0.941367	1	AT5G17680.1		disease resistance protein (TIR-NBS-LRR class), putative
Glyma.16G137600	Chr16:29468437-29472890	3.44431	0.000594609	0.451875	1	AT5G17680.1		disease resistance protein (TIR-NBS-LRR class), putative
Glyma.16G138400	Chr16:29560912-29562163	2.70775	0.00202893	2.99169	0.0208536	AT1G75250.1	ATRL6,RL6,RSM3	RAD-like 6
Glyma.16G142500	Chr16:30104441-30105541	2.25448	0.000594609	0.838867	0.774578	AT3G50770.1	CML41	calmodulin-like 41
Glyma.16G152600	Chr16:31324672-31328127	2.58091	0.006761	1.29448	0.838206	AT1G64760.1		O-Glycosyl hydrolases family 17 protein
Glyma.16G153400	Chr16:31393060-31398041	6.11688	0.000594609	1.93209	0.09378	AT5G18170.1	GDH1	glutamate dehydrogenase 1
Glyma.16G164400	Chr16:32320350-32323318	2.12708	0.000594609	1.54579	0.186278	AT1G71695.1		Peroxidase superfamily protein
Glyma.16G169100	Chr16:32889007-32936857	2.67758	0.000594609	0.841895	0.845936	AT2G15080.1	AtRLP19,RLP19	receptor like protein 19
Glyma.16G169200,Glyma.16G169300	Chr16:32889007-32936857	3.55928	0.00286621	1.68683	1	AT1G45616.1	AtRLP6,RLP6	receptor like protein 6
Glyma.16G169400	Chr16:32943742-32947277	4.79678	0.0043895	0.680484	1	AT2G15080.1	AtRLP19,RLP19	receptor like protein 19
Glyma.16G169500	Chr16:32950485-32953201	4.4512	0.000594609	6.61332	1	AT3G05650.1	AtRLP32,RLP32	receptor like protein 32
Glyma.16G170000	Chr16:33010196-33011304	15.6117	0.000594609	4.74017	0.0030977
Glyma.16G170900	Chr16:33135635-33140108	2.92095	0.000594609	0.264445	1	AT2G34930.1		disease resistance family protein / LRR family protein
Glyma.16G172100	Chr16:33270595-33274802	3.78309	0.000594609	0.306569	1	AT2G34930.1		disease resistance family protein / LRR family protein
Glyma.16G172300	Chr16:33293908-33298200	8.94847	0.000594609	1	1	AT2G34930.1		disease resistance family protein / LRR family protein
Glyma.16G173000	Chr16:33365496-33367017	2.15852	0.000594609	0.841418	0.745513	AT5G24090.1	ATCHIA,CHIA	chitinase A
Glyma.16G178000	Chr16:33901519-33902676	2.0992	0.000594609	0.407937	0.0030977	AT1G01490.1		Heavy metal transport/detoxification superfamily protein
Glyma.16G178500	Chr16:33929577-33930566	2.32273	0.000594609	0.690628	0.288971	AT1G01490.1		Heavy metal transport/detoxification superfamily protein
Glyma.16G180300	Chr16:34086272-34087501	2.68663	0.000594609	0.721165	0.295645	AT5G23950.1		Calcium-dependent lipid-binding (CaLB domain) family protein
Glyma.16G188800	Chr16:35151593-35153092	4.15758	0.000594609	3.27759	0.172837	AT2G44300.1		Bifunctional inhibitor/lipid-transfer protein/seed storage 2S albumin superfamily protein
Glyma.16G218300	Chr16:37577484-37590025	4.49809	0.000594609	1.40912	0.74955	AT3G17700.1	ATCNGC20,CNBT1,CNGC20	cyclic nucleotide-binding transporter 1
Glyma.16G219800	Chr16:37703369-37704829	4.49515	0.000594609	2.00033	0.77904	AT3G56400.1	ATWRKY70,WRKY70	WRKY DNA-binding protein 70
Glyma.16G220900	Chr16:37787713-37794199	3.29562	0.000594609	1.16767	0.840067	AT2G38600.1		HAD superfamily, subfamily IIIB acid phosphatase
Glyma.17G006100	Chr17:556271-560601	2.76141	0.000594609	1.97333	0.0370347	AT4G16370.1	ATOPT3,OPT3	oligopeptide transporter
Glyma.17G013700	Chr17:1039516-1043898	3.14785	0.00202893	1.21585	0.89086
Glyma.17G015400	Chr17:1151885-1153418	2.14587	0.000594609	0.640123	0.159552	AT1G11600.1	CYP77B1	cytochrome P450, family 77, subfamily B, polypeptide 1
Glyma.17G030100	Chr17:2210398-2211606	2.82232	0.000594609	0.91077	0.912024	AT1G24020.1	MLP423	MLP-like protein 423
Glyma.17G030400	Chr17:2222143-2223193	14.0691	0.000594609	11.8717	1	AT1G24020.2	MLP423	MLP-like protein 423
Glyma.17G031300	Chr17:2291505-2292016	7.45189	0.000594609	0.960531	0.988823
Glyma.17G041200	Chr17:3041791-3047638	3.03425	0.000594609	0.828472	0.846105	AT1G02520.1	PGP11	P-glycoprotein 11
Glyma.17G043200	Chr17:3211837-3215941	2.52375	0.000594609	1.55962	0.456522	AT1G11910.1	APA1,ATAPA1	aspartic proteinase A1
Glyma.17G043400	Chr17:3223022-3227319	3.57138	0.000594609	1.65269	0.543135	AT3G17630.1	ATCHX19,CHX19	cation/H+ exchanger 19
Glyma.17G049900	Chr17:3785987-3788223	3.66591	0.00110641	1.7963	0.282638	AT2G06050.2	DDE1,OPR3	oxophytodienoate-reductase 3
Glyma.17G054500	Chr17:4143437-4147686	6.25628	0.000594609	3.80106	0.0030977	AT5G56970.1	ATCKX3,CKX3	cytokinin oxidase 3
Glyma.17G058600	Chr17:4458698-4465376	2.4137	0.000594609	1.79093	0.0313755	AT5G57150.1		basic helix-loop-helix (bHLH) DNA-binding superfamily protein
Glyma.17G060600	Chr17:4621222-4626031	2.13744	0.000594609	1.06536	0.979015	AT4G30130.1		Protein of unknown function (DUF630 and DUF632)
Glyma.17G067800	Chr17:5288104-5291690	2.01671	0.000594609	1.26029	0.577673	AT2G18700.1	ATTPS11,ATTPSB,TPS11	trehalose phosphatase/synthase 11
Glyma.17G070700	Chr17:5540167-5541471	5.15362	0.000594609	7.55831	1	AT2G23970.1		Class I glutamine amidotransferase-like superfamily protein
Glyma.17G084600	Chr17:6531156-6531822	9.92877	0.000594609	1.31527	0.868067
Glyma.17G086400	Chr17:6670951-6672249	2.40887	0.00929802	1.66589	0.64033	AT3G01570.1		Oleosin family protein
Glyma.17G089500	Chr17:6970416-6971750	3.99185	0.00543127	3.16473	0.454587	AT5G62770.1		Protein of unknown function (DUF1645)
Glyma.17G091100	Chr17:7104761-7108078	4.69757	0.000594609	0.840271	0.884576	AT1G23820.1	SPDS1	spermidine synthase 1
Glyma.17G094600	Chr17:7402138-7403369	2.44302	0.000594609	0.644548	0.185238
Glyma.17G096200	Chr17:7559211-7561999	2.0311	0.000594609	1.00527	0.995682	AT5G62680.1		Major facilitator superfamily protein
Glyma.17G097100	Chr17:7651553-7653662	2.45881	0.000594609	0.7262	1	AT3G01280.1	ATVDAC1,VDAC1	voltage dependent anion channel 1
Glyma.17G107800	Chr17:8462962-8465368	2.44535	0.000594609	1.51611	0.0921086	AT2G11910.1
Glyma.17G112900	Chr17:8917772-8918799	3.07356	0.000594609	1.45314	0.234558	AT5G26330.1		Cupredoxin superfamily protein
Glyma.17G116800	Chr17:9214169-9216307	4.73653	0.000594609	3.11978	0.099463	AT2G26695.1		Ran BP2/NZF zinc finger-like superfamily protein
Glyma.17G119000	Chr17:9408982-9409677	7.15737	0.000594609	0.377484	0.1237
Glyma.17G123900	Chr17:9889609-9890310	2.04325	0.000594609	1.07243	0.970928	AT1G74055.1
Glyma.17G135900	Chr17:10962653-10964559	3.87877	0.000594609	3.1682	0.374287	AT2G27830.1
Glyma.17G147500	Chr17:12150626-12153374	5.19021	0.000594609	1.73467	0.0030977	AT4G17030.1	AT-EXPR,ATEXLB1,ATEXPR1,ATHEXP BETA 3.1,EXLB1,EXPR	expansin-like B1
Glyma.17G151500	Chr17:12625705-12626691	2.96544	0.000594609	2.79253	0.573095	AT5G38610.1		Plant invertase/pectin methylesterase inhibitor superfamily protein
Glyma.17G154100	Chr17:12962458-12965411	4.92728	0.000594609	2.45938	0.0603392	AT4G17980.1	anac071,NAC071	NAC domain containing protein 71
Glyma.17G156000	Chr17:13251018-13253638	2.21948	0.00110641	1.86963	0.058043	AT4G37850.1		basic helix-loop-helix (bHLH) DNA-binding superfamily protein
Glyma.17G160000	Chr17:13844889-13846743	2.49128	0.00364092	1.27989	0.948922	AT1G70210.1	ATCYCD1;1,CYCD1;1	CYCLIN D1;1
Glyma.17G165300	Chr17:14982098-14984805	2.24595	0.00610133	1.34839	0.752037	AT4G37390.1	AUR3,BRU6,GH3-2,GH3.2,YDK1	Auxin-responsive GH3 family protein
Glyma.17G166600	Chr17:15221014-15222088	3.92749	0.00473094	0.927675	0.979074	AT4G37290.1
Glyma.17G168300	Chr17:15554449-15557068	2.11404	0.000594609	0.897929	0.924592	AT5G43060.1		Granulin repeat cysteine protease family protein
Glyma.17G175400	Chr17:18331355-18332518	2.77421	0.000594609	1.32837	0.655654	AT2G15680.1		Calcium-binding EF-hand family protein
Glyma.17G176700	Chr17:18815448-18816499	3.35904	0.000594609	1.59042	0.579707	AT2G23440.1
Glyma.17G179400	Chr17:19739857-19744911	3.43087	0.00364092	1.08073	0.985186	AT5G66900.1		Disease resistance protein (CC-NBS-LRR class) family
Glyma.17G180000	Chr17:20103624-20108427	12.0786	0.000594609	0.752905	1	AT5G66900.1		Disease resistance protein (CC-NBS-LRR class) family
Glyma.17G187300	Chr17:23988354-23992415	2.67745	0.006761	8.07663	0.293748	AT5G39890.1		Protein of unknown function (DUF1637)
Glyma.17G210800	Chr17:34778511-34785794	2.26345	0.000594609	1.15142	0.943492	AT5G25360.2
Glyma.17G214400	Chr17:35893786-35898072	2.78474	0.000594609	0.745629	1	AT5G38260.1		Protein kinase superfamily protein
Glyma.17G214600	Chr17:36049052-36054871	4.56243	0.000594609	1.86103	1	AT1G70250.1		receptor serine/threonine kinase, putative
Glyma.17G214900	Chr17:36078040-36082306	6.0268	0.000594609	1.67405	1	AT1G66920.2		Protein kinase superfamily protein
Glyma.17G222300	Chr17:37512570-37514905	12.3983	0.000594609	1.94859	0.0771462	AT1G80840.1	ATWRKY40,WRKY40	WRKY DNA-binding protein 40
Glyma.17G222500	Chr17:37539828-37542155	22.8865	0.000594609	2.20928	0.351408	AT1G80840.1	ATWRKY40,WRKY40	WRKY DNA-binding protein 40
Glyma.17G223800	Chr17:37680894-37686977	2.00852	0.000594609	1.2493	0.685087	AT4G31860.1		Protein phosphatase 2C family protein
Glyma.17G224300	Chr17:37732103-37749171	4.08251	0.000594609	0.940354	0.95913	AT5G10530.1		Concanavalin A-like lectin protein kinase family protein
Glyma.17G224500	Chr17:37772128-37774621	18.4954	0.000594609	4.48913	0.0867091	AT5G10530.1		Concanavalin A-like lectin protein kinase family protein
Glyma.17G224800	Chr17:37790964-37792528	5.34816	0.000594609	1.57361	0.674267	AT5G26170.1	ATWRKY50,WRKY50	WRKY DNA-binding protein 50
Glyma.17G233500	Chr17:38893929-38894930	5.0936	0.000594609	1.52656	0.606466	AT3G49780.1	ATPSK3 (FORMER SYMBOL),ATPSK4,PSK4	phytosulfokine 4 precursor
Glyma.17G238200	Chr17:39357076-39359079	2.87419	0.000594609	1.72289	0.0157504	AT3G16150.1		N-terminal nucleophile aminohydrolases (Ntn hydrolases) superfamily protein
Glyma.17G238300	Chr17:39371869-39373991	2.33322	0.000594609	1.17558	0.766721	AT3G50150.1		Plant protein of unknown function (DUF247)
Glyma.17G239100	Chr17:39462451-39463649	4.3355	0.00110641	2.3907	0.423122
Glyma.17G245300	Chr17:40077481-40083196	3.06375	0.00899798	1.495	1	AT5G66850.1	MAPKKK5	mitogen-activated protein kinase kinase kinase 5
Glyma.17G251900	Chr17:40641018-40644794	2.29826	0.000594609	1.91044	0.00775019	AT1G19600.1		pfkB-like carbohydrate kinase family protein
Glyma.17G252000	Chr17:40641018-40644794	2.30445	0.000594609	2.3945	0.159005
Glyma.18G013900	Chr18:974509-974935	10.4657	0.000594609	0.134135	1
Glyma.18G038500	Chr18:3099278-3103439	4.18543	0.000594609	1.23589	0.820317	AT2G28930.3	APK1B,PK1B	protein kinase 1B
Glyma.18G043900	Chr18:3767586-3772179	2.3023	0.00772396	0.917771	0.980336	AT1G65910.1	anac028,NAC028	NAC domain containing protein 28
Glyma.18G044800	Chr18:3854124-3856926	2.61699	0.000594609	0.796551	0.830951
Glyma.18G046400	Chr18:4020379-4030143	9.75273	0.000594609	2.83999	1	AT5G40380.1	CRK42	cysteine-rich RLK (RECEPTOR-like protein kinase) 42
Glyma.18G049000	Chr18:4223929-4226602	2.12449	0.000594609	1.05972	0.970928	AT5G58240.1	FHIT	FRAGILE HISTIDINE TRIAD
Glyma.18G055600	Chr18:4841839-4844474	16.1372	0.000594609	8.2964	0.0030977	AT5G05340.1		Peroxidase superfamily protein
Glyma.18G058000	Chr18:5113970-5115020	2.92409	0.00507705	1.01052	0.995682	AT2G30130.1	ASL5,LBD12,PCK1	Lateral organ boundaries (LOB) domain family protein
Glyma.18G080400	Chr18:7708910-7712724	5.58527	0.000594609	2.10128	0.638285	AT3G26300.1	CYP71B34	cytochrome P450, family 71, subfamily B, polypeptide 34
Glyma.18G091300	Chr18:9117663-9125559	7.06314	0.000594609	1.73347	0.0929749	AT5G19440.1		NAD(P)-binding Rossmann-fold superfamily protein
Glyma.18G093300	Chr18:9412309-9415497	2.11685	0.000594609	1.11899	0.937704	AT3G07040.1	RPM1,RPS3	NB-ARC domain-containing disease resistance protein
Glyma.18G096700	Chr18:9953194-9953932	6.88556	0.000594609	2.71726	0.112378	AT3G20340.1
Glyma.18G121900	Chr18:15404349-15405576	2.87907	0.000594609	0.98842	0.995083	AT1G26920.1
Glyma.18G141500	Chr18:21917437-21922118	4.75578	0.000594609	2.8153	0.0443669	AT1G70520.1	CRK2	cysteine-rich RLK (RECEPTOR-like protein kinase) 2
Glyma.18G150600	Chr18:27786594-27795631	2.24262	0.0015789	1.66272	0.208263	AT2G22620.1		Rhamnogalacturonate lyase family protein
Glyma.18G152600	Chr18:29114906-29116279	3.88165	0.000594609	3.88079	0.159005	AT5G48540.1		receptor-like protein kinase-related family protein
Glyma.18G195400	Chr18:46956850-46961532	2.08396	0.000594609	1.09711	0.968689	AT3G54110.1	ATPUMP1,ATUCP1,PUMP1,UCP,UCP1	plant uncoupling mitochondrial protein 1
Glyma.18G205600	Chr18:48924743-48928156	14.2749	0.000594609	10.6119	0.4433	AT2G33020.1	AtRLP24,RLP24	receptor like protein 24
Glyma.18G210500	Chr18:49642347-49649886	3.1351	0.000594609	1.03647	0.982567	AT3G08860.1	PYD4	PYRIMIDINE 4
Glyma.18G211000	Chr18:49758275-49761534	9.81556	0.000594609	2.70435	0.0030977	AT5G05340.1		Peroxidase superfamily protein
Glyma.18G211100	Chr18:49772783-49775630	3.72011	0.000594609	5.17391	1	AT5G05340.1		Peroxidase superfamily protein
Glyma.18G212500	Chr18:49917526-49919691	18.6153	0.000594609	4.92751	0.0175705	AT3G10960.1	ATAZG1,AZG1	AZA-guanine resistant1
Glyma.18G213200	Chr18:50013377-50015386	4.27799	0.000594609	1.72232	0.0030977	AT3G56400.1	ATWRKY70,WRKY70	WRKY DNA-binding protein 70
Glyma.18G216800	Chr18:50371767-50388753	2.83337	0.000594609	1.59773	0.091182	AT5G01950.1		Leucine-rich repeat protein kinase family protein
Glyma.18G219700	Chr18:50651671-50656322	22.709	0.000594609	1.48636	0.718176	AT4G23310.1	CRK23	cysteine-rich RLK (RECEPTOR-like protein kinase) 23
Glyma.18G221800	Chr18:50886944-50888427	2.10227	0.00110641	1.36043	0.73355	AT3G60890.2	ZPR2	protein binding
Glyma.18G225300	Chr18:51349470-51350450	16.8868	0.0015789	7.52664	0.195036	AT2G45760.1	BAL,BAP2	BON association protein 2
Glyma.18G231400	Chr18:52007699-52008228	2.12026	0.000594609	1.83193	0.0030977
Glyma.18G237900	Chr18:52656633-52660776	4.47307	0.0015789	2.4188	1	AT4G21410.1	CRK29	cysteine-rich RLK (RECEPTOR-like protein kinase) 29
Glyma.18G238800	Chr18:52766040-52769552	2.01494	0.000594609	1.40012	0.294992	AT1G19640.1	JMT	jasmonic acid carboxyl methyltransferase
Glyma.18G242900	Chr18:53113340-53119592	2.02628	0.000594609	1.85345	0.0030977	AT4G12910.1	scpl20	serine carboxypeptidase-like 20
Glyma.18G244100	Chr18:53193557-53202738	4.27071	0.000594609	1.72118	0.0120262	AT1G08450.1	AtCRT3,CRT3,EBS2,PSL1	calreticulin 3
Glyma.18G247600	Chr18:53482911-53483758	8.32022	0.000594609	1.38035	0.938055	AT5G51160.1		Ankyrin repeat family protein
Glyma.18G249100	Chr18:53566789-53568289	2.55592	0.000594609	0.874939	0.920548	AT1G55190.1	PRA1.F2,PRA7	PRA1 (Prenylated rab acceptor) family protein
Glyma.18G249900	Chr18:53647152-53658342	2.53532	0.000594609	1.3666	0.678519	AT4G08850.1		Leucine-rich repeat receptor-like protein kinase family protein
Glyma.18G250500	Chr18:53691917-53695661	3.06227	0.000594609	1.5382	0.570562	AT4G08850.1		Leucine-rich repeat receptor-like protein kinase family protein
Glyma.18G250900	Chr18:53725184-53729037	2.24392	0.000594609	1.10685	0.937853	AT4G08850.1		Leucine-rich repeat receptor-like protein kinase family protein
Glyma.18G254000	Chr18:54048893-54051956	4.32467	0.000594609	1.5181	0.730261	AT4G08850.1		Leucine-rich repeat receptor-like protein kinase family protein
Glyma.18G254100	Chr18:54053728-54055912	3.51133	0.000594609	1.08263	0.939111	AT5G40010.1	AATP1	AAA-ATPase 1
Glyma.18G254300	Chr18:54066241-54069179	15.6078	0.00110641	1.16511	0.961861	AT4G08850.1		Leucine-rich repeat receptor-like protein kinase family protein
Glyma.18G254500	Chr18:54082493-54085312	5.72357	0.00772396	1.15238	1	AT4G08850.1		Leucine-rich repeat receptor-like protein kinase family protein
Glyma.18G254600	Chr18:54090558-54093835	10.911	0.00644005	7.85851	1	AT4G08850.1		Leucine-rich repeat receptor-like protein kinase family protein
Glyma.18G255500	Chr18:54171634-54173058	10.2681	0.00110641	1.69215	0.7353
Glyma.18G256400	Chr18:54236170-54243727	2.81594	0.000594609	2.96216	0.104878	AT5G39890.1		Protein of unknown function (DUF1637)
Glyma.18G260700	Chr18:54660450-54661757	2.15017	0.000594609	0.855528	0.802601	AT5G39670.1		Calcium-binding EF-hand family protein
Glyma.18G260900	Chr18:54674590-54677015	2.7766	0.000594609	1.35336	0.724006	AT1G69530.2	AT-EXP1,ATEXP1,ATEXPA1,ATHEXP ALPHA 1.2,EXP1,EXPA1	expansin A1
Glyma.18G264100	Chr18:54944253-54947873	2.28263	0.00326143	0.86557	1	AT5G39380.1		Plant calmodulin-binding protein-related
Glyma.18G273100	Chr18:55589585-55591278	2.00778	0.000594609	1.18817	0.813828	AT5G28680.1	ANX2	Malectin/receptor-like protein kinase family protein
Glyma.18G273200	Chr18:55594616-55598871	2.55707	0.000594609	1.33315	0.482471	AT5G24530.1	DMR6	2-oxoglutarate (2OG) and Fe(II)-dependent oxygenase superfamily protein
Glyma.18G278900	Chr18:56019402-56022725	5.99004	0.000594609	1.42333	0.536073	AT5G38710.1		Methylenetetrahydrofolate reductase family protein
Glyma.18G294300	Chr18:57205034-57207996	8.62124	0.000594609	3.34972	0.0030977	AT5G38200.1		Class I glutamine amidotransferase-like superfamily protein
Glyma.19G004900	Chr19:442916-444920	2.31792	0.00110641	1.53685	0.562581	AT3G27650.1	LBD25	LOB domain-containing protein 25
Glyma.19G005700	Chr19:514038-518599	4.57138	0.000594609	2.03128	0.369694	AT5G40380.1	CRK42	cysteine-rich RLK (RECEPTOR-like protein kinase) 42
Glyma.19G007700	Chr19:774596-781805	8.35511	0.000594609	0.351592	0.0313755	AT3G01500.2	ATBCA1,ATSABP3,CA1,SABP3	carbonic anhydrase 1
Glyma.19G030700	Chr19:3794403-3796426	2.56401	0.000594609	1.96424	0.0553168	AT5G39090.1		HXXXD-type acyl-transferase family protein
Glyma.19G033500	Chr19:4318948-4323611	3.25635	0.00772396	1.3189	0.890813	AT5G60920.1	COB	COBRA-like extracellular glycosyl-phosphatidyl inositol-anchored protein family
Glyma.19G043000	Chr19:6272210-6276348	3.22948	0.000594609	1.67148	0.0536755	AT5G38710.1		Methylenetetrahydrofolate reductase family protein
Glyma.19G054700	Chr19:9126215-9131041	2.263	0.000594609	1.60887	0.167757	AT5G36930.2		Disease resistance protein (TIR-NBS-LRR class) family
Glyma.19G066700	Chr19:18189503-18191090	2.60878	0.000594609	2.06766	0.326805	AT5G17860.1	CAX7	calcium exchanger 7
Glyma.19G086100	Chr19:30658562-30659637	2.32294	0.00644005	1.00519	0.996755	AT3G05950.1		RmlC-like cupins superfamily protein
Glyma.19G086200	Chr19:30677295-30678405	2.38317	0.00473094	0.920879	0.963466	AT3G05950.1		RmlC-like cupins superfamily protein
Glyma.19G086500	Chr19:30721227-30722158	2.46583	0.000594609	1.14788	0.829732	AT5G39160.1		RmlC-like cupins superfamily protein
Glyma.19G090800	Chr19:32292150-32293671	2.61729	0.000594609	1.61997	0.318248	AT3G01900.1	CYP94B2	cytochrome P450, family 94, subfamily B, polypeptide 2
Glyma.19G092700	Chr19:32909241-32911412	2.31373	0.000594609	1.09122	0.961514	AT5G08391.1		Protein of unknown function (DUF 3339)
Glyma.19G094100	Chr19:33279311-33281763	3.19454	0.000594609	1.16432	0.898841	AT5G13080.1	ATWRKY75,WRKY75	WRKY DNA-binding protein 75
Glyma.19G104200	Chr19:35291049-35294157	7.27247	0.000594609	3.40151	0.00549674	AT5G61890.1		Integrase-type DNA-binding superfamily protein
Glyma.19G106400	Chr19:35730039-35731276	2.13206	0.00110641	0.768565	0.78157	AT1G52140.1
Glyma.19G111000	Chr19:36534478-36539096	2.21188	0.000594609	1.27628	0.490325	AT5G18170.1	GDH1	glutamate dehydrogenase 1
Glyma.19G115300	Chr19:37043839-37047492	21.8025	0.00364092	8.17468	0.176815	AT5G39890.1		Protein of unknown function (DUF1637)
Glyma.19G115600	Chr19:37076730-37083107	5.67007	0.000594609	13.0818	0.114657	AT5G39890.1		Protein of unknown function (DUF1637)
Glyma.19G136700	Chr19:39804024-39807164	2.04377	0.00708272	1.43206	0.62955	AT2G15490.1	UGT73B4	UDP-glycosyltransferase 73B4
Glyma.19G137800	Chr19:39922101-39925028	2.2032	0.000594609	1.29766	0.5702	AT2G41690.1	AT-HSFB3,HSFB3	heat shock transcription factor B3
Glyma.19G146900	Chr19:40775615-40776719	2.92832	0.000594609	1.08664	0.972302	AT3G57950.1
Glyma.19G155900	Chr19:41652976-41655576	2.50075	0.00110641	1.20582	0.887432
Glyma.19G159200	Chr19:42004440-42008416	3.27443	0.000594609	1.65306	0.609238	AT3G22810.1		Plant protein of unknown function (DUF828) with plant pleckstrin homology-like region
Glyma.19G159900	Chr19:42082339-42086706	2.18548	0.000594609	0.77602	0.511074	AT3G63380.1		ATPase E1-E2 type family protein / haloacid dehalogenase-like hydrolase family protein
Glyma.19G161700	Chr19:42238326-42244410	2.12566	0.000594609	1.39129	0.587391	AT2G30580.1	DRIP2	DREB2A-interacting protein 2
Glyma.19G162100	Chr19:42275656-42277195	3.56181	0.000594609	0.690664	0.266461	AT5G63450.1	CYP94B1	cytochrome P450, family 94, subfamily B, polypeptide 1
Glyma.19G164600	Chr19:42545263-42547478	8.01432	0.000594609	8.99658	0.0833363	AT3G23250.1	ATMYB15,ATY19,MYB15	myb domain protein 15
Glyma.19G185300	Chr19:44391521-44394905	2.34279	0.000594609	1.02264	0.989922	AT2G36840.1		ACT-like superfamily protein
Glyma.19G187500	Chr19:44585421-44587823	2.0451	0.00110641	1.26389	0.799253	AT2G36780.1		UDP-Glycosyltransferase superfamily protein
Glyma.19G200500	Chr19:45754053-45756493	3.13208	0.0015789	2.44745	1	AT3G11820.1	AT-SYR1,ATSYP121,ATSYR1,PEN1,SYP121,SYR1	syntaxin of plants 121
Glyma.19G211600	Chr19:46552312-46553222	2.08274	0.00110641	1.08218	0.95538	AT4G02380.1	AtLEA5,SAG21	senescence-associated gene 21
Glyma.19G212300	Chr19:46595977-46598353	2.73326	0.000594609	0.991094	0.994806	AT4G02330.1	ATPMEPCRB	Plant invertase/pectin methylesterase inhibitor superfamily
Glyma.19G213100	Chr19:46657717-46658772	2.55608	0.000594609	1.54446	0.536918	AT2G47520.1	HRE2	Integrase-type DNA-binding superfamily protein
Glyma.19G213900	Chr19:46729167-46732741	2.38943	0.000594609	1.08754	0.954386	AT4G02200.1		Drought-responsive family protein
Glyma.19G217800	Chr19:47056410-47058390	2.11393	0.00473094	1.7409	0.319475	AT2G47260.1	ATWRKY23,WRKY23	WRKY DNA-binding protein 23
Glyma.19G218800	Chr19:47123223-47125680	3.29443	0.00202893	0.901759	0.978721	AT2G47190.1	ATMYB2,MYB2	myb domain protein 2
Glyma.19G219000	Chr19:47132172-47133887	3.70082	0.0015789	1.82598	0.545277	AT1G48000.1	AtMYB112,MYB112	myb domain protein 112
Glyma.19G228300	Chr19:47976988-47982973	2.14968	0.000594609	1.56588	0.222918	AT1G23380.1	KNAT6,KNAT6L,KNAT6S	KNOTTED1-like homeobox gene 6
Glyma.19G229500	Chr19:48055254-48063147	3.17711	0.000594609	1.22859	0.822643	AT5G57580.1		Calmodulin-binding protein
Glyma.19G239000	Chr19:48739533-48744090	3.22073	0.000594609	1.53992	0.058043	AT1G54730.2		Major facilitator superfamily protein
Glyma.19G244600,Glyma.19G244700	Chr19:49179854-49193451	2.03854	0.000594609	1.60254	0.24897	AT5G28840.2	GME	GDP-D-mannose 3\',5\'-epimerase
Glyma.19G244800	Chr19:49199324-49204634	2.34787	0.000594609	1.00123	0.998006	AT5G28770.2	AtbZIP63,BZO2H3	bZIP transcription factor family protein
Glyma.19G254800	Chr19:49949238-49952046	2.59208	0.000594609	0.97985	0.993705	AT4G11070.1	AtWRKY41,WRKY41	WRKY family transcription factor
Glyma.19G255500	Chr19:49997384-50002393	2.96941	0.000594609	1.71599	0.312195	AT5G53130.1	ATCNGC1,CNGC1	cyclic nucleotide gated channel 1
Glyma.19G259300	Chr19:50296771-50300441	3.39447	0.000594609	1.16952	0.781838	AT2G46760.1		D-arabinono-1,4-lactone oxidase family protein
Glyma.19G259400	Chr19:50306347-50310271	2.63432	0.0015789	1.48238	1	AT2G46760.1		D-arabinono-1,4-lactone oxidase family protein
Glyma.19G264200	Chr19:50731444-50733768	2.44567	0.000594609	1.71513	0.304172	AT5G49620.1	AtMYB78,MYB78	myb domain protein 78
Glyma.20G001400	Chr20:150536-152168	2.82352	0.00610133	0.798772	0.841104	AT4G11290.1		Peroxidase superfamily protein
Glyma.20G001700	Chr20:178931-182481	3.833	0.000594609	2.56458	0.205501	AT3G30340.1		nodulin MtN21 /EamA-like transporter family protein
Glyma.20G018200	Chr20:1893420-1896227	2.46676	0.00110641	2.58047	0.160925	AT4G18340.1		Glycosyl hydrolase superfamily protein
Glyma.20G032500	Chr20:4194290-4202575	2.90902	0.000594609	0.958115	0.980999	AT1G14040.1		EXS (ERD1/XPR1/SYG1) family protein
Glyma.20G034200	Chr20:4731767-4732678	18.5874	0.000594609	4.04357	0.0030977	AT5G39670.1		Calcium-binding EF-hand family protein
Glyma.20G051600	Chr20:11621857-11627153	2.61799	0.000594609	1.72134	0.148941	AT5G21105.3		Plant L-ascorbate oxidase
Glyma.20G051700	Chr20:11685746-11690052	2.45347	0.000594609	1.37723	0.398155	AT5G21105.1		Plant L-ascorbate oxidase
Glyma.20G064500	Chr20:21930211-21930913	2.52628	0.000594609	1.21738	0.845377	AT4G39720.1		VQ motif-containing protein
Glyma.20G068000	Chr20:24212942-24213957	4.09839	0.000594609	2.81393	0.28923	AT4G24110.1
Glyma.20G082300	Chr20:30973413-30975591	2.32291	0.000594609	1.32262	0.876799	AT4G13480.1	AtMYB79,MYB79	myb domain protein 79
Glyma.20G097800	Chr20:34091098-34094358	10.7453	0.000594609	1.04089	1	AT2G24100.1
Glyma.20G098500	Chr20:34179793-34183432	5.53305	0.00110641	1.0665	1	AT2G39470.1	PPL2	PsbP-like protein 2
Glyma.20G101100	Chr20:34439996-34441373	2.47645	0.000594609	1.10243	0.912243	AT3G09270.1	ATGSTU8,GSTU8	glutathione S-transferase TAU 8
Glyma.20G102100	Chr20:34497051-34498857	3.06553	0.000594609	1.02297	0.993705	AT5G08350.1		GRAM domain-containing protein / ABA-responsive protein-related
Glyma.20G110500	Chr20:35269189-35271414	2.12087	0.000594609	1.11462	0.95913	AT1G55230.1		Family of unknown function (DUF716)
Glyma.20G113800	Chr20:35570274-35571787	3.33969	0.0024565	4.50162	0.0771462	AT5G16080.1	AtCXE17,CXE17	carboxyesterase 17
Glyma.20G119700	Chr20:36240523-36243057	3.90619	0.000594609	86.2273	1	AT1G25390.1		Protein kinase superfamily protein
Glyma.20G122100	Chr20:36470297-36470447	2.37839	0.000594609	2.4631	0.105644
Glyma.20G130000	Chr20:37095049-37095962	11.8458	0.000594609	5.9051	0.0030977	AT2G15220.1		Plant basic secretory protein (BSP) family protein
Glyma.20G137700	Chr20:37718907-37728897	3.56797	0.000594609	1.57274	0.131879	AT4G21410.1	CRK29	cysteine-rich RLK (RECEPTOR-like protein kinase) 29
Glyma.20G138200	Chr20:37765404-37768696	4.2577	0.000594609	1	1	AT4G23250.1	CRK17,DUF26-21,EMB1290,RKC1	kinases;protein kinases
Glyma.20G139400	Chr20:37856541-37864327	2.85312	0.000594609	1.91643	0.0553168	AT4G05200.1	CRK25	cysteine-rich RLK (RECEPTOR-like protein kinase) 25
Glyma.20G139500	Chr20:37867098-37871482	3.13645	0.000594609	1.24057	0.78985	AT4G05200.1	CRK25	cysteine-rich RLK (RECEPTOR-like protein kinase) 25
Glyma.20G140200	Chr20:37908650-37912452	6.22081	0.000594609	3.72917	0.0704525	AT4G05200.1	CRK25	cysteine-rich RLK (RECEPTOR-like protein kinase) 25
Glyma.20G140600	Chr20:37938082-37942558	3.46494	0.000594609	1.86777	0.387098	AT4G05200.1	CRK25	cysteine-rich RLK (RECEPTOR-like protein kinase) 25
Glyma.20G154800	Chr20:39365069-39368171	2.85227	0.00988396	7.1912	1	AT5G51950.1		Glucose-methanol-choline (GMC) oxidoreductase family protein
Glyma.20G163000	Chr20:40058870-40060125	2.12675	0.0015789	1.36083	0.802454	AT1G64700.1
Glyma.20G163100	Chr20:40061674-40063208	2.79333	0.000594609	1.60752	0.148488	AT5G52810.1		NAD(P)-binding Rossmann-fold superfamily protein
Glyma.20G163800,Glyma.20G163900	Chr20:40132491-40144655	3.9176	0.000594609	1.25381	0.613768	AT5G52880.1		F-box family protein
Glyma.20G164000	Chr20:40158390-40160011	2.55667	0.00644005	0.965618	0.992383	AT5G52900.1
Glyma.20G205700	Chr20:44256780-44257527	4.0422	0.000594609	0.625109	0.622766	AT2G38870.1		Serine protease inhibitor, potato inhibitor I-type family protein
Glyma.20G205800	Chr20:44261185-44261955	3.31546	0.000594609	0.73775	0.38097	AT2G38870.1		Serine protease inhibitor, potato inhibitor I-type family protein
Glyma.20G213500,Glyma.20G213600	Chr20:44996230-45001835	3.85717	0.000594609	1.13148	0.895639	AT4G35160.1		O-methyltransferase family protein
Glyma.20G220800	Chr20:45582180-45583206	12.4162	0.000594609	3.35805	0.0120262	AT3G05950.1		RmlC-like cupins superfamily protein
Glyma.20G224200	Chr20:45879486-45881407	2.77989	0.00507705	4.90675	0.200951	AT4G14746.1
Glyma.20G225200	Chr20:45955983-45956754	2.21682	0.006761	1	1	AT3G04720.1	HEL,PR-4,PR4	pathogenesis-related 4
Glyma.20G233900	Chr20:46665753-46676280	2.58731	0.000594609	3.33994	0.0622836	AT1G09010.1		glycoside hydrolase family 2 protein
Glyma.20G245100,Glyma.20G245200	Chr20:47561269-47572404	2.09867	0.000594609	1.95691	0.0443669	AT2G18950.1	ATHPT,HPT1,TPT1,VTE2	homogentisate phytyltransferase 1
Glyma.U007900	scaffold_195:35476-40844	3.94727	0.00708272	0.231451	1	AT2G34930.1		disease resistance family protein / LRR family protein
Glyma.U012600	scaffold_21:552718-563091	3.73079	0.000594609	1.52889	0.359598	AT4G27190.1		NB-ARC domain-containing disease resistance protein
Glyma.U020900	scaffold_21:3406019-3408484	2.73597	0.000594609	2.19331	0.303884	AT1G07900.1	LBD1	LOB domain-containing protein 1
Glyma.U027300	scaffold_27:174392-178911	3.03181	0.00772396	0.1402	0.0030977	AT3G09220.1	LAC7	laccase 7
Glyma.U027400	scaffold_27:180253-185442	2.23677	0.000594609	1.31598	0.441953	AT3G09220.1	LAC7	laccase 7
Glyma.U027600	scaffold_27:273884-277609	2.18722	0.00364092	1.58905	0.551093	AT5G05830.1		RING/FYVE/PHD zinc finger superfamily protein
Glyma.U029600	scaffold_28:174370-175368	4.80923	0.000594609	1.62783	0.397793	AT3G49780.1	ATPSK3 (FORMER SYMBOL),ATPSK4,PSK4	phytosulfokine 4 precursor
Glyma.U030900	scaffold_28:316324-317633	2.55112	0.00959685	1.03122	0.992119	AT1G59590.1	ZCF37	ZCF37
Glyma.U032700	scaffold_31:286491-289642	2.3371	0.000594609	1.28337	0.778465	AT4G36140.1		disease resistance protein (TIR-NBS-LRR class), putative
Glyma.U034800	scaffold_32:234177-234417	4.40929	0.000594609	1.34171	0.797156
Glyma.U035000	scaffold_32:246110-247288	2.68493	0.000594609	0.956217	0.986801
Glyma.U039500	scaffold_471:3796-10177	2.30211	0.00202893	1.08793	0.966016	AT2G30320.1		Pseudouridine synthase family protein
