# Supplementary material for: Comparative RNA-Seq Analysis Uncovers a Complex Regulatory Network for Soybean Cyst Nematode Resistance in Wild Soybean (Glycine soja)
Source: Sci Rep. 2017 Aug 29;7:9699. doi: 10.1038/s41598-017-09945-0 (PMC5575055; doi:10.1038/s41598-017-09945-0)
Supplement: Supplementary file 6 — Supplementary Dataset 5 [file 41598_2017_9945_MOESM6_ESM.xlsx]

## Sheet: Sheet1
Gene ID	log2(S54T/S54C)	FDR	log2(S67T/S67C)	FDR	Best-hit-arabi-name	Arabi-symbol	Functional_description
Glyma.01G001500	-1.24596	0.000594609	-0.753372	0.0434292	AT2G07050.1	CAS1	cycloartenol synthase 1
Glyma.01G003000	-1.36514	0.000594609	-0.615522	0.158259	AT5G56840.1		myb-like transcription factor family protein
Glyma.01G005400	-1.04057	0.000594609	-0.826439	0.0030977	AT4G26270.1	PFK3	phosphofructokinase 3
Glyma.01G007100	-1.41958	0.000594609	0.350347	0.796247	AT4G29140.1		MATE efflux family protein
Glyma.01G009000	-1.30948	0.0015789	-0.26986	0.875664	AT4G29110.1
Glyma.01G012700	-2.17592	0.000594609	-4.06177	1	AT3G23670.1	KINESIN-12B,PAKRP1L	phragmoplast-associated kinesin-related protein, putative
Glyma.01G020900	-2.06464	0.000594609	-0.629103	0.236622	AT4G37980.1	ATCAD7,CAD7,ELI3,ELI3-1	elicitor-activated gene 3-1
Glyma.01G033500	-1.82113	0.00364092	-0.352259	0.905434	AT5G40240.1		nodulin MtN21 /EamA-like transporter family protein
Glyma.01G053600	-1.23735	0.00868978	0.91981	1	AT1G13970.1		Protein of unknown function (DUF1336)
Glyma.01G061100	-1.50602	0.000594609	-1.02392	0.0157504	AT1G13710.1	CYP78A5,KLU	cytochrome P450, family 78, subfamily A, polypeptide 5
Glyma.01G082000	-1.26242	0.000594609	-0.0064229	0.995628	AT1G13635.2		DNA glycosylase superfamily protein
Glyma.01G086500	-3.74071	0.000594609	-0.755737	0.918625
Glyma.01G090700	-1.15248	0.000594609	-0.733872	0.0863696	AT3G25640.1		Protein of unknown function, DUF617
Glyma.01G091100	-1.2622	0.000594609	-0.497877	0.723002	AT3G25620.2		ABC-2 type transporter family protein
Glyma.01G092300	-1.08701	0.000594609	0.0447099	0.986801
Glyma.01G095800	-1.0979	0.00644005	-0.497186	0.604046
Glyma.01G097900	-1.02915	0.000594609	0.0338994	0.991213	AT2G22680.1		Zinc finger (C3HC4-type RING finger) family protein
Glyma.01G101100	-1.42502	0.00202893	-1.04053	0.0572075	AT3G23160.1		Protein of unknown function (DUF668)
Glyma.01G110300	-1.96305	0.000594609	-0.85044	0.518561	AT3G11320.1		Nucleotide-sugar transporter family protein
Glyma.01G113000	-1.77565	0.000594609	-1.0831	0.0030977	AT5G01220.1	SQD2	sulfoquinovosyldiacylglycerol 2
Glyma.01G115900	-1.5343	0.000594609	-0.760532	0.249405	AT3G08940.2	LHCB4.2	light harvesting complex photosystem II
Glyma.01G135500	-1.75978	0.000594609	-0.847874	0.0030977	AT2G45130.1	ATSPX3,SPX3	SPX domain gene 3
Glyma.01G150000	-1.32202	0.000594609	-0.113515	0.96659	AT1G24480.1		S-adenosyl-L-methionine-dependent methyltransferases superfamily protein
Glyma.01G173600	-1.0082	0.000594609	-0.229853	0.860289	AT5G03260.1	LAC11	laccase 11
Glyma.01G175000	-1.29021	0.00110641	-0.592805	0.580314	AT2G18470.1	PERK4	roline-rich extensin-like receptor kinase 4
Glyma.01G177500	-1.40376	0.000594609	-0.498352	0.469019	AT4G36740.1	ATHB40,HB-5,HB40	homeobox protein 40
Glyma.01G179400	-1.44787	0.00402557	-0.457843	0.817774	AT3G26300.1	CYP71B34	cytochrome P450, family 71, subfamily B, polypeptide 34
Glyma.01G179700	-2.81458	0.0015789	-0.696179	1	AT3G26300.1	CYP71B34	cytochrome P450, family 71, subfamily B, polypeptide 34
Glyma.01G180800	-1.25213	0.000594609	-0.0806807	0.979066	AT3G50820.1	OEC33,PSBO-2,PSBO2	photosystem II subunit O-2
Glyma.01G185000	-1.10958	0.00868978	-0.674038	0.314189	AT3G50610.1
Glyma.01G189300	-1.22147	0.000594609	-0.0871247	0.979015	AT3G50120.1		Plant protein of unknown function (DUF247)
Glyma.01G197500	-1.11154	0.000594609	-0.0935255	0.959763	AT1G50010.1	TUA2	tubulin alpha-2 chain
Glyma.01G199700	-2.62933	0.000594609	-1.38818	1	AT2G35370.1	GDCH	glycine decarboxylase complex H
Glyma.01G200400	-1.00214	0.000594609	-0.927421	0.0030977	AT2G35380.1		Peroxidase superfamily protein
Glyma.01G213700	-1.92333	0.00202893	-1.09611	0.486204	AT1G62960.1	ACS10	ACC synthase 10
Glyma.01G219100	-1.28559	0.000594609	-0.634725	0.0526207	AT1G63440.1	HMA5	heavy metal atpase 5
Glyma.01G222200	-1.04775	0.000594609	0.128269	0.953705	AT1G63910.1	AtMYB103,MYB103	myb domain protein 103
Glyma.01G234600	-1.1204	0.0015789	-0.496777	0.63211	AT5G43630.1	TZP	zinc knuckle (CCHC-type) family protein
Glyma.01G235000	-1.27735	0.000594609	-0.788375	0.0157504	AT3G22620.1		Bifunctional inhibitor/lipid-transfer protein/seed storage 2S albumin superfamily protein
Glyma.01G243400	-1.50483	0.000594609	-0.392318	0.404475
Glyma.02G001500	-1.00243	0.000594609	-0.616926	0.210833	AT2G26640.1	KCS11	3-ketoacyl-CoA synthase 11
Glyma.02G006800	-1.23455	0.000594609	-0.680064	0.142585	AT1G09540.1	ATMYB61,MYB61	myb domain protein 61
Glyma.02G010000	-1.16542	0.00110641	-0.765583	0.642202
Glyma.02G010100	-1.29207	0.000594609	-1.013	0.0313755	AT1G02400.1	ATGA2OX4,ATGA2OX6,DTA1,GA2OX6	gibberellin 2-oxidase 6
Glyma.02G011900	-1.04641	0.000594609	-0.0863597	0.968545	AT2G47360.1
Glyma.02G032500	-1.81229	0.000594609	-0.344475	0.807929	AT5G40210.1		nodulin MtN21 /EamA-like transporter family protein
Glyma.02G042700	-1.66786	0.000594609	-2.6901	0.319076	AT4G35690.1		Arabidopsis protein of unknown function (DUF241)
Glyma.02G047600	-2.8263	0.000594609	-1.87547	0.0722907	AT5G66190.1	ATLFNR1,FNR1	ferredoxin-NADP(+)-oxidoreductase 1
Glyma.02G049000	-3.94685	0.0015789	-1.61423	0.11746	AT1G19940.1	AtGH9B5,GH9B5	glycosyl hydrolase 9B5
Glyma.02G061100	-1.71822	0.000594609	-0.595517	0.634105	AT3G50820.1	OEC33,PSBO-2,PSBO2	photosystem II subunit O-2
Glyma.02G063300,Glyma.02G063400	-1.70027	0.000594609	0.630825	0.782949	AT2G23620.1	ATMES1,MES1	methyl esterase 1
Glyma.02G063800	-1.57047	0.000594609	-0.00659377	1	AT2G39200.1	ATMLO12,MLO12	Seven transmembrane MLO family protein
Glyma.02G064700	-1.34778	0.000594609	-1.07808	0.0929749	AT3G54890.1	LHCA1	photosystem I light harvesting complex gene 1
Glyma.02G068900	-2.5425	0.000594609	-0.248121	0.871839	AT5G13870.1	EXGT-A4,XTH5	xyloglucan endotransglucosylase/hydrolase 5
Glyma.02G072800	-1.03791	0.000594609	-1.13103	0.0208536	AT5G19790.1	RAP2.11	related to AP2 11
Glyma.02G088400	-2.17725	0.000594609	-0.464543	1	AT2G39060.1		Nodulin MtN3 family protein
Glyma.02G098800	-1.11085	0.000594609	-0.584679	0.100218	AT1G25550.1		myb-like transcription factor family protein
Glyma.02G113800	-2.00807	0.00286621	-1.00456	0.748642	AT2G03420.1
Glyma.02G119600	-1.63385	0.000594609	-1.48302	0.0355501	AT1G13710.1	CYP78A5,KLU	cytochrome P450, family 78, subfamily A, polypeptide 5
Glyma.02G121800	-1.07098	0.000594609	-0.0360829	0.990371	AT2G03720.1	MRH6	Adenine nucleotide alpha hydrolases-like superfamily protein
Glyma.02G130600	-1.46916	0.00202893	0.534435	0.796332	AT3G25620.2		ABC-2 type transporter family protein
Glyma.02G143600	-1.7138	0.000594609	-0.922132	0.464479	AT2G38290.1	AMT2,AMT2;1,ATAMT2	ammonium transporter 2
Glyma.02G153000	-4.56812	0.000594609	-3.35805	0.617489	AT2G47880.1		Glutaredoxin family protein
Glyma.02G169100	-1.73815	0.006761	-1.74299	0.0193056	AT3G11980.1	FAR2,MS2	Jojoba acyl CoA reductase-related male sterility protein
Glyma.02G171600	-1.07245	0.000594609	0.340213	0.571517	AT5G06720.1	ATPA2,PA2	peroxidase 2
Glyma.02G176200	-2.6387	0.000594609	-1.88232	0.0030977	AT5G06900.1	CYP93D1	cytochrome P450, family 93, subfamily D, polypeptide 1
Glyma.02G202500	-1.21333	0.00202893	-1.33868	0.195036	AT2G24270.2	ALDH11A3	aldehyde dehydrogenase 11A3
Glyma.02G204700	-1.09431	0.000594609	-0.542399	0.359234	AT4G30610.1	BRS1,SCPL24	alpha/beta-Hydrolases superfamily protein
Glyma.02G204800	-1.54294	0.00644005	-1.48842	0.166865
Glyma.02G209500	-1.98057	0.000594609	0.141592	0.9705	AT1G72230.1		Cupredoxin superfamily protein
Glyma.02G210700	-1.28127	0.000594609	-0.445527	0.675963	AT1G72200.1		RING/U-box superfamily protein
Glyma.02G217500	-1.17015	0.00110641	-0.864826	0.25118	AT5G09620.1		Octicosapeptide/Phox/Bem1p family protein
Glyma.02G219100	-2.27421	0.000594609	-2.62642	1	AT5G05220.1
Glyma.02G234600	-1.24434	0.000594609	-0.725192	0.232182	AT2G30340.1	LBD13	LOB domain-containing protein 13
Glyma.02G238600	-1.62473	0.00202893	-0.819125	0.371126	AT4G10360.1		TRAM, LAG1 and CLN8 (TLC) lipid-sensing domain containing protein
Glyma.02G249600	-2.26209	0.000594609	-1.83822	0.1473	AT2G39730.1	RCA	rubisco activase
Glyma.02G261600	-1.05605	0.000594609	-0.329585	0.575269	AT2G40370.1	LAC5	laccase 5
Glyma.02G267000	-1.29766	0.000594609	-0.759801	0.233643
Glyma.02G267900	-1.13517	0.000594609	-0.28957	0.655654	AT1G05000.1		Phosphotyrosine protein phosphatases superfamily protein
Glyma.02G273400	-1.56394	0.0015789	-0.652029	0.658135	AT5G12890.1		UDP-Glycosyltransferase superfamily protein
Glyma.02G302400	-1.0613	0.000594609	-0.521272	0.41895	AT5G55970.2		RING/U-box superfamily protein
Glyma.03G005300	-1.63474	0.00364092	-0.124964	0.97076	AT1G33110.1		MATE efflux family protein
Glyma.03G005600	-1.33922	0.00644005	-0.501329	0.754264	AT1G33110.1		MATE efflux family protein
Glyma.03G005700	-1.15303	0.000594609	0.933245	0.185834	AT1G18500.1	IPMS1,MAML-4	methylthioalkylmalate synthase-like 4
Glyma.03G008000	-2.81272	0.000594609	-2.0299	0.0120262
Glyma.03G008100	-1.23442	0.000594609	-1.0588	0.0193056	AT2G45970.1	CYP86A8,LCR	cytochrome P450, family 86, subfamily A, polypeptide 8
Glyma.03G017300	-1.52219	0.00110641	-1.31963	0.0208536	AT5G19790.1	RAP2.11	related to AP2 11
Glyma.03G019300	-1.85164	0.000594609	-0.0211833	0.994067	AT2G45660.1	AGL20,ATSOC1,SOC1	AGAMOUS-like 20
Glyma.03G028000	-2.21056	0.000594609	-0.902434	0.113089	AT4G08870.1		Arginase/deacetylase superfamily protein
Glyma.03G032400	-2.09097	0.000594609	-1.3174	0.0030977	AT2G45130.1	ATSPX3,SPX3	SPX domain gene 3
Glyma.03G034000	-2.08266	0.000594609	-0.845594	0.0779499	AT4G00050.1	UNE10	basic helix-loop-helix (bHLH) DNA-binding superfamily protein
Glyma.03G034200	-1.05092	0.00326143	0.730027	0.382449	AT3G56370.1		Leucine-rich repeat protein kinase family protein
Glyma.03G041300	-1.78584	0.00110641	-0.756802	0.673786	AT5G01740.1		Nuclear transport factor 2 (NTF2) family protein
Glyma.03G044400	-1.40996	0.000594609	-0.373179	0.641828	AT5G49040.1		Disease resistance-responsive (dirigent-like protein) family protein
Glyma.03G050800	-1.15167	0.00836564	-0.432804	0.759467	AT5G66770.1		GRAS family transcription factor
Glyma.03G051100	-1.44059	0.00543127	-1.42058	0.113497	AT5G01550.1	LECRKA4.2	lectin receptor kinase a4.1
Glyma.03G060300	-1.38893	0.000594609	-0.709076	0.312798	AT3G08940.2	LHCB4.2	light harvesting complex photosystem II
Glyma.03G067800	-2.16417	0.000594609	-0.972763	0.0653413	AT3G23160.1		Protein of unknown function (DUF668)
Glyma.03G076000	-1.42531	0.000594609	0.1502	0.953613	AT3G11320.1		Nucleotide-sugar transporter family protein
Glyma.03G078300	-1.88543	0.000594609	-1.09706	0.0030977	AT5G01220.1	SQD2	sulfoquinovosyldiacylglycerol 2
Glyma.03G081200	-1.41358	0.000594609	-0.954841	0.0030977	AT2G01900.1		DNAse I-like superfamily protein
Glyma.03G082900	-1.79264	0.00473094	-0.829435	0.513768	AT5G02440.1
Glyma.03G105700	-1.86401	0.000594609	-0.806663	0.180697	AT4G37850.1		basic helix-loop-helix (bHLH) DNA-binding superfamily protein
Glyma.03G114600	-1.02676	0.000594609	-0.23102	0.869319	AT4G05180.1	PSBQ,PSBQ-2,PSII-Q	photosystem II subunit Q-2
Glyma.03G119500	-1.00549	0.000594609	-0.187854	0.91589	AT3G56940.1	ACSF,CHL27,CRD1	dicarboxylate diiron protein, putative (Crd1)
Glyma.03G132700	-1.19553	0.000594609	0.214188	0.801794	AT3G57270.1	BG1	beta-1,3-glucanase 1
Glyma.03G137000	-1.46605	0.000594609	-0.490017	0.732277	AT5G13630.1	ABAR,CCH,CCH1,CHLH,GUN5	magnesium-chelatase subunit chlH, chloroplast, putative / Mg-protoporphyrin IX chelatase, putative (CHLH)
Glyma.03G137900	-1.07339	0.000594609	-0.735375	0.00775019	AT3G57520.1	AtSIP2,SIP2	seed imbibition 2
Glyma.03G139900	-1.06951	0.000594609	0.228475	0.807957
Glyma.03G142000	-3.58372	0.000594609	-2.06693	0.0030977	AT5G06900.1	CYP93D1	cytochrome P450, family 93, subfamily D, polypeptide 1
Glyma.03G142800	-2.47133	0.00286621	0.180147	0.982567	AT2G42220.1		Rhodanese/Cell cycle control phosphatase superfamily protein
Glyma.03G145600	-1.1185	0.000594609	-0.10023	0.947633	AT5G06720.1	ATPA2,PA2	peroxidase 2
Glyma.03G150000	-3.29226	0.000594609	-0.28922	0.984323
Glyma.03G158700	-1.14337	0.000594609	-1.01885	0.0313755	AT4G14550.1	IAA14,SLR	indole-3-acetic acid inducible 14
Glyma.03G159100	-1.12585	0.000594609	-1.51503	0.0139664	AT2G30570.1	PSBW	photosystem II reaction center W
Glyma.03G161400	-1.01715	0.00110641	-0.625538	0.43212	AT2G42430.1	ASL18,LBD16	lateral organ boundaries-domain 16
Glyma.03G162800	-1.12416	0.000594609	-0.995529	0.0030977	AT3G54700.1	PHT1;7	phosphate transporter 1;7
Glyma.03G164000	-1.56264	0.00577911	-1.58928	1	AT2G31160.1	LSH3	Protein of unknown function (DUF640)
Glyma.03G170300	-1.32279	0.000594609	-0.989131	0.0208536	AT2G20180.3	PIF1,PIL5	phytochrome interacting factor 3-like 5
Glyma.03G171600,Glyma.03G171700	-2.137	0.000594609	-0.936933	0.00998914	AT3G53720.1	ATCHX20,CHX20	cation/H+ exchanger 20
Glyma.03G179900	-1.40748	0.000594609	-0.269006	0.696657	AT5G03170.1	ATFLA11,FLA11	FASCICLIN-like arabinogalactan-protein 11
Glyma.03G180000	-1.16137	0.000594609	-0.0489413	0.984712	AT5G03170.1	ATFLA11,FLA11	FASCICLIN-like arabinogalactan-protein 11
Glyma.03G189900	-1.76317	0.000594609	-1.09531	0.0030977	AT3G52970.1	CYP76G1	cytochrome P450, family 76, subfamily G, polypeptide 1
Glyma.03G192800	-1.63608	0.000594609	-1.17229	0.509563	AT1G66950.1	ATPDR11,PDR11	pleiotropic drug resistance 11
Glyma.03G192800	-1.68176	0.00929802	-1.17229	0.509563	AT1G66950.1	ATPDR11,PDR11	pleiotropic drug resistance 11
Glyma.03G204500	-1.09561	0.0043895	-1.36807	0.106288	AT3G11690.1
Glyma.03G213300	-3.25578	0.000594609	-1.08899	0.541033	AT2G47770.1	ATTSPO,TSPO	TSPO(outer membrane tryptophan-rich sensory protein)-related
Glyma.03G220000	-1.77054	0.000594609	0.161939	0.95913	AT1G02570.1
Glyma.03G221600	-1.39945	0.000594609	-0.268554	0.890349	AT1G02400.1	ATGA2OX4,ATGA2OX6,DTA1,GA2OX6	gibberellin 2-oxidase 6
Glyma.03G222000	-1.1004	0.000594609	-0.167378	0.869769	AT2G47180.1	AtGolS1,GolS1	galactinol synthase 1
Glyma.03G223600	-1.50489	0.000594609	0.1663	0.945433	AT1G75250.1	ATRL6,RL6,RSM3	RAD-like 6
Glyma.03G225500	-2.01462	0.000594609	-1.41505	0.0030977	AT3G62040.1		Haloacid dehalogenase-like hydrolase (HAD) superfamily protein
Glyma.03G225900	-2.68606	0.000594609	-0.246657	0.924592	AT4G01630.1	ATEXP17,ATEXPA17,ATHEXP ALPHA 1.13,EXPA17	expansin A17
Glyma.03G231200	-1.0085	0.000594609	-0.891537	0.0030977	AT1G09240.1	ATNAS3,NAS3	nicotianamine synthase 3
Glyma.03G234400	-1.59693	0.000594609	-1.21539	0.142585	AT3G05600.1		alpha/beta-Hydrolases superfamily protein
Glyma.03G241700	-1.63259	0.00326143	0.0512092	0.990548	AT3G21510.1	AHP1	histidine-containing phosphotransmitter 1
Glyma.03G244400	-1.49027	0.000594609	-0.860774	0.440792	AT5G17540.1		HXXXD-type acyl-transferase family protein
Glyma.03G249900	-1.37621	0.000594609	-0.0957723	0.966386	AT5G55240.1	ATPXG2	ARABIDOPSIS THALIANA PEROXYGENASE 2
Glyma.03G255300	-1.52919	0.00507705	-0.568522	0.647013	AT4G01110.1
Glyma.03G257500	-1.08689	0.000594609	-0.153172	0.900648	AT3G61750.1		Cytochrome b561/ferric reductase transmembrane with DOMON related domain
Glyma.03G260300	-1.13453	0.000594609	-0.895116	0.00549674	AT1G01120.1	KCS1	3-ketoacyl-CoA synthase 1
Glyma.03G262200	-1.41932	0.00326143	-0.480987	0.764433	AT2G46870.1	NGA1	AP2/B3-like transcriptional factor family protein
Glyma.04G001500	-1.55745	0.0043895	0.17536	0.970928	AT4G35250.1		NAD(P)-binding Rossmann-fold superfamily protein
Glyma.04G003400	-2.15458	0.00110641	-0.769987	0.181395	AT2G47140.1		NAD(P)-binding Rossmann-fold superfamily protein
Glyma.04G008300	-1.71665	0.000594609	-0.438943	0.765455	AT2G21330.1	FBA1	fructose-bisphosphate aldolase 1
Glyma.04G011900	-1.24813	0.000594609	0.21498	0.842872	AT4G39210.1	APL3	Glucose-1-phosphate adenylyltransferase family protein
Glyma.04G014000	-2.35803	0.00110641	-0.491145	0.742236	AT3G18830.1	ATPLT5,ATPMT5,PMT5	polyol/monosaccharide transporter 5
Glyma.04G015400	-2.71432	0.00644005	-0.249309	0.941437	AT1G20810.1		FKBP-like peptidyl-prolyl cis-trans isomerase family protein
Glyma.04G015900	-3.11443	0.000594609	-1.97094	0.100218	AT1G42970.1	GAPB	glyceraldehyde-3-phosphate dehydrogenase B subunit
Glyma.04G020300	-1.0985	0.000594609	-0.209199	0.93571	AT1G20340.1	DRT112,PETE2	Cupredoxin superfamily protein
Glyma.04G022500	-2.12289	0.000594609	-0.565917	0.173679	AT1G20160.1	ATSBT5.2	Subtilisin-like serine endopeptidase family protein
Glyma.04G022600	-1.38002	0.00473094	-1.3003	0.174453	AT1G20160.1	ATSBT5.2	Subtilisin-like serine endopeptidase family protein
Glyma.04G023700	-1.08674	0.000594609	-0.651773	0.1119	AT1G75800.1		Pathogenesis-related thaumatin superfamily protein
Glyma.04G025500	-1.47963	0.00899798	0.121963	0.979458	AT5G10990.1		SAUR-like auxin-responsive protein family
Glyma.04G051000	-2.2644	0.000594609	-2.16103	0.0120262	AT5G56840.1		myb-like transcription factor family protein
Glyma.04G052000	-1.75322	0.000594609	0.319715	0.875288	AT2G26150.1	ATHSFA2,HSFA2	heat shock transcription factor A2
Glyma.04G055300	-1.66448	0.000594609	-0.971022	0.0443669	AT2G06520.1	PSBX	photosystem II subunit X
Glyma.04G057800	-1.6782	0.000594609	-1.39133	0.211549	AT2G26250.1	FDH,KCS10	3-ketoacyl-CoA synthase 10
Glyma.04G058800	-1.03482	0.000594609	-0.659431	0.101368	AT2G24762.1	AtGDU4,GDU4	glutamine dumper 4
Glyma.04G064800	-1.1144	0.0024565	-0.543913	0.678387	AT4G32060.1		calcium-binding EF hand family protein
Glyma.04G066500	-1.18843	0.000594609	-0.703278	0.117833	AT4G32295.1
Glyma.04G067400	-1.51554	0.000594609	-1.11678	0.099463	AT2G26660.1	ATSPX2,SPX2	SPX domain gene 2
Glyma.04G069800	-2.28426	0.000594609	-1.57604	0.0030977	AT1G15520.1	ABCG40,ATABCG40,ATPDR12,PDR12	pleiotropic drug resistance 12
Glyma.04G073000	-1.52283	0.000594609	1.16475	0.0030977	AT2G25680.1	MOT1	molybdate transporter 1
Glyma.04G079200	-1.75458	0.000594609	-0.893904	0.0030977	AT4G32690.1	ATGLB3,GLB3	hemoglobin 3
Glyma.04G081900	-1.43123	0.00507705	-0.921113	0.242132	AT5G11550.1		ARM repeat superfamily protein
Glyma.04G083600	-2.37298	0.000594609	-1.40575	0.373893	AT3G14440.1	ATNCED3,NCED3,SIS7,STO1	nine-cis-epoxycarotenoid dioxygenase 3
Glyma.04G084100	-3.0487	0.000594609	-1.64869	0.0030977	AT4G32810.1	ATCCD8,CCD8,MAX4	carotenoid cleavage dioxygenase 8
Glyma.04G097500	-1.03778	0.00110641	-0.310919	0.904338	AT1G28230.1	ATPUP1,PUP1	purine permease 1
Glyma.04G100600	-1.05287	0.000594609	-0.328084	0.698466	AT1G22330.1		RNA-binding (RRM/RBD/RNP motifs) family protein
Glyma.04G103600	-1.13096	0.000594609	-0.732896	0.0653413	AT5G65140.1		Haloacid dehalogenase-like hydrolase (HAD) superfamily protein
Glyma.04G105400	-1.54104	0.0024565	-0.607514	0.580727
Glyma.04G112800	-1.29928	0.000594609	-0.798056	0.278835	AT1G55670.1	PSAG	photosystem I subunit G
Glyma.04G113400	-1.89541	0.000594609	-0.86067	0.560418	AT4G20860.1		FAD-binding Berberine family protein
Glyma.04G124800	-1.44721	0.0024565	0	1	AT5G13750.1	ZIFL1	zinc induced facilitator-like 1
Glyma.04G140900	-1.08274	0.000594609	-0.725288	0.0491818	AT5G12380.1	ANNAT8	annexin 8
Glyma.04G142700	-1.76983	0.000594609	-0.0433083	0.989095	AT5G17420.1	ATCESA7,CESA7,IRX3,MUR10	Cellulose synthase family protein
Glyma.04G147600	-1.459	0.000594609	-0.897421	0.0030977	AT2G26660.1	ATSPX2,SPX2	SPX domain gene 2
Glyma.04G150500	-1.39087	0.000594609	-0.885473	0.0030977	AT1G14920.1	GAI,RGA2	GRAS family transcription factor family protein
Glyma.04G158800	-1.52949	0.000594609	-0.505056	0.627391	AT5G60850.1	OBP4	OBF binding protein 4
Glyma.04G160000	-1.48131	0.00202893	-0.66112	0.279478	AT5G15630.1	COBL4,IRX6	COBRA-like extracellular glycosyl-phosphatidyl inositol-anchored protein family
Glyma.04G167900	-1.17506	0.000594609	-1.25269	0.0224302	AT3G47470.1	CAB4,LHCA4	light-harvesting chlorophyll-protein complex I subunit A4
Glyma.04G168300	-1.14881	0.000594609	-0.554926	0.363867	AT3G47500.1	CDF3	cycling DOF factor 3
Glyma.04G180800	-1.1359	0.000594609	-0.236895	0.785102	AT5G62865.1
Glyma.04G187300	-1.66882	0.000594609	0.333234	0.900648	AT5G26660.1	ATMYB86,MYB86	myb domain protein 86
Glyma.04G188700	-1.68206	0.000594609	0.406162	0.77904	AT4G20360.1	ATRAB8D,ATRABE1B,RABE1b	RAB GTPase homolog E1B
Glyma.04G198400	-1.83121	0.000594609	-1.06636	0.0030977	AT5G50800.1		Nodulin MtN3 family protein
Glyma.04G199900	-1.32732	0.000594609	-0.151922	0.951158	AT5G50915.2		basic helix-loop-helix (bHLH) DNA-binding superfamily protein
Glyma.04G206700	-1.16166	0.000594609	-0.359839	0.483869	AT2G03200.1		Eukaryotic aspartyl protease family protein
Glyma.04G213900	-1.18166	0.0024565	-1.07638	0.1119	AT1G77120.1	ADH,ADH1,ATADH,ATADH1	alcohol dehydrogenase 1
Glyma.04G214900	-1.88521	0.000594609	-0.0712169	0.98714	AT5G24320.1		Transducin/WD40 repeat-like superfamily protein
Glyma.04G233800	-1.89003	0.000594609	-0.0272272	0.994499	AT5G53486.3
Glyma.04G235400	-1.08532	0.00644005	0.481018	0.71667	AT3G49260.2	iqd21	IQ-domain 21
Glyma.04G240000	-1.36861	0.00110641	-0.763221	0.506834	AT3G28050.1		nodulin MtN21 /EamA-like transporter family protein
Glyma.04G242300	-1.05379	0.000594609	-0.108939	0.936642	AT2G02850.1	ARPN	plantacyanin
Glyma.04G242900	-2.8911	0.000594609	-2.99927	0.0467793	AT5G56790.1		Protein kinase superfamily protein
Glyma.04G245900	-1.01434	0.000594609	-0.706391	0.0224302	AT1G77330.1		2-oxoglutarate (2OG) and Fe(II)-dependent oxygenase superfamily protein
Glyma.04G249700	-2.41513	0.00577911	0.0370976	0.994806	AT1G44575.1	NPQ4,PSBS	Chlorophyll A-B binding family protein
Glyma.04G251100	-2.49699	0.000594609	-2.29665	0.131144	AT4G08290.1		nodulin MtN21 /EamA-like transporter family protein
Glyma.04G251900	-1.92986	0.000594609	-1.03802	0.145294	AT4G08250.1		GRAS family transcription factor
Glyma.05G003900	-1.03966	0.000594609	-0.608258	0.671226	AT5G40390.1	SIP1	Raffinose synthase family protein
Glyma.05G005800	-2.27984	0.000594609	-0.479431	0.398515	AT5G14650.1		Pectin lyase-like superfamily protein
Glyma.05G022900	-1.06737	0.000594609	-0.369107	0.643649	AT1G31330.1	PSAF	photosystem I subunit F
Glyma.05G023500	-1.07192	0.00326143	0.792181	0.263591	AT5G39380.1		Plant calmodulin-binding protein-related
Glyma.05G026100	-1.12585	0.000594609	-0.982796	0.0030977	AT1G74460.1		GDSL-like Lipase/Acylhydrolase superfamily protein
Glyma.05G036800	-2.65878	0.0015789	-0.765289	0.839792	AT4G20970.1		basic helix-loop-helix (bHLH) DNA-binding superfamily protein
Glyma.05G040700	-1.01106	0.00473094	0.32105	0.82747	AT5G26660.1	ATMYB86,MYB86	myb domain protein 86
Glyma.05G041300	-1.24533	0.000594609	-0.531592	0.268136	AT1G15530.1		Concanavalin A-like lectin protein kinase family protein
Glyma.05G043500	-1.99163	0.00326143	0.113135	0.980364	AT1G24530.1		Transducin/WD40 repeat-like superfamily protein
Glyma.05G051300	-2.0721	0.000594609	-1.91964	0.121917	AT4G22890.1	PGR5-LIKE A	PGR5-LIKE A
Glyma.05G057400	-1.51704	0.000594609	-2.42585	0.325055	AT4G12520.1		Bifunctional inhibitor/lipid-transfer protein/seed storage 2S albumin superfamily protein
Glyma.05G063000	-1.56235	0.000594609	0.104482	0.951158	AT5G47310.1		PPPDE putative thiol peptidase family protein
Glyma.05G063200	-1.53765	0.0015789	-0.795126	0.209307	AT1G24625.1	ZFP7	zinc finger protein 7
Glyma.05G090600	-1.20435	0.000594609	-0.043541	0.989225	AT3G50560.1		NAD(P)-binding Rossmann-fold superfamily protein
Glyma.05G094400	-1.08502	0.00110641	-0.970391	0.0240333	AT4G36950.1	MAPKKK21	mitogen-activated protein kinase kinase kinase 21
Glyma.05G094700	-1.82753	0.00577911	0.0782176	1
Glyma.05G102800	-1.24936	0.000594609	-0.644429	0.0491818	AT4G37470.1		alpha/beta-Hydrolases superfamily protein
Glyma.05G104000	-1.26008	0.000594609	0.0411337	0.992383	AT5G67385.1		Phototropic-responsive NPH3 family protein
Glyma.05G112000	-3.58771	0.000594609	-4.01123	0.769305	AT1G32560.1		Late embryogenesis abundant protein, group 1 protein
Glyma.05G114000	-1.12914	0.000594609	0.39981	0.398789	AT3G27400.1		Pectin lyase-like superfamily protein
Glyma.05G119800	-1.69089	0.00402557	0	1	AT5G64570.1	ATBXL4,XYL4	beta-D-xylosidase 4
Glyma.05G125300	-1.45005	0.000594609	-0.840753	0.0613835
Glyma.05G133600	-4.85814	0.00988396	-0.888757	0.755775	AT2G17450.1	RHA3A	RING-H2 finger A3A
Glyma.05G137600	-1.12496	0.00286621	-0.58164	0.647349	AT1G17020.1	ATSRG1,SRG1	senescence-related gene 1
Glyma.05G138400	-1.28941	0.000594609	-0.93815	0.00549674	AT2G01890.1	ATPAP8,PAP8	purple acid phosphatase 8
Glyma.05G144600	-1.19591	0.000594609	-0.834021	0.0271517	AT3G26040.1		HXXXD-type acyl-transferase family protein
Glyma.05G147100	-1.04436	0.000594609	-0.980097	0.0030977	AT1G13710.1	CYP78A5,KLU	cytochrome P450, family 78, subfamily A, polypeptide 5
Glyma.05G161900	-2.16702	0.000594609	-0.585775	0.113089	AT5G60490.1	FLA12	FASCICLIN-like arabinogalactan-protein 12
Glyma.05G162000	-2.60008	0.000594609	-0.713552	0.0526207	AT5G03170.1	ATFLA11,FLA11	FASCICLIN-like arabinogalactan-protein 11
Glyma.05G168400	-1.02887	0.00202893	-0.335584	0.831652	AT1G60950.1	ATFD2,FED A	2Fe-2S ferredoxin-like superfamily protein
Glyma.05G170400	-2.12004	0.000594609	-1.59896	0.162147	AT5G36110.1	CYP716A1	cytochrome P450, family 716, subfamily A, polypeptide 1
Glyma.05G170900	-1.0773	0.000594609	-0.802772	0.00998914	AT5G44550.1		Uncharacterised protein family (UPF0497)
Glyma.05G172300	-2.04857	0.000594609	-0.841813	0.432606	AT1G67740.1	PSBY,YCF32	photosystem II BY
Glyma.05G180600	-1.14154	0.000594609	-0.729179	0.0157504	AT5G10170.1	ATMIPS3,MIPS3	myo-inositol-1-phosphate synthase 3
Glyma.05G185700	-1.30981	0.000594609	0.103501	0.964131	AT4G39390.1	ATNST-KT1,NST-K1	nucleotide sugar transporter-KT 1
Glyma.05G188900	-1.64007	0.000594609	-1.18674	0.0255553	AT1G49230.1		RING/U-box superfamily protein
Glyma.05G190100	-2.04398	0.000594609	-1.06772	0.0193056	AT1G77160.1		Protein of unknown function (DUF506)
Glyma.05G192300	-1.53286	0.000594609	-0.628818	0.058043
Glyma.05G201700	-1.25834	0.006761	0.0752777	0.990548	AT5G50915.2		basic helix-loop-helix (bHLH) DNA-binding superfamily protein
Glyma.05G207500	-1.09101	0.000594609	-0.416442	0.362065	AT5G12250.1	TUB6	beta-6 tubulin
Glyma.05G211200	-1.44155	0.000594609	0.189366	0.917731	AT1G63910.1	AtMYB103,MYB103	myb domain protein 103
Glyma.05G219900	-1.22777	0.000594609	-0.921046	0.0224302	AT4G24050.1		NAD(P)-binding Rossmann-fold superfamily protein
Glyma.05G233700	-2.07079	0.000594609	-1.71528	0.30535	AT1G25440.1		B-box type zinc finger protein with CCT domain
Glyma.05G234200	-1.13171	0.00543127	-0.938131	0.0888474	AT3G18400.1	anac058,NAC058	NAC domain containing protein 58
Glyma.05G248000	-2.71156	0.000594609	-2.1384	0.0327137	AT1G68090.1	ANN5,ANNAT5	annexin 5
Glyma.06G002200	-1.44913	0.00110641	-1.20175	0.0157504	AT5G27740.1	EMB161,EMB251,EMB2775,RFC3	ATPase family associated with various cellular activities (AAA)
Glyma.06G010700,Glyma.06G010800	-1.12473	0.000594609	-0.0515007	0.992413
Glyma.06G015900	-2.3302	0.000594609	-1.27168	0.252684	AT1G42970.1	GAPB	glyceraldehyde-3-phosphate dehydrogenase B subunit
Glyma.06G020400	-1.09096	0.000594609	-1.12395	0.084231	AT1G76100.1	PETE1	plastocyanin 1
Glyma.06G021200	-2.51297	0.000594609	-1.59801	0.0030977	AT1G60420.1		DC1 domain-containing protein
Glyma.06G025200	-1.87549	0.000594609	-0.895588	0.0030977	AT2G37210.1		lysine decarboxylase family protein
Glyma.06G028100,Glyma.06G028200	-2.02225	0.000594609	-1.28753	0.0030977	AT2G27190.1	ATPAP1,ATPAP12,PAP1,PAP12	purple acid phosphatase 12
Glyma.06G030300	-2.39486	0.000594609	-2.71208	0.114657	AT5G66440.1
Glyma.06G031600	-4.33661	0.000594609	-3.27424	0.0030977	AT4G19010.1		AMP-dependent synthetase and ligase family protein
Glyma.06G047400	-2.02768	0.000594609	-0.901686	0.245002	AT5G09640.1	SCPL19,SNG2	serine carboxypeptidase-like 19
Glyma.06G058500	-1.74068	0.000594609	-0.903646	0.15475	AT2G26250.1	FDH,KCS10	3-ketoacyl-CoA synthase 10
Glyma.06G059500	-1.00411	0.000594609	-0.664163	0.100968	AT5G57685.1	ATGDU3,GDU3,LSB1	glutamine dumper 3
Glyma.06G069000	-1.76835	0.000594609	-0.863829	0.0030977	AT2G26660.1	ATSPX2,SPX2	SPX domain gene 2
Glyma.06G071800	-1.66762	0.000594609	-0.906925	0.0030977	AT1G15520.1	ABCG40,ATABCG40,ATPDR12,PDR12	pleiotropic drug resistance 12
Glyma.06G085000	-1.10302	0.0043895	-0.889767	0.0030977	AT3G63520.1	ATCCD1,ATNCED1,CCD1,NCED1	carotenoid cleavage dioxygenase 1
Glyma.06G085800	-3.01825	0.000594609	-1.45339	0.0030977	AT4G32810.1	ATCCD8,CCD8,MAX4	carotenoid cleavage dioxygenase 8
Glyma.06G087400	-1.29123	0.000594609	-0.31488	0.750994	AT4G32860.1
Glyma.06G099600	-1.20383	0.0024565	-0.083732	0.979246	AT5G65380.1		MATE efflux family protein
Glyma.06G100300	-1.04444	0.000594609	-0.0324533	0.989524	AT1G72230.1		Cupredoxin superfamily protein
Glyma.06G101100	-1.478	0.00868978	-0.897205	0.889548
Glyma.06G101200	-1.58175	0.000594609	0.184364	0.940911	AT1G22460.1		O-fucosyltransferase family protein
Glyma.06G106200	-2.66651	0.00286621	-1.32721	0.298696	AT5G10180.1	AST68,SULTR2;1	slufate transporter 2;1
Glyma.06G106700	-1.39364	0.000594609	-0.985517	0.00775019	AT4G08570.1		Heavy metal transport/detoxification superfamily protein
Glyma.06G111700	-1.39406	0.00286621	0.647449	0.272893	AT4G08290.1		nodulin MtN21 /EamA-like transporter family protein
Glyma.06G111800	-1.30737	0.00868978	-0.743959	0.286274	AT4G08290.1		nodulin MtN21 /EamA-like transporter family protein
Glyma.06G120400	-2.83822	0.000594609	-1.79288	0.0030977	AT5G56790.1		Protein kinase superfamily protein
Glyma.06G129300	-1.04632	0.000594609	-0.0569679	0.985829	AT3G49260.1	iqd21	IQ-domain 21
Glyma.06G134600	-1.48575	0.000594609	-1.20419	0.137698	AT5G53660.1	AtGRF7,GRF7	growth-regulating factor 7
Glyma.06G139500	-2.20567	0.000594609	-1.60932	0.0030977	AT3G28860.1	ABCB19,ATABCB19,ATMDR1,ATMDR11,ATPGP19,MDR1,MDR11,PGP19	ATP binding cassette subfamily B19
Glyma.06G143100	-1.17108	0.00868978	-1.01548	0.213666	AT3G10910.1		RING/U-box superfamily protein
Glyma.06G151900	-1.17999	0.000594609	0.343046	0.658125	AT3G18660.2	GUX1,PGSIP1	plant glycogenin-like starch initiation protein 1
Glyma.06G158700	-1.20497	0.000594609	-0.560433	0.426107	AT5G53590.1		SAUR-like auxin-responsive protein family
Glyma.06G158800	-1.0845	0.000594609	-0.300104	0.623604	AT2G03200.1		Eukaryotic aspartyl protease family protein
Glyma.06G167000	-1.74912	0.000594609	-0.977749	0.683416	AT5G50790.1		Nodulin MtN3 family protein
Glyma.06G169900	-1.5022	0.000594609	-0.113123	0.966153	AT4G24910.1		Protein of unknown function (DUF579)
Glyma.06G181500	-1.52094	0.000594609	1.22613	0.318248	AT1G06110.1	SKIP16	SKP1/ASK-interacting protein 16
Glyma.06G194900	-1.5509	0.000594609	-1.51607	0.0224302	AT3G47470.1	CAB4,LHCA4	light-harvesting chlorophyll-protein complex I subunit A4
Glyma.06G205500	-1.69263	0.000594609	-0.585872	0.295412	AT5G15630.1	COBL4,IRX6	COBRA-like extracellular glycosyl-phosphatidyl inositol-anchored protein family
Glyma.06G207100	-1.1542	0.00202893	-2.1557	1	AT1G73990.1	SPPA,SPPA1	signal peptide peptidase
Glyma.06G213100	-1.17529	0.000594609	-0.688152	0.0547525	AT2G01570.1	RGA,RGA1	GRAS family transcription factor family protein
Glyma.06G225400	-1.83276	0.000594609	-0.251187	0.796361	AT5G17420.1	ATCESA7,CESA7,IRX3,MUR10	Cellulose synthase family protein
Glyma.06G232400	-1.63403	0.000594609	-0.648235	0.290515	AT3G15050.1	IQD10	IQ-domain 10
Glyma.06G239800	-1.17564	0.00110641	-0.723952	0.195704	AT3G21260.3	GLTP3	Glycolipid transfer protein (GLTP) family protein
Glyma.06G246400	-2.31147	0.0015789	0.19455	0.977494	AT3G15370.1	ATEXP12,ATEXPA12,ATHEXP ALPHA 1.24,EXP12,EXPA12	expansin 12
Glyma.06G271200	-1.57686	0.000594609	-0.570282	0.455326	AT5G54250.1	ATCNGC4,CNGC4,DND2,HLM1	cyclic nucleotide-gated cation channel 4
Glyma.06G283900	-1.91439	0.000594609	-0.190185	0.922766	AT2G42560.1		late embryogenesis abundant domain-containing protein / LEA domain-containing protein
Glyma.06G290700	-1.16833	0.000594609	0.10984	0.972437	AT4G28380.1		Leucine-rich repeat (LRR) family protein
Glyma.06G298300	-1.88605	0.00610133	-1.13569	0.626071	AT4G21490.1	NDB3	NAD(P)H dehydrogenase B3
Glyma.06G302700	-1.1113	0.000594609	-0.839994	0.0030977	AT1G05260.1	RCI3,RCI3A	Peroxidase superfamily protein
Glyma.06G321900	-1.46466	0.00507705	-0.0717752	0.991506	AT1G55670.1	PSAG	photosystem I subunit G
Glyma.06G323700	-1.38579	0.000594609	-0.922466	0.0502169	AT4G10120.2	ATSPS4F	Sucrose-phosphate synthase family protein
Glyma.07G006500	-1.24474	0.000594609	-0.271981	0.730862	AT3G15990.1	SULTR3;4	sulfate transporter 3;4
Glyma.07G009700	-1.75542	0.000594609	-0.116291	0.953613	AT1G17620.1		Late embryogenesis abundant (LEA) hydroxyproline-rich glycoprotein family
Glyma.07G011800	-1.73307	0.000594609	-0.861545	0.0030977	AT1G17710.1		Pyridoxal phosphate phosphatase-related protein
Glyma.07G013800	-1.13418	0.000594609	-0.286398	0.813243	AT5G35790.1	G6PD1	glucose-6-phosphate dehydrogenase 1
Glyma.07G015600	-2.73995	0.000594609	-1.58096	0.206782	AT3G16360.2	AHP4	HPT phosphotransmitter 4
Glyma.07G018000	-1.08581	0.000594609	-0.120071	0.926542	AT3G16240.1	AQP1,ATTIP2;1,DELTA-TIP,DELTA-TIP1,TIP2;1	delta tonoplast integral protein
Glyma.07G019700	-1.95556	0.000594609	-0.774206	0.498017	AT1G52230.1	PSAH-2,PSAH2,PSI-H	photosystem I subunit H2
Glyma.07G020700	-1.46396	0.000594609	-1.16374	0.141968	AT1G51550.1		Kelch repeat-containing F-box family protein
Glyma.07G028800	-1.0864	0.000594609	-0.374208	0.647013	AT1G15290.1		Tetratricopeptide repeat (TPR)-like superfamily protein
Glyma.07G030500	-1.67557	0.000594609	1.21537	1	AT5G20190.1		Tetratricopeptide repeat (TPR)-like superfamily protein
Glyma.07G032000	-1.19262	0.00644005	-0.189492	0.94743	AT1G27340.1		Galactose oxidase/kelch repeat superfamily protein
Glyma.07G035800	-1.11732	0.000594609	0.379556	0.464444	AT3G13950.1
Glyma.07G047600	-2.31889	0.000594609	-1.14462	0.343018	AT3G61470.1	LHCA2	photosystem I light harvesting complex gene 2
Glyma.07G049900	-2.29323	0.000594609	-0.990835	0.0030977	AT1G32900.1		UDP-Glycosyltransferase superfamily protein
Glyma.07G053400	-1.02845	0.000594609	-0.439419	0.460771	AT4G27745.1		Yippee family putative zinc-binding protein
Glyma.07G055800	-1.40285	0.000594609	0.188111	0.935524	AT3G61750.1		Cytochrome b561/ferric reductase transmembrane with DOMON related domain
Glyma.07G059300	-1.16226	0.000594609	-0.695318	0.0443669	AT2G39780.1	RNS2	ribonuclease 2
Glyma.07G061200	-2.40077	0.000594609	-1.74389	0.0030977
Glyma.07G069500	-1.37117	0.000594609	-0.780261	0.137698	AT2G45970.1	CYP86A8,LCR	cytochrome P450, family 86, subfamily A, polypeptide 8
Glyma.07G069600	-1.43552	0.000594609	-0.803758	0.0622836	AT4G00370.1	ANTR2,PHT4;4	Major facilitator superfamily protein
Glyma.07G070300	-1.45153	0.00740634	-0.994495	1	AT2G45910.1		U-box domain-containing protein kinase family protein
Glyma.07G073700	-1.99405	0.000594609	-1.26563	0.0030977	AT4G00630.1	ATKEA2,KEA2	K+ efflux antiporter 2
Glyma.07G080300	-1.03042	0.000594609	-0.355123	0.696361	AT2G45680.1		TCP family transcription factor
Glyma.07G086200	-1.03083	0.00507705	-0.0717869	0.984744	AT4G13260.1	YUC2	Flavin-binding monooxygenase family protein
Glyma.07G086400	-2.24972	0.000594609	-0.888789	0.0867091	AT3G24520.1	AT-HSFC1,HSFC1	heat shock transcription factor C1
Glyma.07G090400	-3.63486	0.00110641	1.74841	1
Glyma.07G099800	-1.4117	0.000594609	-0.121117	0.971309	AT3G18200.1		nodulin MtN21 /EamA-like transporter family protein
Glyma.07G109400	-1.77282	0.000594609	-0.229132	0.852683	AT2G45040.1		Matrixin family protein
Glyma.07G112000	-1.19472	0.000594609	-0.610606	0.367611	AT4G05180.1	PSBQ,PSBQ-2,PSII-Q	photosystem II subunit Q-2
Glyma.07G124600	-1.63893	0.000594609	0.0544767	0.992383	AT4G29140.1		MATE efflux family protein
Glyma.07G133900	-1.76239	0.000594609	-0.227488	0.845377	AT5G60020.1	ATLAC17,LAC17	laccase 17
Glyma.07G134100	-1.24259	0.000594609	-0.33849	0.582724	AT5G60020.1	ATLAC17,LAC17	laccase 17
Glyma.07G135300	-1.53068	0.00473094	-1.49742	0.150318	AT5G02120.1	OHP	one helix protein
Glyma.07G142700	-1.73995	0.000594609	0.331556	0.939964	AT3G54050.1	HCEF1	high cyclic electron flow 1
Glyma.07G150400	-1.31395	0.000594609	-0.76656	0.0240333	AT3G11210.1		SGNH hydrolase-type esterase superfamily protein
Glyma.07G152000	-1.03712	0.000594609	-0.179148	0.861635	AT5G01360.1	TBL3	Plant protein of unknown function (DUF828)
Glyma.07G157100	-1.43496	0.000594609	-0.0105822	0.995083	AT1G58170.1		Disease resistance-responsive (dirigent-like protein) family protein
Glyma.07G158200	-1.3021	0.000594609	-0.699959	0.335582	AT2G02080.1	AtIDD4,IDD4	indeterminate(ID)-domain 4
Glyma.07G161900	-1.02993	0.000594609	-0.718329	0.0255553	AT1G49430.1	LACS2,LRD2	long-chain acyl-CoA synthetase 2
Glyma.07G181300	-1.21138	0.000594609	-0.541872	0.483251	AT4G38080.1		hydroxyproline-rich glycoprotein family protein
Glyma.07G201300	-1.65229	0.000594609	-1.15068	0.0208536	AT5G46110.1	APE2,TPT	Glucose-6-phosphate/phosphate translocator-related
Glyma.07G201700	-1.72732	0.0015789	-0.107548	0.985391	AT5G46080.1		Protein kinase superfamily protein
Glyma.07G218900	-1.04597	0.00543127	0.00717528	0.997104	AT1G23090.1	AST91,SULTR3;3	sulfate transporter 91
Glyma.07G219800	-1.24613	0.000594609	-0.783854	0.0704525	AT2G34930.1		disease resistance family protein / LRR family protein
Glyma.07G231400	-1.05653	0.000594609	-0.974152	0.0030977	AT5G19410.1		ABC-2 type transporter family protein
Glyma.07G236700	-2.68487	0.000594609	-1.19845	0.509322	AT5G49600.1		Protein of unknown function, DUF538
Glyma.07G240000	-1.78791	0.00708272	-0.524787	0.77775	AT3G17040.1	HCF107	high chlorophyll fluorescent 107
Glyma.07G251200	-1.4192	0.0043895	-0.775377	0.111595	AT4G15630.1		Uncharacterised protein family (UPF0497)
Glyma.07G253700	-1.58957	0.000594609	-0.553652	1	AT4G15530.5	PPDK	pyruvate orthophosphate dikinase
Glyma.08G000700	-2.04978	0.000594609	-0.733681	0.0175705
Glyma.08G004000	-1.56895	0.0015789	-0.247909	0.988694
Glyma.08G009100	-2.12163	0.000594609	1.04987	0.0714723	AT5G50915.2		basic helix-loop-helix (bHLH) DNA-binding superfamily protein
Glyma.08G013600	-2.01591	0.000594609	-1.26939	0.0030977	AT1G63440.1	HMA5	heavy metal atpase 5
Glyma.08G014200	-1.61285	0.000594609	-0.4675	0.267921	AT5G12250.1	TUB6	beta-6 tubulin
Glyma.08G017600	-1.88418	0.000594609	-0.430628	0.499952	AT1G63910.1	AtMYB103,MYB103	myb domain protein 103
Glyma.08G022800	-1.4477	0.000594609	-0.602276	0.51439	AT4G23880.1
Glyma.08G024700	-1.08125	0.000594609	-0.763044	0.00998914	AT5G46290.1	KAS I,KAS1	3-ketoacyl-acyl carrier protein synthase I
Glyma.08G032200	-1.02567	0.000594609	-0.308172	0.705667	AT4G29310.1		Protein of unknown function (DUF1005)
Glyma.08G036700	-1.20893	0.000594609	-0.576219	0.31596	AT5G25610.1	ATRD22,RD22	BURP domain-containing protein
Glyma.08G041100	-1.79375	0.00772396	-2.35824	0.253098	AT1G25440.1		B-box type zinc finger protein with CCT domain
Glyma.08G044000	-1.06459	0.00507705	-1.02899	0.0815234	AT1G23200.1		Plant invertase/pectin methylesterase inhibitor superfamily
Glyma.08G054000	-1.59742	0.00473094	-1.83814	0.307731	AT5G12250.1	TUB6	beta-6 tubulin
Glyma.08G055200	-1.03717	0.000594609	-0.471482	0.54125	AT1G18290.1
Glyma.08G055300	-1.26713	0.00202893	-0.705389	0.431291	AT3G17930.1
Glyma.08G056400	-1.7158	0.000594609	-0.933684	0.0030977	AT3G17790.1	ATACP5,ATPAP17,PAP17	purple acid phosphatase 17
Glyma.08G059200	-1.2149	0.000594609	-0.807632	0.315442	AT4G21500.1
Glyma.08G063400	-1.0292	0.000594609	-0.558635	0.112378	AT2G14520.1		CBS domain-containing protein with a domain of unknown function (DUF21)
Glyma.08G065400	-1.51887	0.00202893	-0.541525	0.707914	AT4G37940.1	AGL21	AGAMOUS-like 21
Glyma.08G069100	-1.12598	0.000594609	-0.854544	0.0030977
Glyma.08G069200	-1.35622	0.000594609	-0.891253	0.0030977
Glyma.08G072000	-1.00303	0.000594609	-0.621503	0.284953	AT4G21790.1	ATTOM1,TOM1	tobamovirus multiplication 1
Glyma.08G074000	-1.55237	0.000594609	-1.42832	0.113497	AT1G15820.1	CP24,LHCB6	light harvesting complex photosystem II subunit 6
Glyma.08G101000	-1.65821	0.000594609	-0.511719	0.717222	AT3G26040.1		HXXXD-type acyl-transferase family protein
Glyma.08G109100	-1.3416	0.00772396	0.642932	0.743045	AT3G23820.1	GAE6	UDP-D-glucuronate 4-epimerase 6
Glyma.08G117500	-1.57843	0.000594609	-0.547902	0.147896	AT4G18780.1	ATCESA8,CESA8,IRX1,LEW2	cellulose synthase family protein
Glyma.08G118500	-1.79405	0.000594609	-1.05997	0.252684	AT1G29290.1
Glyma.08G119400	-2.22503	0.000594609	-1.23332	0.112378	AT5G60490.1	FLA12	FASCICLIN-like arabinogalactan-protein 12
Glyma.08G119500	-2.18161	0.000594609	-0.843927	0.00998914	AT5G60490.1	FLA12	FASCICLIN-like arabinogalactan-protein 12
Glyma.08G119600	-2.21691	0.000594609	-0.389664	0.535853	AT5G03170.1	ATFLA11,FLA11	FASCICLIN-like arabinogalactan-protein 11
Glyma.08G126800	-2.00206	0.000594609	-1.37813	0.179076	AT1G60950.1	ATFD2,FED A	2Fe-2S ferredoxin-like superfamily protein
Glyma.08G130300	-1.66779	0.000594609	-0.577334	0.58561	AT1G24530.1		Transducin/WD40 repeat-like superfamily protein
Glyma.08G131900	-1.50099	0.000594609	0.0279323	1
Glyma.08G138200	-1.69285	0.000594609	-0.994398	0.217435	AT5G10170.1	ATMIPS3,MIPS3	myo-inositol-1-phosphate synthase 3
Glyma.08G138300	-1.23074	0.000594609	-0.118666	0.959979
Glyma.08G143800	-1.89518	0.000594609	-0.237311	0.927879	AT4G39390.2	ATNST-KT1,NST-K1	nucleotide sugar transporter-KT 1
Glyma.08G145000	-3.08654	0.000594609	0	1
Glyma.08G146900	-2.99622	0.000594609	-1.47152	0.0030977	AT1G55580.1	LAS,SCL18	GRAS family transcription factor
Glyma.08G147700	-1.01048	0.00507705	-1.25422	0.0882142	AT4G14620.1		Protein of unknown function (DUF506)
Glyma.08G159000	-1.4408	0.00772396	-1.12242	0.2482	AT1G05577.1		Domain of unknown function (DUF966)
Glyma.08G166000	-2.14874	0.000594609	0.519341	0.63147	AT2G35615.1		Eukaryotic aspartyl protease family protein
Glyma.08G168000	-1.24491	0.00507705	-0.466248	0.78273	AT4G33870.1		Peroxidase superfamily protein
Glyma.08G168300	-1.18004	0.00286621	0.802508	0.333577	AT3G12830.1		SAUR-like auxin-responsive protein family
Glyma.08G188500	-2.99686	0.00326143	-4.67906	1	AT1G60950.1	ATFD2,FED A	2Fe-2S ferredoxin-like superfamily protein
Glyma.08G195000	-1.7602	0.000594609	-1.0555	0.0030977	AT1G17710.1		Pyridoxal phosphate phosphatase-related protein
Glyma.08G195100	-1.90004	0.000594609	-1.20644	0.0030977	AT1G17710.1		Pyridoxal phosphate phosphatase-related protein
Glyma.08G204800	-2.62946	0.000594609	-3.03998	0.172837	AT1G52230.1	PSAH-2,PSAH2,PSI-H	photosystem I subunit H2
Glyma.08G207100	-1.06724	0.000594609	-0.527906	0.231882	AT3G15990.1	SULTR3;4	sulfate transporter 3;4
Glyma.08G208500	-2.03978	0.000594609	-1.57203	0.133479	AT1G52790.1		2-oxoglutarate (2OG) and Fe(II)-dependent oxygenase superfamily protein
Glyma.08G212300	-1.15251	0.000594609	-1.03723	0.138138	AT5G20190.1		Tetratricopeptide repeat (TPR)-like superfamily protein
Glyma.08G213000	-1.65655	0.00899798	-1.455	0.361794	AT3G15840.1	PIFI	post-illumination chlorophyll fluorescence increase
Glyma.08G214000	-1.20678	0.000594609	-0.57138	0.114657	AT1G15290.1		Tetratricopeptide repeat (TPR)-like superfamily protein
Glyma.08G220800	-1.01066	0.0024565	-0.477313	0.575269	AT1G16060.1	ADAP	ARIA-interacting double AP2 domain protein
Glyma.08G240400	-1.01096	0.000594609	-0.84771	0.00549674	AT3G01090.2	AKIN10,KIN10,SNRK1.1	SNF1 kinase homolog 10
Glyma.08G244500	-1.70017	0.000594609	-0.223366	0.922766	AT3G02100.1		UDP-Glycosyltransferase superfamily protein
Glyma.08G250800	-1.84992	0.006761	-1.32111	0.126802	AT5G60910.1	AGL8,FUL	AGAMOUS-like 8
Glyma.08G274800	-2.13192	0.000594609	0.498353	0.932013	AT2G18950.1	ATHPT,HPT1,TPT1,VTE2	homogentisate phytyltransferase 1
Glyma.08G281600	-1.30963	0.000594609	-0.466179	0.267404	AT4G40090.1	AGP3	arabinogalactan protein 3
Glyma.08G287400	-1.4344	0.0015789	-0.238432	0.869739	AT1G70370.1	PG2	polygalacturonase 2
Glyma.08G290200	-1.20829	0.000594609	-0.204599	0.905905	AT1G24030.2		Protein kinase superfamily protein
Glyma.08G293100	-1.30957	0.000594609	0	1	AT1G24190.2	ATSIN3,SIN3,SNL3	SIN3-like 3
Glyma.08G293200	-1.26845	0.00326143	0.294704	0.923208	AT1G27200.1		Domain of unknown function (DUF23)
Glyma.08G293300	-1.29002	0.000594609	-0.992057	0.186278	AT1G70000.2		myb-like transcription factor family protein
Glyma.08G302700	-3.88004	0.00988396	-1.86364	0.58561
Glyma.08G306300	-2.27752	0.000594609	0.282721	0.960805	AT1G78990.1		HXXXD-type acyl-transferase family protein
Glyma.08G311900	-1.1353	0.00988396	-0.0918943	0.979015	AT2G19070.1	SHT	spermidine hydroxycinnamoyl transferase
Glyma.08G321700	-2.66689	0.000594609	-0.952383	0.449469	AT3G20300.1		Protein of unknown function (DUF3537)
Glyma.08G326900	-2.30565	0.000594609	-2.24303	0.0978211	AT3G26300.1	CYP71B34	cytochrome P450, family 71, subfamily B, polypeptide 34
Glyma.08G336100	-1.20286	0.0024565	-0.379655	0.812656	AT2G01870.1
Glyma.08G346100	-2.02592	0.000594609	-0.844242	0.0653413	AT3G25240.1		Protein of unknown function (DUF506)
Glyma.08G359100	-1.03147	0.000594609	-0.0336286	0.990371	AT5G60020.1	ATLAC17,LAC17	laccase 17
Glyma.09G007500	-1.05574	0.00202893	-0.459616	0.789161	AT1G62360.1	BUM,BUM1,SHL,STM,WAM,WAM1	KNOX/ELK homeobox transcription factor
Glyma.09G011100	-1.08518	0.000594609	-0.39072	0.469915	AT3G02870.1	VTC4	Inositol monophosphatase family protein
Glyma.09G014400	-1.00899	0.000594609	-0.43046	0.315442	AT4G12490.1		Bifunctional inhibitor/lipid-transfer protein/seed storage 2S albumin superfamily protein
Glyma.09G023800	-1.29733	0.000594609	-0.990911	0.0030977	AT1G30500.2	NF-YA7	nuclear factor Y, subunit A7
Glyma.09G024500	-1.05976	0.00110641	0.108419	0.975949	AT1G30520.1	AAE14	acyl-activating enzyme 14
Glyma.09G028100	-1.29032	0.000594609	-0.682435	0.261698	AT1G30700.1		FAD-binding Berberine family protein
Glyma.09G037200	-2.60432	0.000594609	-0.418096	0.567456	AT4G16260.1		Glycosyl hydrolase superfamily protein
Glyma.09G038500	-1.12305	0.000594609	0.00803628	0.995083	AT3G16920.1	ATCTL2,CTL2	chitinase-like protein 2
Glyma.09G038800	-1.09279	0.000594609	-0.733709	0.056395	AT5G49350.1		Glycine-rich protein family
Glyma.09G047200	-1.04989	0.000594609	-0.640342	0.0536755	AT4G20260.6	ATPCAP1,PCAP1	plasma-membrane associated cation-binding protein 1
Glyma.09G050100	-1.11888	0.000594609	1.03484	0.378592	AT1G30910.1		Molybdenum cofactor sulfurase family protein
Glyma.09G051100	-1.01838	0.000594609	-0.127412	0.922766	AT5G44030.1	CESA4,IRX5,NWS2	cellulose synthase A4
Glyma.09G060800	-2.39749	0.000594609	-5.43076	0.191997
Glyma.09G062700	-1.30326	0.00202893	-1.11983	0.461162	AT5G56850.1
Glyma.09G063900	-1.64339	0.000594609	-0.489671	0.673855	AT5G56970.1	ATCKX3,CKX3	cytokinin oxidase 3
Glyma.09G072700	-1.68519	0.000594609	-0.778124	0.561069	AT5G20740.1		Plant invertase/pectin methylesterase inhibitor superfamily protein
Glyma.09G073000	-2.44346	0.000594609	-1.21585	0.00775019	AT3G43110.1
Glyma.09G073400	-1.5358	0.000594609	-0.391598	0.659303	AT1G72430.1		SAUR-like auxin-responsive protein family
Glyma.09G073900	-1.85878	0.00326143	-1.5245	0.5892	AT2G06520.1	PSBX	photosystem II subunit X
Glyma.09G124400	-1.11618	0.00202893	0.0502137	0.988694	AT1G70670.1		Caleosin-related family protein
Glyma.09G143500	-1.56135	0.000594609	-0.746662	0.242736	AT5G03840.1	TFL-1,TFL1	PEBP (phosphatidylethanolamine-binding protein) family protein
Glyma.09G149500	-2.74178	0.000594609	0	1	AT3G23670.1	KINESIN-12B,PAKRP1L	phragmoplast-associated kinesin-related protein, putative
Glyma.09G154700	-2.0582	0.000594609	-1.51953	0.128368	AT4G10340.1	LHCB5	light harvesting complex of photosystem II 5
Glyma.09G156200	-1.22572	0.000594609	0.0864988	0.980364	AT1G33340.1		ENTH/ANTH/VHS superfamily protein
Glyma.09G157500	-1.79664	0.000594609	-0.0222957	0.994806
Glyma.09G166400	-1.30842	0.000594609	-0.510046	0.349808	AT1G73220.1	1-Oct,AtOCT1	organic cation/carnitine transporter1
Glyma.09G183000	-1.29691	0.00110641	-0.202874	0.945674	AT1G48780.1
Glyma.09G185500	-4.53433	0.000594609	-5.19417	0.186644
Glyma.09G190600	-2.03155	0.000594609	-0.781999	0.173679	AT3G24520.1	AT-HSFC1,HSFC1	heat shock transcription factor C1
Glyma.09G210900	-3.4279	0.00473094	-1.68284	0.275836	AT1G32060.1	PRK	phosphoribulokinase
Glyma.09G214100	-1.25524	0.000594609	0.0575858	0.989524	AT1G24480.1		S-adenosyl-L-methionine-dependent methyltransferases superfamily protein
Glyma.09G214600	-1.90266	0.00577911	-0.173484	0.979182	AT3G10910.1		RING/U-box superfamily protein
Glyma.09G223700	-1.06653	0.000594609	-0.650402	0.160925	AT3G47420.1	ATPS3,PS3	phosphate starvation-induced gene 3
Glyma.09G226200	-1.58327	0.00836564	0.113083	0.980364	AT3G51970.1	ASAT1,ATASAT1,ATSAT1	acyl-CoA sterol acyl transferase 1
Glyma.09G231600	-1.07164	0.000594609	-0.487585	0.398155	AT1G71692.1	AGL12,XAL1	AGAMOUS-like 12
Glyma.09G235200	-1.32695	0.000594609	-0.221075	0.930465	AT1G14040.1		EXS (ERD1/XPR1/SYG1) family protein
Glyma.09G235700	-1.24379	0.000594609	-0.894268	0.0434292	AT5G61430.1	ANAC100,ATNAC5,NAC100	NAC domain containing protein 100
Glyma.09G238400	-1.04134	0.00988396	0.180711	0.958279	AT5G15210.1	ATHB30,HB30,ZFHD3	homeobox protein 30
Glyma.09G249200	-1.70547	0.00364092	-0.251433	0.94114	AT5G16400.1	ATF2,TRXF2	thioredoxin F2
Glyma.09G250800	-1.34128	0.000594609	-0.794153	0.325795	AT4G12800.1	PSAL	photosystem I subunit l
Glyma.09G250900	-1.08515	0.006761	-0.239488	0.923725	AT5G16490.1	RIC4	ROP-interactive CRIB motif-containing protein 4
Glyma.09G259700	-2.35513	0.00988396	0	1	AT4G16195.1		Plant self-incompatibility protein S1 family
Glyma.09G270400	-1.62567	0.000594609	0.556782	1	AT4G05200.1	CRK25	cysteine-rich RLK (RECEPTOR-like protein kinase) 25
Glyma.09G279800	-2.5996	0.000594609	-1.05405	0.114657	AT3G51680.1		NAD(P)-binding Rossmann-fold superfamily protein
Glyma.09G283900	-1.37754	0.000594609	-0.160262	0.933821	AT2G41610.1
Glyma.09G285700	-1.77289	0.000594609	-0.34601	0.840089	AT3G19990.1
Glyma.10G001800	-1.33285	0.000594609	-0.881762	0.0139664	AT2G26640.1	KCS11	3-ketoacyl-CoA synthase 11
Glyma.10G002100	-1.38305	0.000594609	-0.305415	0.621997	AT3G22970.1		Protein of unknown function (DUF506)
Glyma.10G003700	-1.11025	0.00286621	0.0537934	0.987439	AT4G14750.1	IQD19	IQ-domain 19
Glyma.10G008000	-1.19194	0.000594609	-0.44666	0.60953	AT5G43530.1		Helicase protein with RING/U-box domain
Glyma.10G009500	-1.09257	0.00959685	-0.515943	0.594532	AT2G47115.1
Glyma.10G012900	-3.09821	0.000594609	-4.07775	0.307058	AT3G62410.1	CP12,CP12-2	CP12 domain-containing protein 2
Glyma.10G021400	-1.21188	0.000594609	-0.867018	0.0157504	AT2G47890.1		B-box type zinc finger protein with CCT domain
Glyma.10G027200	-1.06065	0.00610133	-0.297871	0.871512	AT5G28150.1		Plant protein of unknown function (DUF868)
Glyma.10G028100	-1.1958	0.000594609	-0.941283	0.0030977	AT2G48130.1		Bifunctional inhibitor/lipid-transfer protein/seed storage 2S albumin superfamily protein
Glyma.10G028200	-1.05758	0.000594609	-0.649247	0.143266	AT2G48140.1	EDA4	Bifunctional inhibitor/lipid-transfer protein/seed storage 2S albumin superfamily protein
Glyma.10G029600	-1.18085	0.000594609	-0.291192	0.852043	AT3G22830.1	AT-HSFA6B,HSFA6B	heat shock transcription factor A6B
Glyma.10G036800	-1.3861	0.000594609	-0.287803	0.773013	AT2G38940.1	ATPT2,PHT1;4	phosphate transporter 1;4
Glyma.10G037600	-1.23982	0.00110641	-0.0888676	0.9809	AT2G31160.1	LSH3	Protein of unknown function (DUF640)
Glyma.10G038500	-1.39603	0.000594609	-0.945817	0.0480856	AT3G54220.1	SCR,SGR1	GRAS family transcription factor
Glyma.10G042000	-1.10567	0.000594609	-0.51491	0.672753	AT2G20260.1	PSAE-2	photosystem I subunit E-2
Glyma.10G043700	-1.50001	0.00364092	-0.891427	0.209515	AT2G37540.1		NAD(P)-binding Rossmann-fold superfamily protein
Glyma.10G061300	-2.39774	0.000594609	-2.04435	0.0895258	AT2G19070.1	SHT	spermidine hydroxycinnamoyl transferase
Glyma.10G064200	-1.80762	0.000594609	-1.49359	0.0139664	AT5G03795.1		Exostosin family protein
Glyma.10G064400	-4.32069	0.000594609	-2.37981	0.284236	AT2G36640.1	ATECP63,ECP63	embryonic cell protein 63
Glyma.10G089300	-1.70156	0.00364092	-2.3242	1	AT1G51400.1		Photosystem II 5 kD protein
Glyma.10G089700	-2.80312	0.000594609	0.415998	0.860863	AT3G08010.1	ATAB2	RNA binding
Glyma.10G092600	-1.1824	0.00110641	-1.20696	0.0732416	AT5G06900.1	CYP93D1	cytochrome P450, family 93, subfamily D, polypeptide 1
Glyma.10G092800	-1.42834	0.000594609	-0.887019	0.0030977	AT1G52790.1		2-oxoglutarate (2OG) and Fe(II)-dependent oxygenase superfamily protein
Glyma.10G094000	-1.30062	0.006761	-0.508527	0.724006	AT2G41190.1		Transmembrane amino acid transporter family protein
Glyma.10G111200	-1.14665	0.000594609	0.0682923	0.972437	AT3G54260.1	TBL36	TRICHOME BIREFRINGENCE-LIKE 36
Glyma.10G128400	-1.07379	0.000594609	-0.496078	0.414348	AT1G04620.1		coenzyme F420 hydrogenase family / dehydrogenase, beta subunit family
Glyma.10G134100	-1.57148	0.0024565	-0.0555699	0.993837	AT1G60000.1		RNA-binding (RRM/RBD/RNP motifs) family protein
Glyma.10G139000	-1.2886	0.000594609	-0.238472	0.901891	AT1G09540.1	ATMYB61,MYB61	myb domain protein 61
Glyma.10G139800	-1.25818	0.000594609	-0.0741819	0.968545	AT3G62020.1	GLP10	germin-like protein 10
Glyma.10G140200	-1.30709	0.000594609	0.325341	0.82992	AT4G01630.1	ATEXP17,ATEXPA17,ATHEXP ALPHA 1.13,EXPA17	expansin A17
Glyma.10G147900	-1.08813	0.000594609	-0.763196	0.0443669	AT1G56320.1
Glyma.10G154600	-2.01997	0.000594609	0.222983	0.946301	AT1G54940.1	PGSIP4	plant glycogenin-like starch initiation protein 4
Glyma.10G155400	-1.49485	0.000594609	-0.93633	0.273012	AT1G08980.1	AMI1,ATAMI1,ATTOC64-I,TOC64-I	amidase 1
Glyma.10G159600	-1.11808	0.000594609	-0.569958	0.314189	AT5G17540.1		HXXXD-type acyl-transferase family protein
Glyma.10G160500	-1.03583	0.000594609	-0.843216	0.0030977	AT3G04870.1	PDE181,SPC1,ZDS	zeta-carotene desaturase
Glyma.10G161200	-1.00874	0.006761	-0.20404	0.923619	AT5G28300.1		Duplicated homeodomain-like superfamily protein
Glyma.10G165400	-1.00767	0.000594609	-0.632	0.322616	AT1G04520.1	PDLP2	plasmodesmata-located protein 2
Glyma.10G166600	-1.53994	0.000594609	-0.887423	0.0030977	AT1G08650.1	ATPPCK1,PPCK1	phosphoenolpyruvate carboxylase kinase 1
Glyma.10G177200	-1.91473	0.00110641	-2.05767	0.0572075	AT4G10340.1	LHCB5	light harvesting complex of photosystem II 5
Glyma.10G179400	-1.01159	0.000594609	-0.934952	0.0030977	AT2G26640.1	KCS11	3-ketoacyl-CoA synthase 11
Glyma.10G191000	-2.16456	0.00507705	-1.83215	0.277761	AT3G24310.1	ATMYB71,MYB305	myb domain protein 305
Glyma.10G197800	-1.51959	0.000594609	-0.812908	0.0255553	AT1G20510.1	OPCL1	OPC-8:0 CoA ligase1
Glyma.10G205500	-1.20283	0.000594609	-0.741415	0.0175705	AT1G68750.1	ATPPC4,PPC4	phosphoenolpyruvate carboxylase 4
Glyma.10G214600	-1.27143	0.000594609	-0.134876	0.947574
Glyma.10G218700	-1.03861	0.0043895	0.44453	0.73355	AT1G34220.2		Regulator of Vps4 activity in the MVB pathway protein
Glyma.10G224300	-2.78471	0.00364092	-1.82791	0.0030977
Glyma.10G240900	-1.01088	0.00286621	-1.11832	0.502604	AT1G24260.1	AGL9,SEP3	K-box region and MADS-box transcription factor family protein
Glyma.10G241100	-1.03124	0.000594609	-0.68474	0.307456	AT5G51810.1	AT2353,ATGA20OX2,GA20OX2	gibberellin 20 oxidase 2
Glyma.10G243800	-3.00762	0.000594609	-1.43536	0.0120262	AT3G22840.1	ELIP,ELIP1	Chlorophyll A-B binding family protein
Glyma.10G245800	-2.42961	0.00110641	-1.43305	0.0895258	AT5G60490.1	FLA12	FASCICLIN-like arabinogalactan-protein 12
Glyma.10G246800	-1.33456	0.000594609	-0.846789	0.0175705	AT3G22620.1		Bifunctional inhibitor/lipid-transfer protein/seed storage 2S albumin superfamily protein
Glyma.10G249000	-1.18589	0.000594609	-0.547516	0.421909	AT1G03130.1	PSAD-2	photosystem I subunit D-2
Glyma.10G250900	-2.19345	0.00110641	1.20348	1	AT3G05290.1	PNC1	peroxisomal adenine nucleotide carrier 1
Glyma.10G251500	-2.66175	0.000594609	-1.24956	0.0030977	AT5G54770.1	THI1,THI4,TZ	thiazole biosynthetic enzyme, chloroplast (ARA6) (THI1) (THI4)
Glyma.10G261900	-2.17047	0.000594609	-1.02517	0.0030977	AT2G26660.1	ATSPX2,SPX2	SPX domain gene 2
Glyma.10G269100	-1.12115	0.00507705	-0.150344	0.983006
Glyma.10G293500	-2.1777	0.000594609	-1.2265	0.0030977	AT2G45290.1		Transketolase
Glyma.10G296400	-1.16985	0.000594609	-1.05453	0.224915	AT3G52970.1	CYP76G1	cytochrome P450, family 76, subfamily G, polypeptide 1
Glyma.10G296600	-2.32749	0.000594609	-0.630343	0.783972	AT5G19640.1		Major facilitator superfamily protein
Glyma.11G000900	-1.17259	0.000594609	-0.197688	0.824561
Glyma.11G006400	-1.05528	0.00610133	-0.899701	0.304172	AT3G22550.1		Protein of unknown function (DUF581)
Glyma.11G007600	-1.32159	0.000594609	-0.0513809	0.989225	AT1G76690.1	ATOPR2,OPR2	12-oxophytodienoate reductase 2
Glyma.11G012900	-2.15596	0.00988396	-2.86861	1	AT5G33340.1	CDR1	Eukaryotic aspartyl protease family protein
Glyma.11G018000	-2.25974	0.00364092	-1.73443	1	AT2G29380.1	HAI3	highly ABA-induced PP2C gene 3
Glyma.11G028200	-1.60145	0.000594609	0.666856	0.655648	AT1G62960.1	ACS10	ACC synthase 10
Glyma.11G032200	-1.03958	0.000594609	-0.511022	0.201344	AT4G16563.1		Eukaryotic aspartyl protease family protein
Glyma.11G033400	-1.34477	0.0024565	-0.644109	0.584552	AT4G16640.1		Matrixin family protein
Glyma.11G038300	-1.18558	0.000594609	-0.980188	0.0030977	AT4G17030.1	AT-EXPR,ATEXLB1,ATEXPR1,ATHEXP BETA 3.1,EXLB1,EXPR	expansin-like B1
Glyma.11G042200	-1.02593	0.00959685	0.361238	0.86581	AT2G35370.1	GDCH	glycine decarboxylase complex H
Glyma.11G043700	-1.06471	0.00507705	-1.17277	0.0120262	AT4G37850.1		basic helix-loop-helix (bHLH) DNA-binding superfamily protein
Glyma.11G056100	-1.02081	0.000594609	-0.554863	0.130535	AT4G33985.1		Protein of unknown function (DUF1685)
Glyma.11G056700	-1.0183	0.000594609	0.00743427	0.995906	AT1G49620.1	ICK5,ICN6,KRP7	Cyclin-dependent kinase inhibitor family protein
Glyma.11G059100	-2.85749	0.0015789	-0.666642	0.824755	AT2G23640.1	RTNLB13	Reticulan like protein B13
Glyma.11G063400	-2.05722	0.000594609	-1.25039	0.0030977	AT4G36850.1		PQ-loop repeat family protein / transmembrane family protein
Glyma.11G063900	-1.84648	0.000594609	-1.22786	0.0030977	AT4G36810.1	GGPS1	geranylgeranyl pyrophosphate synthase 1
Glyma.11G067200	-1.09038	0.0043895	-0.425471	0.691534	AT2G18470.1	PERK4	roline-rich extensin-like receptor kinase 4
Glyma.11G069100	-2.1193	0.00959685	-1.43028	0.0536755	AT1G75250.1	ATRL6,RL6,RSM3	RAD-like 6
Glyma.11G071500	-1.00222	0.000594609	-0.848533	0.0787433	AT3G05220.1		Heavy metal transport/detoxification superfamily protein
Glyma.11G073800	-1.00541	0.000594609	-0.227573	0.813114	AT5G66330.1		Leucine-rich repeat (LRR) family protein
Glyma.11G075100	-1.0475	0.000594609	-0.577545	0.360546	AT3G51150.1		ATP binding microtubule motor family protein
Glyma.11G077600	-1.27716	0.000594609	-0.569394	0.333577	AT5G66190.1	ATLFNR1,FNR1	ferredoxin-NADP(+)-oxidoreductase 1
Glyma.11G079900	-1.0623	0.00836564	0.0117395	0.995628	AT3G51325.1		RING/U-box superfamily protein
Glyma.11G083400	-2.04982	0.00202893	0.51244	0.958142	AT4G35690.1		Arabidopsis protein of unknown function (DUF241)
Glyma.11G092900	-1.0303	0.00326143	-0.406462	0.714468	AT5G17210.1		Protein of unknown function (DUF1218)
Glyma.11G108300	-2.63731	0.00929802	1.25535	1	AT2G45560.1	CYP76C1	cytochrome P450, family 76, subfamily C, polypeptide 1
Glyma.11G121400	-1.19781	0.000594609	-0.618247	0.499111	AT5G66600.3		Protein of unknown function, DUF547
Glyma.11G123300	-1.33483	0.000594609	-0.492415	0.228232	AT2G15960.1
Glyma.11G125500	-1.01814	0.000594609	-0.650139	0.408183	AT2G43500.2		Plant regulator RWP-RK family protein
Glyma.11G132100	-1.25121	0.000594609	-1.05086	0.173482
Glyma.11G132600	-1.06837	0.00402557	-0.574362	0.483609	AT1G51220.1	WIP5	WIP domain protein 5
Glyma.11G137500	-1.01164	0.000594609	-0.379512	0.708111	AT2G29130.1	ATLAC2,LAC2	laccase 2
Glyma.11G142200	-1.26933	0.000594609	-0.392834	0.426722
Glyma.11G146200	-1.32438	0.006761	-0.549973	0.726152	AT3G45210.1		Protein of unknown function, DUF584
Glyma.11G147800	-1.86949	0.000594609	-0.669975	0.0355501	AT5G03170.1	ATFLA11,FLA11	FASCICLIN-like arabinogalactan-protein 11
Glyma.11G148100	-1.63775	0.000594609	-0.151962	0.912586	AT5G03170.1	ATFLA11,FLA11	FASCICLIN-like arabinogalactan-protein 11
Glyma.11G148200	-1.84527	0.000594609	-0.799871	0.173821	AT5G03170.1	ATFLA11,FLA11	FASCICLIN-like arabinogalactan-protein 11
Glyma.11G148400	-1.89989	0.000594609	-0.643024	0.238302	AT5G60490.1	FLA12	FASCICLIN-like arabinogalactan-protein 12
Glyma.11G148500	-1.86116	0.000594609	-0.489437	0.461632	AT5G03170.1	ATFLA11,FLA11	FASCICLIN-like arabinogalactan-protein 11
Glyma.11G148600	-2.00374	0.000594609	-0.235765	0.865967
Glyma.11G148700	-1.71788	0.000594609	-0.359057	0.654492	AT5G60490.1	FLA12	FASCICLIN-like arabinogalactan-protein 12
Glyma.11G151000	-1.59658	0.000594609	-0.786568	0.102047	AT2G38900.2		Serine protease inhibitor, potato inhibitor I-type family protein
Glyma.11G154900	-2.95458	0.000594609	-0.517316	0.181084
Glyma.11G155000	-1.62765	0.000594609	1.37141	0.0030977
Glyma.11G162200	-1.89191	0.000594609	-0.207005	0.938388	ATCG00020.1		photosystem II reaction center protein A
Glyma.11G164700	-1.64333	0.000594609	-0.975068	0.0030977	AT5G58490.1		NAD(P)-binding Rossmann-fold superfamily protein
Glyma.11G166300	-1.08013	0.00286621	0.201612	0.938388	AT5G58530.1		Glutaredoxin family protein
Glyma.11G171900	-1.11279	0.000594609	0.260556	0.829948	AT1G07120.1
Glyma.11G175900	-1.14469	0.000594609	-0.99917	0.0030977	AT5G58860.1	CYP86,CYP86A1	cytochrome P450, family 86, subfamily A, polypeptide 1
Glyma.11G180800	-1.45452	0.00110641	-0.808086	0.768408	AT1G52340.1	ABA2,ATABA2,ATSDR1,GIN1,ISI4,SDR1,SIS4,SRE1	NAD(P)-binding Rossmann-fold superfamily protein
Glyma.11G181100	-1.12523	0.000594609	-0.289444	0.889735	AT1G08380.1	PSAO	photosystem I subunit O
Glyma.11G183200	-1.43864	0.000594609	-0.888098	0.16168	AT2G27500.2		Glycosyl hydrolase superfamily protein
Glyma.11G193600	-1.4722	0.000594609	-0.488338	0.250589	AT2G36870.1	XTH32	xyloglucan endotransglucosylase/hydrolase 32
Glyma.11G195000	-1.9467	0.000594609	-0.166867	0.980738
Glyma.11G196800	-1.48476	0.00110641	-0.768741	0.314818	AT2G23770.1		protein kinase family protein / peptidoglycan-binding LysM domain-containing protein
Glyma.11G205400	-1.1459	0.000594609	-0.994757	0.0030977	AT1G70530.1	CRK3	cysteine-rich RLK (RECEPTOR-like protein kinase) 3
Glyma.11G209900	-1.0174	0.00507705	-0.756771	0.422886	AT5G03610.1		GDSL-like Lipase/Acylhydrolase superfamily protein
Glyma.11G213500	-1.02562	0.000594609	-0.196788	0.828295	AT5G37478.1		TPX2 (targeting protein for Xklp2) protein family
Glyma.11G218400	-1.86372	0.000594609	-3.61865	1	AT3G03341.1
Glyma.11G235600	-1.28167	0.000594609	-0.0570141	0.977641	AT2G40480.1		Plant protein of unknown function (DUF827)
Glyma.11G236700	-1.18956	0.000594609	-0.0191413	0.993705
Glyma.11G238400	-1.28309	0.000594609	-0.36047	0.580727	AT5G10180.1	AST68,SULTR2;1	slufate transporter 2;1
Glyma.11G239400	-1.40107	0.000594609	-0.748201	0.0175705	AT2G22170.1		Lipase/lipooxygenase, PLAT/LH2 family protein
Glyma.11G251000	-1.40044	0.00110641	-0.18886	0.957587	AT1G27930.1		Protein of unknown function (DUF579)
Glyma.11G256400	-2.45135	0.000594609	0	1	AT5G17230.1	PSY	PHYTOENE SYNTHASE
Glyma.12G007500	-1.18164	0.000594609	-0.830315	0.00549674	AT2G16430.2	ATPAP10,PAP10	purple acid phosphatase 10
Glyma.12G008400	-1.80793	0.000594609	-0.893411	0.452518	AT3G52070.1
Glyma.12G013200	-1.30448	0.000594609	-0.715743	0.039629	AT3G47420.1	ATPS3,PS3	phosphate starvation-induced gene 3
Glyma.12G020400	-1.383	0.00708272	-0.603332	0.768997	AT3G21090.1		ABC-2 type transporter family protein
Glyma.12G037400	-2.72717	0.000594609	-3.02939	0.322421	AT4G38970.1	FBA2	fructose-bisphosphate aldolase 2
Glyma.12G042400	-1.3426	0.000594609	-0.496792	0.434756	AT4G39210.1	APL3	Glucose-1-phosphate adenylyltransferase family protein
Glyma.12G046500	-1.21632	0.000594609	-0.398926	0.669064	AT5G66600.4		Protein of unknown function, DUF547
Glyma.12G047400	-1.03944	0.000594609	-0.576095	0.255741	AT1G49430.1	LACS2,LRD2	long-chain acyl-CoA synthetase 2
Glyma.12G054500	-1.10451	0.00772396	-0.113308	0.97432	AT5G44640.1	BGLU13	beta glucosidase 13
Glyma.12G060900	-1.39823	0.000594609	-0.1256	0.946613	AT2G29130.1	ATLAC2,LAC2	laccase 2
Glyma.12G065500	-1.1831	0.000594609	-0.374026	0.453263
Glyma.12G068900	-2.13952	0.000594609	-0.715442	0.0240333	AT5G03170.1	ATFLA11,FLA11	FASCICLIN-like arabinogalactan-protein 11
Glyma.12G069300	-1.24218	0.000594609	0.105181	0.949817	AT5G03170.1	ATFLA11,FLA11	FASCICLIN-like arabinogalactan-protein 11
Glyma.12G069400	-1.65407	0.000594609	-0.483191	0.295412	AT5G03170.1	ATFLA11,FLA11	FASCICLIN-like arabinogalactan-protein 11
Glyma.12G069500	-2.0676	0.000594609	-0.359345	0.726455	AT5G03170.1	ATFLA11,FLA11	FASCICLIN-like arabinogalactan-protein 11
Glyma.12G069700	-1.92727	0.000594609	-0.452934	0.622766	AT5G03170.1	ATFLA11,FLA11	FASCICLIN-like arabinogalactan-protein 11
Glyma.12G069800	-1.6678	0.000594609	0.0266024	0.993705	AT5G03170.1	ATFLA11,FLA11	FASCICLIN-like arabinogalactan-protein 11
Glyma.12G069900	-2.14118	0.000594609	-0.893902	1	AT5G03170.1	ATFLA11,FLA11	FASCICLIN-like arabinogalactan-protein 11
Glyma.12G070000	-2.18416	0.00473094	-0.504917	0.595108	AT5G03170.1	ATFLA11,FLA11	FASCICLIN-like arabinogalactan-protein 11
Glyma.12G070200	-2.07967	0.000594609	0.126973	0.971504	AT5G03170.1	ATFLA11,FLA11	FASCICLIN-like arabinogalactan-protein 11
Glyma.12G080100	-1.25814	0.000594609	-0.60784	0.0751627	AT2G36870.1	XTH32	xyloglucan endotransglucosylase/hydrolase 32
Glyma.12G092000	-1.86891	0.000594609	-0.540994	0.894617	AT1G08380.1	PSAO	photosystem I subunit O
Glyma.12G114200	-1.29688	0.000594609	-0.855113	0.0030977	AT4G32480.1		Protein of unknown function (DUF506)
Glyma.12G119300	-1.32141	0.000594609	0.451783	0.844157	AT2G39200.1	ATMLO12,MLO12	Seven transmembrane MLO family protein
Glyma.12G128100	-1.76798	0.00110641	-0.128371	0.9827	AT2G42610.1	LSH10	Protein of unknown function (DUF640)
Glyma.12G133400	-1.81694	0.00326143	-1.16263	0.34937	AT4G10310.1	ATHKT1,HKT1	high-affinity K+ transporter 1
Glyma.12G134300	-1.11588	0.000594609	-0.258223	0.756744	AT5G54240.1		Protein of unknown function (DUF1223)
Glyma.12G135000	-1.26205	0.000594609	-0.652754	0.0313755	AT5G54770.1	THI1,THI4,TZ	thiazole biosynthetic enzyme, chloroplast (ARA6) (THI1) (THI4)
Glyma.12G135300	-2.89813	0.000594609	-1.82434	0.0255553	AT3G28345.1		ABC transporter family protein
Glyma.12G141000	-1.50928	0.000594609	-0.89977	0.0030977	AT5G54510.1	DFL1,GH3.6	Auxin-responsive GH3 family protein
Glyma.12G173800	-1.24858	0.000594609	-0.304741	0.619728	AT5G03170.1	ATFLA11,FLA11	FASCICLIN-like arabinogalactan-protein 11
Glyma.12G176200	-1.26192	0.000594609	0.629064	0.101368
Glyma.12G184300	-1.91717	0.000594609	-1.33059	0.00549674	AT5G22460.1		alpha/beta-Hydrolases superfamily protein
Glyma.12G184400	-2.55687	0.000594609	-1.44114	0.0030977	AT3G44510.2		alpha/beta-Hydrolases superfamily protein
Glyma.12G197300	-1.32092	0.000594609	-0.645716	0.320754	AT3G49950.1		GRAS family transcription factor
Glyma.12G199400	-2.06566	0.000594609	-1.32445	0.11746	AT4G03280.1	PETC,PGR1	photosynthetic electron transfer C
Glyma.12G199500	-1.96672	0.0024565	0.3683	0.912497	AT4G28100.1
Glyma.12G202500	-1.88327	0.00740634	-0.848199	1	AT1G03600.1	PSB27	photosystem II family protein
Glyma.12G207600	-1.18379	0.000594609	-0.307186	0.61002	AT1G03870.1	FLA9	FASCICLIN-like arabinoogalactan 9
Glyma.12G210600	-1.04988	0.000594609	-0.289179	0.696418	AT2G42600.1	ATPPC2,PPC2	phosphoenolpyruvate carboxylase 2
Glyma.12G217400	-1.26375	0.000594609	-0.767588	0.951158	AT5G25610.1	ATRD22,RD22	BURP domain-containing protein
Glyma.12G219300	-1.76836	0.000594609	-0.178158	0.961514	AT5G54270.1	LHCB3,LHCB3*1	light-harvesting chlorophyll B-binding protein 3
Glyma.12G221100	-1.81833	0.000594609	0.217069	0.946833	AT2G16430.2	ATPAP10,PAP10	purple acid phosphatase 10
Glyma.12G221500	-1.07373	0.000594609	-0.322575	0.754264	AT3G15500.1	ANAC055,ATNAC3,NAC055,NAC3	NAC domain containing protein 3
Glyma.12G222200	-1.25552	0.000594609	-0.605392	0.34295	AT5G54190.1	PORA	protochlorophyllide oxidoreductase A
Glyma.12G228200	-1.15291	0.000594609	-0.0916758	0.963549	AT3G15050.1	IQD10	IQ-domain 10
Glyma.12G233400	-1.34778	0.000594609	-0.0127468	0.995741	AT3G14850.2	TBL41	TRICHOME BIREFRINGENCE-LIKE 41
Glyma.12G235300	-1.35561	0.000594609	0.100529	0.972887	AT1G17020.1	ATSRG1,SRG1	senescence-related gene 1
Glyma.12G235600	-1.5365	0.000594609	-0.504266	0.205357	AT2G16385.1
Glyma.12G240200	-1.76692	0.000594609	-0.664541	0.975596	AT5G60900.1	RLK1	receptor-like protein kinase 1
Glyma.13G001100	-1.82831	0.00202893	-0.789645	0.610019	AT1G64680.1
Glyma.13G009100	-1.04033	0.000594609	-0.937294	0.0271517	AT2G04240.1	XERICO	RING/U-box superfamily protein
Glyma.13G028200	-2.30369	0.000594609	-0.520298	0.737231	ATCG00020.1		photosystem II reaction center protein A
Glyma.13G030200	-1.93586	0.000594609	-0.0647508	0.974309	AT5G28010.1		Polyketide cyclase/dehydrase and lipid transport superfamily protein
Glyma.13G042800	-1.42697	0.00543127	-1.54278	0.430826	AT1G60600.2	ABC4	UbiA prenyltransferase family protein
Glyma.13G046200	-3.34061	0.000594609	-2.51577	0.0030977	AT5G38410.1		Ribulose bisphosphate carboxylase (small chain) family protein
Glyma.13G051900	-1.02478	0.000594609	-0.445669	0.397793	AT5G15780.1		Pollen Ole e 1 allergen and extensin family protein
Glyma.13G060200	-2.68322	0.000594609	-1.82016	0.0751627	AT4G13700.1	ATPAP23,PAP23	purple acid phosphatase 23
Glyma.13G075100	-1.02892	0.000594609	-0.558164	0.209878	AT2G22970.2	SCPL11	serine carboxypeptidase-like 11
Glyma.13G081700	-2.11164	0.000594609	-1.36162	0.0030977	AT4G08250.1		GRAS family transcription factor
Glyma.13G094100	-1.99154	0.000594609	0.28749	0.815755	AT4G25780.1		CAP (Cysteine-rich secretory proteins, Antigen 5, and Pathogenesis-related 1 protein) superfamily protein
Glyma.13G094500	-1.02095	0.000594609	-0.539829	0.150318	AT5G57610.1		Protein kinase superfamily protein with octicosapeptide/Phox/Bem1p domain
Glyma.13G095700	-1.1985	0.000594609	-1.08867	0.0285975	AT5G57510.1
Glyma.13G098100	-1.01066	0.00202893	-0.444911	0.564417	AT5G57345.1
Glyma.13G098400	-2.65667	0.000594609	-0.816381	0.117833	AT2G18980.1		Peroxidase superfamily protein
Glyma.13G113000	-2.1683	0.000594609	-1.17227	0.0030977	AT5G20790.1
Glyma.13G124900	-1.0213	0.00473094	-0.644218	0.512976	AT3G54220.1	SCR,SGR1	GRAS family transcription factor
Glyma.13G127200	-1.95086	0.0015789	-0.655983	0.643567	AT4G28660.1	PSB28	photosystem II reaction center PSB28 protein
Glyma.13G128800	-1.51511	0.000594609	-0.984857	0.0643936	AT4G28720.1	YUC8	Flavin-binding monooxygenase family protein
Glyma.13G129500	-1.63102	0.000594609	-1.25962	0.10428	AT2G20260.1	PSAE-2	photosystem I subunit E-2
Glyma.13G131500	-1.46068	0.000594609	-0.957769	0.0732416	AT2G37530.1
Glyma.13G132700	-1.35868	0.000594609	-0.991267	0.00549674	AT2G37440.1		DNAse I-like superfamily protein
Glyma.13G147200	-1.79723	0.000594609	-0.749224	0.515865
Glyma.13G147700	-1.44479	0.00868978	-0.143908	0.955303	AT5G03555.1		permease, cytosine/purines, uracil, thiamine, allantoin family protein
Glyma.13G160400	-1.24801	0.000594609	-0.587162	0.0787433	AT2G10940.1		Bifunctional inhibitor/lipid-transfer protein/seed storage 2S albumin superfamily protein
Glyma.13G161200	-1.22155	0.000594609	-0.469048	0.587965	AT5G33290.1	XGD1	xylogalacturonan deficient 1
Glyma.13G162600	-2.13577	0.000594609	-1.01047	0.0030977	AT5G20410.1	ATMGD2,MGD2	monogalactosyldiacylglycerol synthase 2
Glyma.13G166800	-1.31104	0.000594609	-0.548274	0.119049	AT2G26660.1	ATSPX2,SPX2	SPX domain gene 2
Glyma.13G167700	-1.28862	0.000594609	-0.276627	0.684634	AT2G26690.1		Major facilitator superfamily protein
Glyma.13G172500	-1.78992	0.000594609	-0.870592	0.0867091	AT5G45960.1		GDSL-like Lipase/Acylhydrolase superfamily protein
Glyma.13G204800	-1.96805	0.000594609	-1.3499	0.198899	AT4G04640.1	ATPC1	ATPase, F1 complex, gamma subunit protein
Glyma.13G210500	-1.39047	0.00364092	-0.990395	0.11684	AT5G18980.1		ARM repeat superfamily protein
Glyma.13G213200	-1.57515	0.000594609	-0.555958	0.395194	AT5G18840.1		Major facilitator superfamily protein
Glyma.13G213500	-1.13218	0.000594609	-0.0884972	0.976379	AT4G15560.1	CLA,CLA1,DEF,DXPS2,DXS	Deoxyxylulose-5-phosphate synthase
Glyma.13G215500	-1.14906	0.000594609	-0.0905439	0.9809	AT3G06390.1		Uncharacterised protein family (UPF0497)
Glyma.13G226000	-2.26398	0.000594609	-0.518479	0.339177	AT5G03170.1	ATFLA11,FLA11	FASCICLIN-like arabinogalactan-protein 11
Glyma.13G231100	-1.04466	0.0024565	0.00278011	0.998006	AT4G18550.1		alpha/beta-Hydrolases superfamily protein
Glyma.13G236200	-1.12515	0.000594609	-0.567402	0.530027
Glyma.13G250800	-1.23171	0.00202893	-1.26312	0.0157504	AT5G54630.1		zinc finger protein-related
Glyma.13G252600	-1.23437	0.000594609	0.887963	0.0139664	AT2G19990.1	PR-1-LIKE	pathogenesis-related protein-1-like
Glyma.13G253500	-2.11168	0.000594609	-0.40258	0.509322	AT4G37850.1		basic helix-loop-helix (bHLH) DNA-binding superfamily protein
Glyma.13G257500	-1.21017	0.000594609	-0.866659	0.00549674
Glyma.13G262100	-1.10848	0.00740634	-0.409214	0.732408	AT3G14610.1	CYP72A7	cytochrome P450, family 72, subfamily A, polypeptide 7
Glyma.13G269500	-1.23564	0.000594609	-0.0122657	0.99517	AT3G14880.2
Glyma.13G271800	-1.0562	0.000594609	-0.100806	0.954475	AT3G15050.1	IQD10	IQ-domain 10
Glyma.13G272300	-1.01745	0.000594609	-0.629418	0.0751627	AT1G53210.1		sodium/calcium exchanger family protein / calcium-binding EF hand family protein
Glyma.13G275500,Glyma.13G275600	-1.17568	0.000594609	0.0636256	0.974843	AT3G23560.1	ALF5	MATE efflux family protein
Glyma.13G282000	-1.68565	0.000594609	-1.7248	0.0467793	AT5G54270.1	LHCB3,LHCB3*1	light-harvesting chlorophyll B-binding protein 3
Glyma.13G289100	-1.10053	0.000594609	-0.289649	0.666669	AT5G54010.1		UDP-Glycosyltransferase superfamily protein
Glyma.13G293500	-1.39369	0.000594609	-0.488899	0.213435	AT2G20520.1	FLA6	FASCICLIN-like arabinogalactan 6
Glyma.13G298400	-1.98719	0.000594609	-1.17037	0.0030977	AT4G02340.1		alpha/beta-Hydrolases superfamily protein
Glyma.13G298700	-1.02954	0.000594609	-0.67007	0.105644	AT2G14830.1		Regulator of Vps4 activity in the MVB pathway protein
Glyma.13G301500	-5.19953	0.000594609	1.16835	0.890226	AT4G10270.1		Wound-responsive family protein
Glyma.13G302900	-1.35322	0.000594609	-0.532356	0.651247	AT4G03280.1	PETC,PGR1	photosynthetic electron transfer C
Glyma.13G304900	-1.56939	0.000594609	-0.699507	0.186644	AT3G49950.1		GRAS family transcription factor
Glyma.13G305600	-1.12625	0.000594609	-0.893679	0.0779499	AT2G32300.1	UCC1	uclacyanin 1
Glyma.13G315200	-1.05148	0.000594609	-0.661133	0.0553168	AT3G10230.1	LYC	lycopene cyclase
Glyma.13G320800	-1.06027	0.006761	0.891881	0.400176	AT5G22830.1	ATMGT10,GMN10,MGT10,MRS2-11	magnesium (Mg) transporter 10
Glyma.13G324300	-1.61434	0.000594609	1.01669	0.0327137
Glyma.13G327100	-1.42293	0.000594609	-0.29218	0.72248	AT5G03170.1	ATFLA11,FLA11	FASCICLIN-like arabinogalactan-protein 11
Glyma.13G327300	-1.5333	0.000594609	-0.258219	0.721429	AT5G03170.1	ATFLA11,FLA11	FASCICLIN-like arabinogalactan-protein 11
Glyma.13G330400	-1.60444	0.00772396	-0.991158	1	AT3G45780.2	JK224,NPH1,PHOT1,RPT1	phototropin 1
Glyma.13G333100	-1.03289	0.00708272	-0.696489	0.132885	AT4G01470.1	ATTIP1.3,GAMMA-TIP3,TIP1;3	tonoplast intrinsic protein 1;3
Glyma.13G335800	-1.06013	0.000594609	-0.812791	0.056395	AT3G46540.1		ENTH/VHS family protein
Glyma.13G336800	-1.95556	0.00929802	-0.239796	0.953652	AT5G59400.1
Glyma.13G344700	-1.39653	0.00836564	-0.174502	0.979066	AT1G06040.1	STO	B-box zinc finger family protein
Glyma.13G344800	-1.01469	0.000594609	-0.744371	0.105644	AT2G43390.1
Glyma.13G351500	-1.10411	0.000594609	-0.750499	0.042318	AT3G13690.1		Protein kinase protein with adenine nucleotide alpha hydrolases-like domain
Glyma.13G353600	-6.16554	0.00988396	0	1
Glyma.13G361700	-1.33588	0.00326143	-0.947967	0.638406	AT1G15550.1	ATGA3OX1,GA3OX1,GA4	gibberellin 3-oxidase 1
Glyma.13G362200	-1.55756	0.00610133	-0.586834	0.763071	AT3G15570.1		Phototropic-responsive NPH3 family protein
Glyma.13G362600	-1.35979	0.00740634	-0.828613	0.644673	AT1G15460.1	ATBOR4,BOR4	HCO3- transporter family
Glyma.13G363300	-5.05304	0.000594609	-2.87293	0.0030977	AT1G52690.1		Late embryogenesis abundant protein (LEA) family protein
Glyma.13G365300	-1.63424	0.000594609	-1.15565	0.0175705	AT5G20190.1		Tetratricopeptide repeat (TPR)-like superfamily protein
Glyma.13G369500	-1.40715	0.0024565	-0.538496	0.682825	AT1G80730.1	ATZFP1,ZFP1	zinc-finger protein 1
Glyma.14G003400	-1.40491	0.000594609	-1.00243	0.173821	AT1G61520.1	LHCA3	photosystem I light harvesting complex gene 3
Glyma.14G004100	-1.25955	0.000594609	-0.974431	0.0030977	AT4G16360.3		5\'-AMP-activated protein kinase beta-2 subunit protein
Glyma.14G005000	-1.67581	0.00805114	0.144393	0.980996	AT5G54160.1	ATOMT1,OMT1	O-methyltransferase 1
Glyma.14G007800	-1.01871	0.000594609	-0.879922	0.0030977
Glyma.14G009400	-1.85543	0.00868978	0.290311	0.912497	AT5G58960.1	GIL1	Plant protein of unknown function (DUF641)
Glyma.14G011500	-1.64554	0.000594609	-0.251955	0.811079	AT4G26540.1		Leucine-rich repeat receptor-like protein kinase family protein
Glyma.14G053700	-1.72666	0.000594609	1.77623	0.0030977	AT5G05340.1		Peroxidase superfamily protein
Glyma.14G057600	-1.45712	0.00899798	-0.690602	0.649278	AT3G11090.1	LBD21	LOB domain-containing protein 21
Glyma.14G066000	-1.36309	0.00326143	-0.37535	0.73355	AT3G55580.1		Regulator of chromosome condensation (RCC1) family protein
Glyma.14G067000	-1.6757	0.000594609	-0.344857	0.863048	AT2G39730.1	RCA	rubisco activase
Glyma.14G067200	-1.16893	0.000594609	-0.862228	0.0030977	AT3G11430.1	ATGPAT5,GPAT5	glycerol-3-phosphate acyltransferase 5
Glyma.14G073800	-1.2857	0.000594609	-0.3748	0.801909	AT4G36550.1		ARM repeat superfamily protein
Glyma.14G078900	-2.02244	0.00708272	-1.11624	0.458311	AT2G26490.1		Transducin/WD40 repeat-like superfamily protein
Glyma.14G082300	-1.15194	0.000594609	-0.890054	0.344072	AT5G42750.1	BKI1	BRI1 kinase inhibitor 1
Glyma.14G087200	-1.11301	0.000594609	-0.297167	0.63211	AT5G59845.1		Gibberellin-regulated family protein
Glyma.14G089800	-1.40579	0.000594609	-0.890836	0.0030977	AT5G09530.1		hydroxyproline-rich glycoprotein family protein
Glyma.14G124700	-1.27222	0.00402557	-0.399772	0.81201	AT5G48940.1		Leucine-rich repeat transmembrane protein kinase family protein
Glyma.14G126200	-2.87877	0.000594609	-1.35533	0.274384	AT5G11420.1		Protein of unknown function, DUF642
Glyma.14G139200	-1.4522	0.000594609	0	1	AT3G05630.1	PDLZ2,PLDP2,PLDZETA2	phospholipase D P2
Glyma.14G142500	-2.04856	0.000594609	0.443408	0.490315	AT2G25737.1		Sulfite exporter TauE/SafE family protein
Glyma.14G145800,Glyma.14G145900	-1.78542	0.000594609	-1.31875	0.745513	AT5G11580.1		Regulator of chromosome condensation (RCC1) family protein
Glyma.14G154000	-1.78276	0.00988396	-1.34761	0.763071	AT1G55300.1	TAF7	TBP-associated factor 7
Glyma.14G162100	-1.76765	0.000594609	-0.863716	0.383178	AT2G29380.1	HAI3	highly ABA-induced PP2C gene 3
Glyma.14G177600	-1.3744	0.000594609	-0.310137	0.631819	AT1G72230.1		Cupredoxin superfamily protein
Glyma.14G177900	-1.02692	0.000594609	-0.0127704	0.994806	AT1G72220.1		RING/U-box superfamily protein
Glyma.14G191300	-1.37453	0.00959685	-2.1256	1	AT3G54140.1	ATPTR1,PTR1	peptide transporter 1
Glyma.14G192500	-1.37339	0.000594609	-0.926622	0.0030977	AT5G58860.1	CYP86,CYP86A1	cytochrome P450, family 86, subfamily A, polypeptide 1
Glyma.14G197000	-1.19619	0.000594609	-0.53298	0.455994	AT5G45840.2		Leucine-rich repeat protein kinase family protein
Glyma.14G203500	-1.38666	0.000594609	-0.37083	0.782354	AT2G30395.1	ATOFP17,OFP17	ovate family protein 17
Glyma.14G215600	-1.65349	0.000594609	0.375171	0.701392	AT1G74670.1		Gibberellin-regulated family protein
Glyma.14G216500	-1.15156	0.000594609	-0.788106	0.0030977	AT1G75540.1	STH2	salt tolerance homolog2
Glyma.14G218100	-1.10972	0.000594609	-0.846466	0.0030977	AT2G28305.1	ATLOG1,LOG1	Putative lysine decarboxylase family protein
Glyma.15G002500	-1.68701	0.000594609	-1.02532	0.0030977
Glyma.15G007300	-2.72264	0.000594609	-0.440076	1	AT1G15330.1		Cystathionine beta-synthase (CBS) protein
Glyma.15G008400,Glyma.15G008500	-1.32314	0.000594609	-0.424461	0.476853	AT3G15730.1	PLD,PLDALPHA1	phospholipase D alpha 1
Glyma.15G019500	-2.31348	0.000594609	-1.22909	0.696418	AT3G16360.2	AHP4	HPT phosphotransmitter 4
Glyma.15G026300	-1.49869	0.00708272	0.404663	1	AT1G55020.1	ATLOX1,LOX1	lipoxygenase 1
Glyma.15G042400	-1.30494	0.00286621	-1.21139	0.0722907	AT5G59730.1	ATEXO70H7,EXO70H7	exocyst subunit exo70 family protein H7
Glyma.15G043600	-1.94573	0.000594609	-0.208486	0.890471	AT3G45780.2	JK224,NPH1,PHOT1,RPT1	phototropin 1
Glyma.15G057400	-1.20526	0.000594609	-0.792019	0.0553168	AT5G09520.1		hydroxyproline-rich glycoprotein family protein
Glyma.15G057500	-1.08739	0.000594609	-0.83337	0.00549674	AT5G09530.1		hydroxyproline-rich glycoprotein family protein
Glyma.15G059600	-1.11199	0.000594609	-0.436933	0.564064	AT4G37940.1	AGL21	AGAMOUS-like 21
Glyma.15G061400	-1.52092	0.000594609	-0.249646	0.854523	AT4G37850.1		basic helix-loop-helix (bHLH) DNA-binding superfamily protein
Glyma.15G062300	-1.13508	0.000594609	1.11338	0.0030977	AT2G19990.1	PR-1-LIKE	pathogenesis-related protein-1-like
Glyma.15G073000	-1.97783	0.000594609	0.781475	0.691065	AT4G04955.1	ALN,ATALN	allantoinase
Glyma.15G073100	-1.57674	0.00110641	-0.755738	0.787923	AT4G27450.1		Aluminium induced protein with YGL and LRDR motifs
Glyma.15G077500	-1.34607	0.00286621	-0.528555	0.733976
Glyma.15G078900	-2.48942	0.000594609	0	1	AT5G46060.1		Protein of unknown function, DUF599
Glyma.15G082200	-2.23132	0.000594609	0	1	AT1G09850.1	XBCP3	xylem bark cysteine peptidase 3
Glyma.15G085700	-2.57092	0.000594609	-1.34272	0.0285975
Glyma.15G086000	-2.38075	0.000594609	-0.500708	0.61429	AT5G60490.1	FLA12	FASCICLIN-like arabinogalactan-protein 12
Glyma.15G086100	-2.05109	0.000594609	-0.539739	0.335842	AT5G03170.1	ATFLA11,FLA11	FASCICLIN-like arabinogalactan-protein 11
Glyma.15G101600	-1.12069	0.000594609	-0.737766	0.151107	AT3G23880.1		F-box and associated interaction domains-containing protein
Glyma.15G107700	-1.1026	0.000594609	-0.791444	0.0355501	AT1G11700.1		Protein of unknown function, DUF584
Glyma.15G107900	-1.64636	0.000594609	-0.726699	0.418794	AT4G04640.1	ATPC1	ATPase, F1 complex, gamma subunit protein
Glyma.15G111300	-1.46067	0.000594609	-0.836599	0.0030977	AT3G21630.1	CERK1,LYSM RLK1	chitin elicitor receptor kinase 1
Glyma.15G111900	-1.82184	0.00868978	-0.75545	0.534364	AT1G62360.1	BUM,BUM1,SHL,STM,WAM,WAM1	KNOX/ELK homeobox transcription factor
Glyma.15G112500	-1.15651	0.000594609	-0.860832	0.00998914	AT4G04020.1	FIB	fibrillin
Glyma.15G114700	-1.21155	0.000594609	-0.684212	0.473489	AT3G51970.1	ASAT1,ATASAT1,ATSAT1	acyl-CoA sterol acyl transferase 1
Glyma.15G123800	-1.62228	0.000594609	-0.154309	0.953709	AT5G10770.1		Eukaryotic aspartyl protease family protein
Glyma.15G133000	-1.60976	0.000594609	-0.80889	0.0030977
Glyma.15G133300	-1.67338	0.00364092	-1.33413	0.153899
Glyma.15G139400	-1.66864	0.000594609	0.741855	0.277761
Glyma.15G143600	-1.0968	0.000594609	-0.0856908	0.95913	AT3G16920.1	ATCTL2,CTL2	chitinase-like protein 2
Glyma.15G154700	-1.03837	0.000594609	-0.575189	0.0895258	AT4G20260.2	ATPCAP1,PCAP1	plasma-membrane associated cation-binding protein 1
Glyma.15G167800	-1.66927	0.000594609	-0.4391	0.814153	AT2G19330.1	PIRL6	plant intracellular ras group-related LRR 6
Glyma.15G169500	-1.30841	0.000594609	-0.264218	0.688939	AT4G26140.1	BGAL12	beta-galactosidase 12
Glyma.15G174200	-1.37469	0.00110641	-0.696322	0.751749	AT2G06520.1	PSBX	photosystem II subunit X
Glyma.15G181800	-2.22182	0.000594609	-1.14328	0.0030977	AT5G20790.1
Glyma.15G194300	-1.59583	0.000594609	-0.152757	0.964243	AT1G30380.1	PSAK	photosystem I subunit K
Glyma.15G197100	-1.20438	0.000594609	-0.268522	0.750892	AT1G30280.1		Chaperone DnaJ-domain superfamily protein
Glyma.15G206300	-1.23616	0.000594609	-0.288758	0.876799	AT4G31020.1		alpha/beta-Hydrolases superfamily protein
Glyma.15G210400	-1.91933	0.000594609	-0.678992	0.269749	AT3G14770.1		Nodulin MtN3 family protein
Glyma.15G221800	-1.12417	0.00543127	-0.973712	0.119049	AT4G27290.1		S-locus lectin protein kinase family protein
Glyma.15G234700	-1.31899	0.000594609	-0.24533	0.80513	AT1G22380.1	AtUGT85A3,UGT85A3	UDP-glucosyl transferase 85A3
Glyma.15G244200	-1.36916	0.00110641	-0.405212	0.830408	AT3G14690.1	CYP72A15	cytochrome P450, family 72, subfamily A, polypeptide 15
Glyma.15G252700	-1.35841	0.000594609	-0.311294	0.901577	AT1G53700.1	PK3AT,WAG1	WAG 1
Glyma.15G262600	-1.38515	0.000594609	-0.742991	0.266461	AT1G79510.2		Uncharacterized conserved protein (DUF2358)
Glyma.15G267600	-1.03563	0.00988396	-0.163661	0.988974
Glyma.15G272500	-1.76118	0.00740634	0.00596098	0.994806
Glyma.15G275600	-1.38355	0.000594609	-0.271694	0.942751	AT1G51400.1		Photosystem II 5 kD protein
Glyma.15G275900	-1.98516	0.0043895	-0.598849	0.852043	AT3G08010.1	ATAB2	RNA binding
Glyma.16G004500,Glyma.16G004600	-1.09499	0.00644005	-0.933911	0.181084	AT4G33090.1	APM1,ATAPM1	aminopeptidase M1
Glyma.16G018500	-1.72763	0.000594609	-0.36191	0.711335	AT1G32900.1		UDP-Glycosyltransferase superfamily protein
Glyma.16G022500	-1.61672	0.000594609	-0.593042	0.382449	AT4G27745.1		Yippee family putative zinc-binding protein
Glyma.16G029800	-3.5302	0.000594609	-5.44386	0.180084
Glyma.16G043300	-1.35483	0.000594609	-0.794807	0.0383634	AT5G18280.2	APY2,ATAPY2	apyrase 2
Glyma.16G044900	-2.6849	0.000594609	-1.99057	0.158259	AT1G12900.1	GAPA-2	glyceraldehyde 3-phosphate dehydrogenase A subunit 2
Glyma.16G045100	-1.08676	0.000594609	-0.474791	0.246997	AT5G13870.1	EXGT-A4,XTH5	xyloglucan endotransglucosylase/hydrolase 5
Glyma.16G053300	-1.06008	0.000594609	-0.897873	0.0030977	AT5G41040.1		HXXXD-type acyl-transferase family protein
Glyma.16G080000	-1.19522	0.00402557	-0.99824	0.11965
Glyma.16G085600	-1.69936	0.000594609	-0.554998	0.267404	AT3G07350.1		Protein of unknown function (DUF506)
Glyma.16G094100	-1.16404	0.000594609	-0.270719	0.682364	AT5G44670.1		Domain of unknown function (DUF23)
Glyma.16G105100	-1.02289	0.000594609	-0.543974	0.457132	AT5G12080.2	ATMSL10,MSL10	mechanosensitive channel of small conductance-like 10
Glyma.16G107500	-1.68619	0.000594609	-0.479122	0.447509	AT4G19420.1		Pectinacetylesterase family protein
Glyma.16G107600	-1.0395	0.00708272	-1.19476	0.0224302	AT4G19420.1		Pectinacetylesterase family protein
Glyma.16G122100	-1.01246	0.000594609	-0.336621	0.731751	AT5G54380.1	THE1	protein kinase family protein
Glyma.16G127300	-1.63393	0.000594609	-0.397004	0.658125	AT5G66190.1	ATLFNR1,FNR1	ferredoxin-NADP(+)-oxidoreductase 1
Glyma.16G142100	-1.83406	0.000594609	-0.933734	0.0120262	AT2G23790.1		Protein of unknown function (DUF607)
Glyma.16G142200	-1.25165	0.000594609	-0.615391	0.11965	AT4G36830.1	HOS3-1	GNS1/SUR4 membrane protein family
Glyma.16G143400	-1.51748	0.00326143	-0.297031	0.900291	AT2G23690.1
Glyma.16G145800	-2.06498	0.000594609	-0.811466	0.387288	AT3G54890.1	LHCA1	photosystem I light harvesting complex gene 1
Glyma.16G148900	-1.23544	0.000594609	-0.569922	0.469807	AT5G13900.1		Bifunctional inhibitor/lipid-transfer protein/seed storage 2S albumin superfamily protein
Glyma.16G150300	-1.17621	0.000594609	-0.266261	0.783972	AT5G13870.1	EXGT-A4,XTH5	xyloglucan endotransglucosylase/hydrolase 5
Glyma.16G162600	-2.19792	0.000594609	-2.00931	0.549851	AT1G29930.1	AB140,CAB1,CAB140,LHCB1.3	chlorophyll A/B binding protein 1
Glyma.16G165800	-1.87809	0.000594609	-2.62945	1	AT2G34430.1	LHB1B1,LHCB1.4	light-harvesting chlorophyll-protein complex II subunit B1
Glyma.16G168200	-1.12706	0.000594609	-0.644074	0.0370347	AT3G43660.1		Vacuolar iron transporter (VIT) family protein
Glyma.16G173600	-1.02873	0.0015789	-0.992338	0.170461	AT5G24030.1	SLAH3	SLAC1 homologue 3
Glyma.16G175900	-1.05586	0.00929802	-0.675986	1	AT3G16520.3	UGT88A1	UDP-glucosyl transferase 88A1
Glyma.16G189000	-1.12959	0.000594609	-0.522971	0.477914	AT5G23850.1		Arabidopsis thaliana protein of unknown function (DUF821)
Glyma.16G200700	-1.52687	0.00110641	-1.38171	0.0285975	AT2G45650.1	AGL6	AGAMOUS-like 6
Glyma.16G205200	-1.24504	0.000594609	-0.57786	0.389681	AT4G10340.1	LHCB5	light harvesting complex of photosystem II 5
Glyma.16G208300	-1.50365	0.000594609	-0.825507	0.260922	AT5G23530.1	AtCXE18,CXE18	carboxyesterase 18
Glyma.16G208800	-1.01306	0.00610133	-0.551817	0.568392	AT5G08430.1		SWIB/MDM2 domain;Plus-3;GYF
Glyma.16G209000	-1.33021	0.00326143	-0.739764	0.379417	AT5G36930.2		Disease resistance protein (TIR-NBS-LRR class) family
Glyma.16G219500	-1.37215	0.000594609	-0.979261	0.0030977	AT1G59960.1		NAD(P)-linked oxidoreductase superfamily protein
Glyma.17G001800	-1.09667	0.000594609	-0.0518359	0.984744	AT1G33440.1		Major facilitator superfamily protein
Glyma.17G005900	-1.07707	0.000594609	-0.435004	0.440726	AT5G47635.1		Pollen Ole e 1 allergen and extensin family protein
Glyma.17G007100	-1.57053	0.00543127	-0.886639	0.432947	AT4G16410.1
Glyma.17G007900	-1.05876	0.000594609	-0.472077	0.5892	AT4G16490.1		ARM repeat superfamily protein
Glyma.17G015100	-1.22668	0.000594609	0.0204381	0.993705	AT4G21780.1
Glyma.17G019600	-1.55828	0.0015789	-0.75771	0.646446	AT4G34138.1	UGT73B1	UDP-glucosyl transferase 73B1
Glyma.17G027400	-1.88947	0.000594609	-0.755186	0.0480856	AT4G15910.1	ATDI21,DI21	drought-induced 21
Glyma.17G036800	-2.20048	0.000594609	-1.72203	0.157217	AT5G49600.1		Protein of unknown function, DUF538
Glyma.17G046700	-1.76925	0.000594609	-0.850091	0.0301068	AT3G43110.1
Glyma.17G057600	-1.04004	0.000594609	-0.417917	0.501459	AT2G19330.1	PIRL6	plant intracellular ras group-related LRR 6
Glyma.17G064300	-2.13698	0.0015789	-0.900348	0.44483	AT5G57510.1
Glyma.17G066800	-2.19997	0.000594609	-1.60792	0.0030977	AT1G52540.1		Protein kinase superfamily protein
Glyma.17G068900	-2.12772	0.000594609	-1.48841	0.314189
Glyma.17G070500	-1.23691	0.000594609	-0.567239	0.288279	AT3G02470.1	SAMDC	S-adenosylmethionine decarboxylase
Glyma.17G073400	-2.24798	0.00772396	-0.255281	0.957924	AT4G31840.1	AtENODL15,ENODL15	early nodulin-like protein 15
Glyma.17G075300	-1.33364	0.000594609	-0.651492	0.101368	AT2G24270.4	ALDH11A3	aldehyde dehydrogenase 11A3
Glyma.17G077700	-1.5317	0.000594609	-0.822904	0.210958	AT5G07990.1	CYP75B1,D501,TT7	Cytochrome P450 superfamily protein
Glyma.17G081800	-1.01827	0.000594609	-0.345957	0.75861	AT5G60850.1	OBP4	OBF binding protein 4
Glyma.17G086800	-1.54632	0.000594609	-0.514464	0.512109	AT5G50130.1		NAD(P)-binding Rossmann-fold superfamily protein
Glyma.17G090900	-1.24999	0.00507705	-1.32361	0.042318	AT1G60190.1		ARM repeat superfamily protein
Glyma.17G100700	-1.09173	0.00202893	0.26177	0.831246	AT1G74470.1		Pyridine nucleotide-disulphide oxidoreductase family protein
Glyma.17G102700	-1.16883	0.000594609	-0.0984644	0.970928	AT5G61340.1
Glyma.17G103200	-1.32417	0.000594609	0.275158	0.827448	AT2G03350.1		Protein of unknown function, DUF538
Glyma.17G105800	-1.07399	0.000594609	-0.765058	0.0139664	AT2G25620.1	AtDBP1,DBP1	DNA-binding protein phosphatase 1
Glyma.17G108700	-2.11756	0.000594609	-1.16005	0.0030977	AT5G20410.1	ATMGD2,MGD2	monogalactosyldiacylglycerol synthase 2
Glyma.17G113000	-1.22094	0.000594609	-0.866249	0.10428	AT5G53870.1	AtENODL1,ENODL1	early nodulin-like protein 1
Glyma.17G114700	-1.5751	0.000594609	-0.734629	0.0526207	AT2G26660.1	ATSPX2,SPX2	SPX domain gene 2
Glyma.17G119400	-1.28251	0.0015789	0.239181	0.801456	AT5G43810.1	AGO10,PNH,ZLL	Stabilizer of iron transporter SufD / Polynucleotidyl transferase
Glyma.17G122400	-1.03762	0.000594609	-0.504183	0.554787	AT1G48960.1		Adenine nucleotide alpha hydrolases-like superfamily protein
Glyma.17G126300	-1.35147	0.000594609	-0.543833	0.311417	AT5G50260.1		Cysteine proteinases superfamily protein
Glyma.17G127900	-5.35831	0.000594609	-2.03113	0.0622836	AT5G50360.1
Glyma.17G128700	-1.30033	0.00110641	-0.53371	0.627944	AT5G24280.1	GMI1	gamma-irradiation and mitomycin c induced 1
Glyma.17G130100	-1.07615	0.0024565	-0.015161	0.99517	AT4G09650.1	ATPD	ATP synthase delta-subunit gene
Glyma.17G130600	-1.43664	0.0024565	0	1	AT4G22980.1
Glyma.17G132400	-1.22836	0.000594609	-0.732342	0.0662308	AT2G45680.1		TCP family transcription factor
Glyma.17G133200	-3.09604	0.006761	-0.577013	0.859791	AT4G22890.2	PGR5-LIKE A	PGR5-LIKE A
Glyma.17G133800	-1.09252	0.000594609	0.041919	0.990548	AT4G12350.1	AtMYB42,MYB42	myb domain protein 42
Glyma.17G139100	-1.19726	0.00110641	0.168146	0.958134	AT4G22550.1		Phosphatidic acid phosphatase (PAP2) family protein
Glyma.17G139900	-1.41664	0.000594609	-0.872848	0.218524	AT4G12510.1		Bifunctional inhibitor/lipid-transfer protein/seed storage 2S albumin superfamily protein
Glyma.17G155000	-2.55739	0.00110641	0.0568858	0.99313	AT1G32560.1		Late embryogenesis abundant protein, group 1 protein
Glyma.17G164800	-1.05792	0.000594609	-0.0105219	0.994806	AT4G37450.1	AGP18,ATAGP18	arabinogalactan protein 18
Glyma.17G176200	-1.45507	0.000594609	-0.475572	0.64442	AT3G50560.1		NAD(P)-binding Rossmann-fold superfamily protein
Glyma.17G180400	-1.33598	0.000594609	-0.152064	0.887139	AT5G66920.1	sks17	SKU5 similar 17
Glyma.17G195100	-1.05155	0.000594609	-0.567599	0.103065	AT5G11540.1		D-arabinono-1,4-lactone oxidase family protein
Glyma.17G206100	-1.6633	0.000594609	-0.930121	1	AT1G15520.1	ABCG40,ATABCG40,ATPDR12,PDR12	pleiotropic drug resistance 12
Glyma.17G208200	-1.57541	0.0015789	-0.742464	0.42814	AT5G11420.1		Protein of unknown function, DUF642
Glyma.17G212200	-1.77403	0.00110641	1.56079	0.766129	AT2G45180.1		Bifunctional inhibitor/lipid-transfer protein/seed storage 2S albumin superfamily protein
Glyma.17G225700	-1.00347	0.000594609	-0.174965	0.91529	AT5G21482.1	ATCKX5,CKX7	cytokinin oxidase 7
Glyma.17G226100	-1.94401	0.000594609	-0.930645	0.353272	AT2G26330.1	ER,QRP1	Leucine-rich receptor-like protein kinase family protein
Glyma.17G234000	-1.201	0.000594609	-0.462405	0.625891	AT4G33800.1
Glyma.17G237100	-1.18902	0.000594609	-0.719018	0.0208536	AT5G59845.1		Gibberellin-regulated family protein
Glyma.17G242900	-1.45551	0.000594609	-0.860177	0.0030977	AT5G42870.1	ATPAH2,PAH2	phosphatidic acid phosphohydrolase 2
Glyma.17G244900	-1.32825	0.000594609	-0.284278	0.816858	AT3G63470.1	scpl40	serine carboxypeptidase-like 40
Glyma.17G245000	-1.08464	0.000594609	-0.796192	0.0271517	AT5G42690.2		Protein of unknown function, DUF547
Glyma.17G247400	-2.55605	0.00577911	-0.843274	0.638043	AT1G47530.1		MATE efflux family protein
Glyma.18G000600	-2.87583	0.000594609	-1.85018	0.0030977	AT5G17230.2	PSY	PHYTOENE SYNTHASE
Glyma.18G005800	-1.57706	0.000594609	0.127142	0.963667	AT1G27950.1	LTPG1	glycosylphosphatidylinositol-anchored lipid protein transfer 1
Glyma.18G006000	-1.8865	0.000594609	-0.47986	0.633528	AT1G27930.1		Protein of unknown function (DUF579)
Glyma.18G012200	-1.26137	0.000594609	0.506527	0.551304	AT1G67750.1		Pectate lyase family protein
Glyma.18G012300	-1.76542	0.00326143	-0.49543	0.787048	AT1G67750.1		Pectate lyase family protein
Glyma.18G012700	-2.11577	0.000594609	-2.44427	0.0833363	AT3G28390.1	PGP18	P-glycoprotein 18
Glyma.18G019000	-1.11588	0.000594609	-0.53413	0.351642	AT5G10180.1	AST68,SULTR2;1	slufate transporter 2;1
Glyma.18G023600	-1.34762	0.000594609	-0.129174	0.920042	AT2G40370.1	LAC5	laccase 5
Glyma.18G025500	-1.40973	0.000594609	-0.734286	0.0467793	AT3G56040.1	UGP3	UDP-glucose pyrophosphorylase 3
Glyma.18G028400	-1.058	0.000594609	-0.841159	0.10428	AT2G40100.1	LHCB4.3	light harvesting complex photosystem II
Glyma.18G029000	-1.02378	0.000594609	-0.18419	0.924154	AT2G38120.1	AUX1,MAP1,PIR1,WAV5	Transmembrane amino acid transporter family protein
Glyma.18G030400	-3.52673	0.0015789	-0.896391	0.732408	AT3G55800.1	SBPASE	sedoheptulose-bisphosphatase
Glyma.18G033300	-2.09324	0.000594609	-1.19024	0.0313755	AT5G02020.2
Glyma.18G043200	-1.29496	0.000594609	-0.282045	0.719971	AT5G37478.1		TPX2 (targeting protein for Xklp2) protein family
Glyma.18G050800	-1.36227	0.000594609	-0.477898	0.500871	AT2G30520.1	RPT2	Phototropic-responsive NPH3 family protein
Glyma.18G052600	-1.79553	0.000594609	-0.551594	0.398789	AT4G33355.1		Bifunctional inhibitor/lipid-transfer protein/seed storage 2S albumin superfamily protein
Glyma.18G057900	-2.67416	0.000594609	-2.03585	0.00775019	AT5G58490.1		NAD(P)-binding Rossmann-fold superfamily protein
Glyma.18G059200	-1.10568	0.00110641	-0.0480635	0.990371	AT5G58530.1		Glutaredoxin family protein
Glyma.18G062500	-1.01034	0.00899798	-0.42587	0.693769	AT3G55950.1	ATCRR3,CCR3	CRINKLY4 related 3
Glyma.18G062600	-1.10292	0.000594609	0.394134	0.696418	AT1G07220.1		Arabidopsis thaliana protein of unknown function (DUF821)
Glyma.18G074600	-1.23432	0.000594609	-0.479351	0.247773	AT5G55970.1		RING/U-box superfamily protein
Glyma.18G078200	-1.41309	0.00577911	-0.257533	0.934994	AT3G13130.1
Glyma.18G103000	-1.33069	0.00110641	-0.189759	0.935207	AT2G30900.1	TBL43	TRICHOME BIREFRINGENCE-LIKE 43
Glyma.18G111800	-1.39527	0.000594609	-0.550546	0.253098	AT1G78990.1		HXXXD-type acyl-transferase family protein
Glyma.18G113100	-3.37254	0.000594609	-2.9422	1	AT2G19070.1	SHT	spermidine hydroxycinnamoyl transferase
Glyma.18G114900	-2.13323	0.000594609	-0.618509	0.767872	AT1G06680.1	OE23,OEE2,PSBP-1,PSII-P	photosystem II subunit P-1
Glyma.18G115500	-1.25528	0.000594609	-0.875863	0.0434292	AT1G06690.1		NAD(P)-linked oxidoreductase superfamily protein
Glyma.18G137600	-1.17492	0.000594609	-1.09555	0.0240333	AT3G59110.1		Protein kinase superfamily protein
Glyma.18G138300	-2.17691	0.00286621	-1.52878	0.289746	AT1G23740.1		Oxidoreductase, zinc-binding dehydrogenase family protein
Glyma.18G144100	-1.43308	0.0043895	0.360255	0.905454	AT3G26570.2	ORF02,PHT2;1	phosphate transporter 2;1
Glyma.18G177400	-1.6722	0.000594609	-0.442766	1	AT5G60020.1	ATLAC17,LAC17	laccase 17
Glyma.18G181900	-1.68595	0.00988396	1.94779	0.733976
Glyma.18G182800	-2.00497	0.000594609	-0.993095	0.00549674	AT5G02230.2		Haloacid dehalogenase-like hydrolase (HAD) superfamily protein
Glyma.18G183500	-2.25195	0.000594609	-0.755172	0.28583	AT5G60020.1	ATLAC17,LAC17	laccase 17
Glyma.18G183700	-1.16564	0.000594609	0.0410566	0.990371	AT5G60020.1	ATLAC17,LAC17	laccase 17
Glyma.18G184200	-1.20216	0.000594609	-0.174257	0.898101	AT2G39720.1	RHC2A	RING-H2 finger C2A
Glyma.18G186400	-1.62717	0.000594609	-0.734284	0.476853	AT5G06060.1		NAD(P)-binding Rossmann-fold superfamily protein
Glyma.18G187100	-1.15066	0.000594609	2.38281	1	AT3G53830.1		Regulator of chromosome condensation (RCC1) family protein
Glyma.18G197400	-1.51755	0.000594609	-0.294347	0.822112	AT2G38080.1	ATLMCO4,IRX12,LAC4,LMCO4	Laccase/Diphenol oxidase family protein
Glyma.18G206100	-1.03192	0.00326143	-0.277027	0.770023	AT2G38320.1	TBL34	TRICHOME BIREFRINGENCE-LIKE 34
Glyma.18G209100	-1.00618	0.000594609	-0.663403	0.0572075	AT2G38440.1	ATSCAR2,DIS3,ITB1,SCAR2,WAVE4	SCAR homolog 2
Glyma.18G210900	-4.58271	0.000594609	-1.40733	0.485757	AT2G38540.1	ATLTP1,LP1,LTP1	lipid transfer protein 1
Glyma.18G241000	-3.55769	0.00868978	-1.70517	0.135765	AT5G16530.1	PIN5	Auxin efflux carrier family protein
Glyma.18G259300	-1.35982	0.00402557	0.0712981	0.988272	AT5G15210.1	ATHB30,HB30,ZFHD3	homeobox protein 30
Glyma.18G265700	-1.18809	0.000594609	-0.87211	0.114657	AT3G02100.1		UDP-Glycosyltransferase superfamily protein
Glyma.18G266700	-1.36298	0.000594609	-0.18797	0.942983	AT3G02110.1	scpl25	serine carboxypeptidase-like 25
Glyma.18G267500	-1.66872	0.00473094	-2.40454	0.0240333	AT4G35150.1		O-methyltransferase family protein
Glyma.18G300300	-1.07388	0.00286621	-1.17907	0.0175705	AT3G06880.1		Transducin/WD40 repeat-like superfamily protein
Glyma.19G006200	-1.01553	0.000594609	0.681227	0.042318	AT5G14650.1		Pectin lyase-like superfamily protein
Glyma.19G008500	-1.20489	0.000594609	-0.442916	0.31596	AT1G23740.1		Oxidoreductase, zinc-binding dehydrogenase family protein
Glyma.19G021100	-1.06264	0.000594609	-0.443461	0.41985	AT5G15150.1	ATHB-3,ATHB3,HAT7,HB-3	homeobox 3
Glyma.19G034000	-2.04873	0.000594609	-3.57302	0.724397	AT5G24530.1	DMR6	2-oxoglutarate (2OG) and Fe(II)-dependent oxygenase superfamily protein
Glyma.19G034900	-1.09649	0.000594609	-0.141597	0.911865	AT5G15780.1		Pollen Ole e 1 allergen and extensin family protein
Glyma.19G045800	-1.97971	0.000594609	-0.755779	0.47923	AT5G38510.1		Rhomboid-related intramembrane serine protease family protein
Glyma.19G046600	-2.31143	0.000594609	-2.10779	0.0208536	AT5G38410.1		Ribulose bisphosphate carboxylase (small chain) family protein
Glyma.19G053800	-1.44316	0.000594609	0.182661	0.839624	AT3G27400.1		Pectin lyase-like superfamily protein
Glyma.19G062700	-1.74966	0.000594609	-1.90221	0.552329
Glyma.19G064200	-1.28431	0.000594609	-0.719543	0.0945786	AT1G23110.4
Glyma.19G064300	-2.09204	0.000594609	-1.06757	0.318248
Glyma.19G075800	-1.00088	0.000594609	-0.478556	0.258341	AT5G63380.1		AMP-dependent synthetase and ligase family protein
Glyma.19G076700	-1.69616	0.000594609	-0.820149	0.0285975	AT5G14280.1		DNA-binding storekeeper protein-related
Glyma.19G098500	-1.40875	0.000594609	-0.864326	0.0271517	AT3G02040.1	SRG3	senescence-related gene 3
Glyma.19G105100	-1.87137	0.000594609	-0.718763	0.420243	AT5G13930.1	ATCHS,CHS,TT4	Chalcone and stilbene synthase family protein
Glyma.19G106800	-3.05297	0.000594609	-2.02475	0.129115	AT1G12900.1	GAPA-2	glyceraldehyde 3-phosphate dehydrogenase A subunit 2
Glyma.19G123800	-1.04185	0.000594609	-0.000554575	0.996719	AT3G56940.1	ACSF,CHL27,CRD1	dicarboxylate diiron protein, putative (Crd1)
Glyma.19G124600	-1.28639	0.000594609	-0.386721	0.418794	AT3G10740.1	ARAF,ARAF1,ASD1,ATASD1	alpha-L-arabinofuranosidase 1
Glyma.19G133300	-1.04249	0.000594609	-0.951776	0.0030977	AT1G52820.1		2-oxoglutarate (2OG) and Fe(II)-dependent oxygenase superfamily protein
Glyma.19G139300	-1.2873	0.00473094	-0.551154	0.710879	AT5G13630.1	ABAR,CCH,CCH1,CHLH,GUN5	magnesium-chelatase subunit chlH, chloroplast, putative / Mg-protoporphyrin IX chelatase, putative (CHLH)
Glyma.19G140000	-2.01461	0.000594609	-1.24585	0.0030977	AT1G63440.1	HMA5	heavy metal atpase 5
Glyma.19G148800	-1.61011	0.000594609	-0.300834	0.660043	AT5G06720.1	ATPA2,PA2	peroxidase 2
Glyma.19G157000	-2.50193	0.000594609	-1.49293	0.0030977	AT4G02780.1	ABC33,ATCPS1,CPS,CPS1,GA1	Terpenoid cyclases/Protein prenyltransferases superfamily protein
Glyma.19G165600	-1.20424	0.00286621	-0.429325	0.737047	AT4G28530.1	anac074,NAC074	NAC domain containing protein 74
Glyma.19G167000	-3.02665	0.0015789	-2.32603	0.207447	AT5G46050.1	ATPTR3,PTR3	peptide transporter 3
Glyma.19G173900	-1.05688	0.000594609	-0.970231	0.0030977	AT2G37440.1		DNAse I-like superfamily protein
Glyma.19G180300	-1.16199	0.000594609	0.154054	0.940993	AT1G69490.1	ANAC029,ATNAP,NAP	NAC-like, activated by AP3/PI
Glyma.19G180700	-1.53802	0.000594609	-0.238092	0.754264	AT5G03170.1	ATFLA11,FLA11	FASCICLIN-like arabinogalactan-protein 11
Glyma.19G181700	-3.30508	0.00610133	4.14364	1
Glyma.19G182700	-1.81267	0.000594609	-1.16222	0.00775019
Glyma.19G184900	-1.13281	0.000594609	-0.216436	0.907303	AT2G36870.1	XTH32	xyloglucan endotransglucosylase/hydrolase 32
Glyma.19G185600	-1.3009	0.000594609	-0.558456	0.634974	AT2G39210.1		Major facilitator superfamily protein
Glyma.19G188000	-2.19747	0.000594609	-1.32822	0.0030977
Glyma.19G192900	-1.68813	0.000594609	-0.89777	0.0888474	AT1G66950.1	ATPDR11,PDR11	pleiotropic drug resistance 11
Glyma.19G193900	-1.43395	0.000594609	-0.783622	0.039629	AT3G52820.1	ATPAP22,PAP22	purple acid phosphatase 22
Glyma.19G194000	-1.30517	0.0015789	-0.698448	0.122809	AT3G52780.1	ATPAP20,PAP20	Purple acid phosphatases superfamily protein
Glyma.19G195200	-1.23256	0.00805114	-0.643124	0.595304	AT2G36210.1		SAUR-like auxin-responsive protein family
Glyma.19G196900	-1.14777	0.000594609	-0.974471	0.0030977	AT2G47140.1		NAD(P)-binding Rossmann-fold superfamily protein
Glyma.19G198100	-1.1812	0.00959685	-0.735206	0.633528	AT3G52520.1
Glyma.19G208900	-1.46658	0.000594609	-1.20096	0.0139664	AT3G50700.1	AtIDD2,IDD2	indeterminate(ID)-domain 2
Glyma.19G216300	-1.64009	0.000594609	-0.164204	0.965684	AT3G62410.1	CP12,CP12-2	CP12 domain-containing protein 2
Glyma.19G216400	-1.06022	0.0043895	-0.65913	0.634974	AT2G47390.1		Prolyl oligopeptidase family protein
Glyma.19G216900	-1.2991	0.0015789	0.0959862	0.980364	AT1G02570.1
Glyma.19G222900	-1.57621	0.000594609	-0.205441	0.954278	AT4G01630.1	ATEXP17,ATEXPA17,ATHEXP ALPHA 1.13,EXPA17	expansin A17
Glyma.19G227700	-1.21277	0.00507705	-0.363202	0.813316	AT1G09340.1	CRB,CSP41B	chloroplast RNA binding
Glyma.19G229100	-1.27165	0.000594609	-0.106241	0.965834	AT3G62630.1		Protein of unknown function (DUF1645)
Glyma.19G252900	-1.15885	0.00286621	-0.410125	0.792405	AT4G01110.1
Glyma.19G260400	-1.80773	0.000594609	-0.336646	0.864808	AT5G24470.1	APRR5,PRR5	pseudo-response regulator 5
Glyma.20G000800	-2.04466	0.000594609	-1.40324	0.0030977	AT2G01900.1		DNAse I-like superfamily protein
Glyma.20G001800	-1.07938	0.000594609	-0.211314	0.923208	AT2G41610.1
Glyma.20G002000	-2.22445	0.00110641	-0.763581	0.711104	AT4G00370.1	ANTR2,PHT4;4	Major facilitator superfamily protein
Glyma.20G005600	-2.04396	0.000594609	-0.0550005	0.989377	AT3G66654.2		Cyclophilin-like peptidyl-prolyl cis-trans isomerase family protein
Glyma.20G012500	-1.63891	0.00110641	-1.40631	0.0742312	AT4G25570.1	ACYB-2	Cytochrome b561/ferric reductase transmembrane protein family
Glyma.20G017900	-1.43778	0.000594609	0.0128547	0.994499	AT1G14940.1		Polyketide cyclase/dehydrase and lipid transport superfamily protein
Glyma.20G021600	-1.11612	0.000594609	-0.628573	0.258341	AT1G76430.1	PHT1;9	phosphate transporter 1;9
Glyma.20G027200	-1.3171	0.000594609	-0.376864	0.683351	AT2G03440.1	ATNRP1,NRP1	nodulin-related protein 1
Glyma.20G036100	-1.70765	0.000594609	-1.05885	0.0193056	AT2G02990.1	ATRNS1,RNS1	ribonuclease 1
Glyma.20G040400	-1.25931	0.000594609	-0.768448	0.0895258	AT5G19410.1		ABC-2 type transporter family protein
Glyma.20G041000	-1.33786	0.000594609	-0.4551	0.614939	AT4G29070.1		Phospholipase A2 family protein
Glyma.20G057500	-2.21398	0.0024565	-1.35869	0.344072	AT1G22360.1	AtUGT85A2,UGT85A2	UDP-glucosyl transferase 85A2
Glyma.20G082800	-1.58923	0.000594609	-0.555855	0.663414	AT1G60000.1		RNA-binding (RRM/RBD/RNP motifs) family protein
Glyma.20G090400	-1.35381	0.000594609	-0.420555	0.709689	AT1G59740.1		Major facilitator superfamily protein
Glyma.20G090700	-1.29279	0.000594609	-0.3895	0.675693	AT1G09540.1	ATMYB61,MYB61	myb domain protein 61
Glyma.20G107800	-2.94081	0.000594609	-1.96637	0.277199	AT1G68010.1	ATHPR1,HPR	hydroxypyruvate reductase
Glyma.20G113300	-1.03051	0.000594609	-0.756902	0.0120262	AT3G10420.2		P-loop containing nucleoside triphosphate hydrolases superfamily protein
Glyma.20G121800	-1.20662	0.000594609	-0.141772	0.939066	AT1G68200.1		Zinc finger C-x8-C-x5-C-x3-H type family protein
Glyma.20G129000	-3.64133	0.000594609	-2.23582	0.0030977	AT2G26660.1	ATSPX2,SPX2	SPX domain gene 2
Glyma.20G133900	-1.12451	0.000594609	-0.474353	0.345051	AT3G19620.1		Glycosyl hydrolase family protein
Glyma.20G135300	-1.15215	0.000594609	-0.920113	0.0030977	AT1G49960.1		Xanthine/uracil permease family protein
Glyma.20G140400	-1.0339	0.000594609	0.0893216	0.979066	AT4G05200.1	CRK25	cysteine-rich RLK (RECEPTOR-like protein kinase) 25
Glyma.20G142000	-3.55488	0.000594609	-1.81767	0.0030977	AT5G54770.1	THI1,THI4,TZ	thiazole biosynthetic enzyme, chloroplast (ARA6) (THI1) (THI4)
Glyma.20G144700	-1.02932	0.0015789	-0.587743	0.678387	AT1G03130.1	PSAD-2	photosystem I subunit D-2
Glyma.20G145600	-1.08687	0.000594609	-0.276397	0.865039	AT5G43150.1
Glyma.20G149700	-2.45029	0.000594609	-0.978295	0.416142	AT2G15580.1		RING/U-box superfamily protein
Glyma.20G150600	-2.04613	0.000594609	-1.11143	0.0030977	AT3G22840.1	ELIP,ELIP1	Chlorophyll A-B binding family protein
Glyma.20G153400	-1.63941	0.000594609	-0.885436	0.22901	AT5G51810.1	AT2353,ATGA20OX2,GA20OX2	gibberellin 20 oxidase 2
Glyma.20G154200	-1.08033	0.00110641	-0.738553	0.184716	AT5G62165.2	AGL42	AGAMOUS-like 42
Glyma.20G154300	-1.28058	0.000594609	-2.51933	1	AT5G51880.1		2-oxoglutarate (2OG) and Fe(II)-dependent oxygenase superfamily protein
Glyma.20G155200	-1.2177	0.00110641	0.369941	0.715594	AT5G52020.1		Integrase-type DNA-binding superfamily protein
Glyma.20G158500	-4.23098	0.000594609	-2.74747	0.0240333	AT5G52300.1	LTI65,RD29B	CAP160 protein
Glyma.20G164200	-1.38011	0.00740634	-1.72465	0.0945786	AT5G24080.1		Protein kinase superfamily protein
Glyma.20G166100	-1.34103	0.00202893	-1.96707	0.458311	AT3G43660.1		Vacuolar iron transporter (VIT) family protein
Glyma.20G167500	-1.81936	0.000594609	-1.12573	0.0030977
Glyma.20G168500	-1.29106	0.00326143	0.426284	0.855371	AT5G61890.1		Integrase-type DNA-binding superfamily protein
Glyma.20G177600	-1.00286	0.00402557	-0.204721	0.929085	AT1G07900.1	LBD1	LOB domain-containing protein 1
Glyma.20G180800	-1.09087	0.000594609	-0.654036	0.0456761	AT3G53260.1	ATPAL2,PAL2	phenylalanine ammonia-lyase 2
Glyma.20G185400	-1.34757	0.00286621	0.838521	0.449129	AT1G73965.1	CLE13	CLAVATA3/ESR-RELATED 13
Glyma.20G192100	-2.48192	0.000594609	-1.27139	0.0030977	AT1G20510.1	OPCL1	OPC-8:0 CoA ligase1
Glyma.20G196800	-1.20089	0.000594609	-0.505508	0.373963	AT5G07475.1		Cupredoxin superfamily protein
Glyma.20G201800	-2.41564	0.00110641	-1.46877	0.622088
Glyma.20G203400	-1.00166	0.000594609	-0.419468	0.601091	AT5G43420.1		RING/U-box superfamily protein
Glyma.20G203800	-1.20078	0.000594609	0.541718	0.524568	AT1G54970.1	ATPRP1,PRP1,RHS7	proline-rich protein 1
Glyma.20G212900	-1.98483	0.000594609	-3.1004	0.449469	AT4G10340.1	LHCB5	light harvesting complex of photosystem II 5
Glyma.20G213100	-2.13986	0.000594609	-0.40485	1	AT5G44400.1		FAD-binding Berberine family protein
Glyma.20G215900	-1.92601	0.00110641	0.418499	0.788936	AT1G73210.2		Protein of unknown function (DUF789)
Glyma.20G222600	-1.03834	0.000594609	-0.485269	0.21793	AT1G08650.1	ATPPCK1,PPCK1	phosphoenolpyruvate carboxylase kinase 1
Glyma.20G232800,Glyma.20G232900	-1.22516	0.000594609	-0.114916	0.974834	AT3G05250.1		RING/U-box superfamily protein
Glyma.20G238000	-1.70367	0.000594609	-0.917382	0.0030977	AT3G16785.1	PLD ZETA 1,PLDP1,PLDZ1,PLDZETA1	phospholipase D P1
Glyma.20G243500	-2.69112	0.000594609	-0.532385	0.820675	AT2G45290.1		Transketolase
Glyma.U014700	-1.78986	0.00805114	-0.748171	0.674883	AT4G00050.1	UNE10	basic helix-loop-helix (bHLH) DNA-binding superfamily protein
Glyma.U016700	-1.57404	0.000594609	-0.166841	0.929085	AT2G44990.1	ATCCD7,CCD7,MAX3	carotenoid cleavage dioxygenase 7
Glyma.U019000	-2.10268	0.000594609	-0.494831	0.286009	AT5G03170.1	ATFLA11,FLA11	FASCICLIN-like arabinogalactan-protein 11
Glyma.U019100	-2.1897	0.000594609	-0.339394	0.673028	AT5G03170.1	ATFLA11,FLA11	FASCICLIN-like arabinogalactan-protein 11
Glyma.U030300	-1.16725	0.000594609	0.219364	0.923236	AT4G33800.1
Glyma.U030800	-1.44726	0.000594609	-0.0055339	0.995906	AT1G10200.1	WLIM1	GATA type zinc finger transcription factor family protein
