# Supplementary material for: Comparative RNA-Seq Analysis Uncovers a Complex Regulatory Network for Soybean Cyst Nematode Resistance in Wild Soybean (Glycine soja)
Source: Sci Rep. 2017 Aug 29;7:9699. doi: 10.1038/s41598-017-09945-0 (PMC5575055; doi:10.1038/s41598-017-09945-0)
Supplement: Supplementary file 7 — Supplementary Dataset 6 [file 41598_2017_9945_MOESM7_ESM.xlsx]

## Sheet: Biological processes
1037_up regulated DEGs	GO_id	Genome_GO_count	Expressed_GO	Expected_expression	Status	Corrected_P	GO_desc	Category
	GO:0031347	345	48	11.3591	Overrepresented	1.11e-14	regulation of defense response	Defense response
	GO:0010363	1019	73	33.5504	Overrepresented	1.74e-07	regulation of plant-type hypersensitive response	Defense response
	GO:0009627	751	60	24.7265	Overrepresented	1.12e-07	systemic acquired resistance	Defense response
	GO:0009695	417	42	13.7296	Overrepresented	5.46e-08	jasmonic acid biosynthetic process	Hormone biosynthetic process
	GO:0009697	653	65	21.4999	Overrepresented	8.47e-13	salicylic acid biosynthetic process	Hormone biosynthetic process
	GO:0009595	278	37	9.15309	Overrepresented	1.97e-10	detection of biotic stimulus	Hormone signaling
	GO:0009867	800	79	26.3398	Overrepresented	1.28e-15	jasmonic acid mediated signaling pathway	Hormone signaling
	GO:0009723	726	54	23.9034	Overrepresented	9.78e-06	response to ethylene stimulus	Hormone signaling
	GO:0009753	756	76	24.8911	Overrepresented	2.06e-15	response to jasmonic acid stimulus	Hormone signaling
	GO:0009751	380	38	12.5114	Overrepresented	5.1e-07	response to salicylic acid stimulus	Hormone signaling
	GO:0009862	688	68	22.6523	Overrepresented	2.72e-13	salicylic acid mediated signaling pathway	Hormone signaling
	GO:0000165	575	54	18.9318	Overrepresented	1.97e-09	MAPK cascade	MAPK cascade
	GO:0010120	35	10	1.15237	Overrepresented	5.81e-05	camalexin biosynthetic process	Metabolic process
	GO:0009759	30	8	0.987744	Overrepresented	0.00202799	indole glucosinolate biosynthetic process	Metabolic process
	GO:0010310	535	59	17.6148	Overrepresented	1.73e-13	regulation of hydrogen peroxide metabolic process	Metabolic process
	GO:1900056	23	9	0.75727	Overrepresented	1.13e-05	negative regulation of leaf senescence	Miscellaneous
	GO:0043069	525	42	17.2855	Overrepresented	7.16e-05	negative regulation of programmed cell death	Miscellaneous
	GO:0006612	1020	73	33.5833	Overrepresented	1.8e-07	protein targeting to membrane	Miscellaneous
	GO:0043900	264	36	8.69214	Overrepresented	1.95e-10	regulation of multi-organism process	Miscellaneous
	GO:0006995	149	19	4.90579	Overrepresented	0.000201269	cellular response to nitrogen starvation	Response to abiotic stress
	GO:0002679	420	37	13.8284	Overrepresented	2.44e-05	respiratory burst involved in defense response	Response to abiotic stress
	GO:0001666	195	31	6.42033	Overrepresented	1.33e-10	response to hypoxia	Response to abiotic stress
	GO:0009612	152	17	5.00457	Overrepresented	0.00499275	response to mechanical stimulus	Response to abiotic stress
	GO:0009611	1031	79	33.9455	Overrepresented	1.19e-09	response to wounding	Response to abiotic stress
	GO:0042742	1063	62	34.999	Overrepresented	0.00572475	defense response to bacterium	Response to biotic stress
	GO:0050832	941	78	30.9822	Overrepresented	2.95e-11	defense response to fungus	Response to biotic stress
	GO:0050691	13	7	0.428022	Overrepresented	2.96e-05	regulation of defense response to virus by host	Response to biotic stress
	GO:0010200	1135	80	37.3696	Overrepresented	5.39e-08	response to chitin	Response to biotic stress
	GO:0009620	310	38	10.2067	Overrepresented	1.25e-09	response to fungus	Response to biotic stress
	GO:0009625	83	13	2.73276	Overrepresented	0.00139169	response to insect	Response to biotic stress
	GO:0051707	255	26	8.39582	Overrepresented	0.000149137	response to other organism	Response to biotic stress
1034_down regulated DEGs	GO:0015979	452	61	13.4141	Overrepresented	2.28491e-20	Photosynthesis	Photosynthesis
	GO:0010207	372	50	11.0399	Overrepresented	2.20487e-16	Photosystem II assembly	Photosynthesis
	GO:0009773	121	26	3.59094	Overrepresented	8.72315e-13	Photosynthetic electron transport in photosystem I	Photosynthesis
	GO:0010196	19	8	0.563866	Overrepresented	2.04647e-05	Nonphotochemical quenching	Photosynthesis
	GO:0019344	459	54	13.6218	Overrepresented	3.617e-15	Cysteine biosynthetic process	Metabolic process
	GO:0019375	234	30	6.94445	Overrepresented	9.12615e-09	Galactolipid biosynthetic process	Metabolic process
	GO:0010413	495	40	14.6902	Overrepresented	6.33496e-06	Glucuronoxylan metabolic process	Metabolic process
	GO:0045492	497	40	14.7495	Overrepresented	7.08501e-06	Xylan biosynthetic process	Metabolic process
	GO:0006636	204	19	6.05414	Overrepresented	0.00656327	Unsaturated fatty acid biosynthetic process	Metabolic process
	GO:0046274	64	12	1.89934	Overrepresented	0.000201069	Lignin catabolic process	Metabolic process
	GO:0009744	531	34	15.7586	Overrepresented	0.0157094	Response to sucrose stimulus	Defense stress
	GO:0016036	330	33	9.79346	Overrepresented	6.8742e-07	Cellular response to phosphate starvation	Defense stress
	GO:0009834	135	38	4.00642	Overrepresented	6.71929e-24	secondary cell wall biogenesis	Cell wallbiogenesis
	GO:0010155	191	30	5.66834	Overrepresented	4.3269e-11	Regulation of proton transport	Transport
	GO:0006817	52	13	1.54321	Overrepresented	1.57112e-06	Phosphate ion transport	Transport
	GO:0070838	237	26	7.03349	Overrepresented	5.89342e-06	Divalent metal ion transport	Transport
	GO:0009657	201	38	5.96511	Overrepresented	2.95359e-17	Plastid organization	Miscellaneous
	GO:0010218	251	40	7.44897	Overrepresented	1.82832e-15	Response to far red light	Miscellaneous
	GO:0006364	532	50	15.7882	Overrepresented	4.1022e-10	rRNA processing	Miscellaneous
	GO:0035304	337	31	10.0012	Overrepresented	1.55567e-05	Regulation of protein dephosphorylation	Miscellaneous
	GO:0030003	274	26	8.13154	Overrepresented	0.000112046	Cellular cation homeostasis	Miscellaneous
	GO:0019253	24	6	0.712252	Overrepresented	0.037366	Reductive pentose-phosphate cycle	Miscellaneous

## Sheet: Molecular_function 
1037_up regulated DEGs	GO_id	Genome_GO_count	Expressed_GO	Expected_expression	Status	Corrected_P	GO_desc
	GO:0020037	750	45	20.8645	Overrepresented	0.000401099	heme binding
	GO:0004601	237	20	6.59317	Overrepresented	0.00303208	peroxidase activity
	GO:0005509	539	33	14.9946	Overrepresented	0.00757774	calcium ion binding
	GO:0004353	8	4	0.222554	Overrepresented	0.0119179	glutamate dehydrogenase [NAD(P)+] activity
	GO:0016301	2134	89	59.3664	Overrepresented	0.0286234	kinase activity
1034_down regulated DEGs	GO_id	Genome_GO_count	Expressed_GO	Expected_expression	Status	Corrected_P	GO_desc
	GO:0016168	58	21	1.4289	Overrepresented	5.14027e-17	chlorophyll binding
	GO:0052716	58	12	1.4289	Overrepresented	4.58509e-06	hydroquinone:oxygen oxidoreductase activity
	GO:0016747	260	19	6.40543	Overrepresented	0.00848674	transferase activity, transferring acyl groups other than amino-acyl groups
	GO:0008266	37	7	0.911542	Overrepresented	0.0099407	poly(U) RNA binding
	GO:0016491	1468	62	36.1661	Overrepresented	0.0122616	oxidoreductase activity
	GO:0045156	19	5	0.468089	Overrepresented	0.0277248	electron transporter, transferring electrons within the cyclic electron transport pathway of photosynthesis activity
	GO:0015116	47	7	1.1579	Overrepresented	0.0492554	sulfate transmembrane transporter activity

## Sheet: KEGG enrichment analysis
KEGG enrichment analysis for 1037 up-regulated and 1034 down-regulated DEGs
Category	KEGG term	KEGG ID	Count	-Log10(P-value)
Up-regulated	Phenylpropanoid biosynthesis	gmx00940	31	7.20198
DE genes	Alanine, aspartate and glutamate metabolism	gmx00250	11	2.8371
	Plant-pathogen interaction	gmx04626	21	2.62121
	Cyanoamino acid metabolism	gmx00460	10	2.62121
	Biosynthesis of secondary metabolites	gmx01110	75	2.59705
	Nitrogen metabolism	gmx00910	8	2.46361
	Cysteine and methionine metabolism	gmx00270	12	1.41064
	alpha-Linolenic acid metabolism	gmx00592	8	1.31315
Down-regulated	Photosynthesis	gmx00195	34	19.8474
DE genes	Photosynthesis - antenna proteins	gmx00196	18	13.9168
	Metabolic pathways	gmx01100	134	4.66617
	Carbon fixation in photosynthetic organisms	gmx00710	15	4.11738
	Cutin, suberine and wax biosynthesis	gmx00073	7	2.20125
	Fatty acid elongation	gmx00062	6	1.44034
