# Supplementary material for: Comparative RNA-Seq Analysis Uncovers a Complex Regulatory Network for Soybean Cyst Nematode Resistance in Wild Soybean (Glycine soja)
Source: Sci Rep. 2017 Aug 29;7:9699. doi: 10.1038/s41598-017-09945-0 (PMC5575055; doi:10.1038/s41598-017-09945-0)
Supplement: Supplementary file 8 — Supplementary Dataset 7 [file 41598_2017_9945_MOESM8_ESM.xlsx]

## Sheet: Sheet1
Phenlpropanoid biosynthesis pathway (gmx00940)
LocusInGenome	log2(S54T/S54C)	log2(S67T/S67C)	KEGG #	Best-hit-arabi-name	Arabi-symbol	Entrez ID	Functional_description
Glyma.16G097200	1.4776	1.1573	3.2.1.21	AT1G02850.2	BGLU11	LOC100814067	beta glucosidase 11
Glyma.07G151900	1.51114	0.173744	3.2.1.21	AT1G02850.5	BGLU11	LOC100786765	beta glucosidase 11
Glyma.06G263100	1.20483	0.623192	3.2.1.21	AT5G54570.1	BGLU41	LOC100799303	beta glucosidase 41
Glyma.11G129500	1.14427	0.119472	3.2.1.21	AT5G44640.1	BGLU13	LOC100790910	beta glucosidase 13
Glyma.11G129700	1.13707	0.899217	3.2.1.21	AT5G44640.1	BGLU13	LOC100787902	beta glucosidase 13
Glyma.11G129900	1.92892	0.227836	3.2.1.21	AT2G44480.1	BGLU17	LOC100788438	beta glucosidase 17
Glyma.12G054100	1.76933	0.146959	3.2.1.21	AT2G44480.1	BGLU17	LOC100803637	beta glucosidase 17
Glyma.12G054200	2.83355	1.5031	3.2.1.21	AT2G44480.1	BGLU17	LOC100500657	beta glucosidase 17
Glyma.12G054300	2.15871	1.19858	3.2.1.21	AT2G44480.1	BGLU17	LOC100790279	beta glucosidase 17
Glyma.01G187700	1.65756	1.0401	2.1.1.104	AT4G34050.1	CCoAOMT1	LOC100783543	S-adenosyl-L-methionine-dependent methyltransferases superfamily protein
Glyma.03G038100	1.43948	0.921126	1.11.1.7	AT5G05340.1		LOC100781958	Peroxidase superfamily protein
Glyma.11G162100	5.96338	3.69699	1.11.1.7	AT5G05340.1		LOC100812961	Peroxidase superfamily protein
Glyma.18G055600	4.01232	1.43528	1.11.1.7	AT5G05340.1		LOC100804829	Peroxidase superfamily protein
Glyma.18G211000	3.29507	2.37126	1.11.1.7	AT5G05340.1		LOC100815708	Peroxidase superfamily protein
Glyma.18G211100	1.89535	3.05249	1.11.1.7	AT5G05340.1		LOC100784723	Peroxidase superfamily protein
Glyma.15G052700	1.29618	0.243967	1.11.1.7	AT2G41480.1		LOC100776708	Peroxidase superfamily protein
Glyma.11G058100	1.31032	0.205863	1.11.1.7	AT1G49570.1		LOC100777773	Peroxidase superfamily protein
Glyma.01G184200	4.08921	2.69255	1.11.1.7	AT1G49570.1		LOC100811634	Peroxidase superfamily protein
Glyma.07G209900	2.54531	0.906487	1.11.1.7	AT1G49570.1		LOC100802250	Peroxidase superfamily protein
Glyma.16G164400	1.08887	0.628343	1.11.1.7	AT1G71695.1		LOC100799731	Peroxidase superfamily protein
Glyma.09G022400	1.3172	0.392561	1.11.1.7	AT2G38380.1		LOC100802780	Peroxidase superfamily protein
Glyma.13G167100	2.79588	0.994674	1.11.1.7	AT2G41480.1		LOC100816487	Peroxidase superfamily protein
Glyma.06G145300	4.88476	3.46686	1.11.1.7	AT5G05340.1		LOC100820588	Peroxidase superfamily protein
Glyma.20G001400	1.49749	-0.324145	1.11.1.7	AT4G11290.1		LOC100820620	Peroxidase superfamily protein
Glyma.01G130800	2.41707	0.414599	1.11.1.7	AT5G05340.1		LOC100775549	Peroxidase superfamily protein
Glyma.04G220600	3.8795	2.01593	1.11.1.7	AT5G05340.1		LOC100803190	Peroxidase superfamily protein
Glyma.03G181700	1.16671	-0.449941	4.3.1.24	AT2G37040.1	ATPAL1,PAL1	LOC100795412	PHE ammonia lyase 1
Glyma.03G181600	1.41245	0.223167	4.3.1.24	AT2G37040.1	ATPAL1,PAL1	LOC100818176	PHE ammonia lyase 1
Glyma.14G221200	1.41998	0.472233		AT4G39330.1	ATCAD9,CAD9	LOC100799162	cinnamyl alcohol dehydrogenase 9
Glyma.16G039600	3.21636	1.27653	2.3.1.133	AT2G19070.1	SHT	LOC100800219	spermidine hydroxycinnamoyl transferase
Glyma.05G147000	3.43395	2.64613	2.1.1.267	AT1G67980.1	CCOAMT	LOC100792351	caffeoyl-CoA 3-O-methyltransferase
Plant-pathogen interaction pathway (gmx04626)
LocusInGenome	log2(S54T/S54C)	log2(S67T/S67C)	KEGG #	Best-hit-arabi-name	Arabi-symbol	Entrez ID	Functional_description
Glyma.02G270700	2.7355	1.00967	2.7.11.1	AT3G21630.1	CERK1,LYSM RLK1	LOC100803042	chitin elicitor receptor kinase 1
Glyma.03G157800	1.2339	-0.0514366		AT3G22930.1	CML11	LOC100527005	calmodulin-like 11
Glyma.05G119500	2.15423	0.802218	2.7.11.1,2.7.10.1	AT4G33430.1	ATBAK1,ATSERK3,BAK1,ELG,RKS10,SERK3	LOC100804180	BRI1-associated receptor kinase
Glyma.05G119600	1.5184	0.328114	2.7.11.1,2.7.10.1	AT4G33430.1	ATBAK1,ATSERK3,BAK1,ELG,RKS10,SERK3	LOC100804708	BRI1-associated receptor kinase
Glyma.06G034700	1.64078	0.133194		AT3G50770.1	CML41	LOC100775336	calmodulin-like 41
Glyma.06G187300	2.8506	0.628915	3.1.1.1	AT3G48080.1		LOC100820237	alpha/beta-Hydrolases superfamily protein
Glyma.07G229500	3.65244	2.49672		AT5G39670.1		LOC100812778	Calcium-binding EF-hand family protein
Glyma.08G053500	2.27672	1.50232		AT1G18210.1		LOC100783572	Calcium-binding EF-hand family protein
Glyma.09G168700	1.88715	0.577018		AT3G17700.1	ATCNGC20,CNBT1,CNGC20	LOC100795955	cyclic nucleotide-binding transporter 1
Glyma.09G236800	1.38045	-0.255683		AT5G39670.1		LOC100791756	Calcium-binding EF-hand family protein
Glyma.13G035100	1.0258	-0.134075		AT1G21550.1		LOC100779760	Calcium-binding EF-hand family protein
Glyma.14G156300	1.91691	0.152633		AT1G21550.1		LOC100500561	Calcium-binding EF-hand family protein
Glyma.15G062400	3.03069	0.981836		AT2G14580.1	ATPRB1,PRB1	LOC100805116	basic pathogenesis-related protein 1
Glyma.15G062500	2.79805	1.10971		AT2G14580.1	ATPRB1,PRB1	LOC100806194	basic pathogenesis-related protein 1
Glyma.15G062700	3.74038	2.718		AT2G14580.1	ATPRB1,PRB1	LOC100807250	basic pathogenesis-related protein 1
Glyma.15G062800	3.84611	-0.880965		AT3G19690.1		LOC100808840	CAP (Cysteine-rich secretory proteins, Antigen 5, and Pathogenesis-related 1 protein) superfamily protein
Glyma.15G172600	1.06395	-0.0341519	2.7.12.2	AT4G29810.1	ATMKK2,MK1,MKK2	LOC100789241	MAP kinase kinase 2
Glyma.16G142500	1.1728	-0.253487		AT3G50770.1	CML41	LOC100500092	calmodulin-like 41
Glyma.16G218300	2.16931	0.494793		AT3G17700.1	ATCNGC20,CNBT1,CNGC20	LOC100782506	cyclic nucleotide-binding transporter 1
Glyma.17G175400	1.47207	0.409658		AT2G15680.1		LOC100802167	Calcium-binding EF-hand family protein
Glyma.18G260700	1.10445	-0.225114		AT5G39670.1		LOC100791253	Calcium-binding EF-hand family protein
