# Supplementary material for: Comparative RNA-Seq Analysis Uncovers a Complex Regulatory Network for Soybean Cyst Nematode Resistance in Wild Soybean (Glycine soja)
Source: Sci Rep. 2017 Aug 29;7:9699. doi: 10.1038/s41598-017-09945-0 (PMC5575055; doi:10.1038/s41598-017-09945-0)
Supplement: Supplementary file 9 — Supplementary Dataset 8 [file 41598_2017_9945_MOESM9_ESM.xlsx]

## Sheet: Sheet1
LRR-RLKs	Gene ID	Position	log2(S54T/S54C)	log2(S67T/S67C)	Best-hit-arabi-name	Arabi-symbol	Functional_description
	Glyma.01G152200,Glyma.01G152300	Chr01:48919905-48923482	2.53521	0	AT3G47580.1		Leucine-rich repeat receptor-like protein kinase family protein
	Glyma.04G190400	Chr04:46109701-46112064	2.79124	1.4809	AT2G31880.1	EVR,SOBIR1	Leucine-rich repeat receptor-like protein kinase family protein
	Glyma.05G170600	Chr05:36089900-36093188	3.29184	1.71889	AT3G47570.1		Leucine-rich repeat receptor-like protein kinase family protein
	Glyma.06G175100	Chr06:14817155-14819471	1.42777	0.513768	AT2G31880.1	EVR,SOBIR1	Leucine-rich repeat receptor-like protein kinase family protein
	Glyma.09G018900	Chr09:1493814-1500407	2.16778	1.11622	AT1G79620.1		Leucine-rich repeat receptor-like protein kinase family protein
	Glyma.11G200300	Chr11:27912362-27931160	1.01164	0.0167005	AT1G06840.1		Leucine-rich repeat receptor-like protein kinase family protein
	Glyma.13G268100	Chr13:37059013-37062538	3.08583	1.62566	AT3G47570.1		Leucine-rich repeat receptor-like protein kinase family protein
	Glyma.18G216800	Chr18:50371767-50388753	1.50252	0.587381	AT5G01950.1		Leucine-rich repeat receptor-like protein kinase family protein
	Glyma.03G165800	Chr03:38051256-38055589	1.50238	0.587246	AT4G08850.1		Leucine-rich repeat receptor-like protein kinase family protein
	Glyma.14G047900	Chr14:3674100-3677682	1.11451	0.156408	AT4G08850.1		Leucine-rich repeat receptor-like protein kinase family protein
	Glyma.16G064100	Chr16:6322033-6325343	1.81278	0.858205	AT4G08850.1		Leucine-rich repeat receptor-like protein kinase family protein
	Glyma.16G064200	Chr16:6333542-6337085	2.14724	1.10248	AT4G08850.1		Leucine-rich repeat receptor-like protein kinase family protein
	Glyma.18G249900	Chr18:53647152-53658342	1.34217	0.424567	AT4G08850.1		Leucine-rich repeat receptor-like protein kinase family protein
	Glyma.18G250500	Chr18:53691917-53695661	1.6146	0.691178	AT4G08850.1		Leucine-rich repeat receptor-like protein kinase family protein
	Glyma.18G250900	Chr18:53725184-53729037	1.16602	0.221592	AT4G08850.1		Leucine-rich repeat receptor-like protein kinase family protein
	Glyma.18G254000	Chr18:54048893-54051956	2.11259	1.07901	AT4G08850.1		Leucine-rich repeat receptor-like protein kinase family protein
	Glyma.18G254300	Chr18:54066241-54069179	3.96419	1.98703	AT4G08850.1		Leucine-rich repeat receptor-like protein kinase family protein
	Glyma.18G254500	Chr18:54082493-54085312	2.51692	1.33166	AT4G08850.1		Leucine-rich repeat receptor-like protein kinase family protein
	Glyma.18G254600	Chr18:54090558-54093835	3.44772	1.78564	AT4G08850.1		Leucine-rich repeat receptor-like protein kinase family protein
	Glyma.05G119500	Chr05:31236890-31244123	2.15423	1.10717	AT4G33430.1	ATBAK1,ATSERK3,BAK1,ELG,RKS10,SERK3	BRI1-associated receptor kinase
	Glyma.05G119600	Chr05:31254729-31262702	1.5184	0.602548	AT4G33430.1	ATBAK1,ATSERK3,BAK1,ELG,RKS10,SERK3	BRI1-associated receptor kinase
	Glyma.07G173100	Chr07:30318029-30323845	1.5034	0.588228	AT1G66150.1	TMK1	transmembrane kinase 1
	Glyma.17G226100	Chr17:38032260-38040867	-1.94401	-0.930645	AT2G26330.1	ER,QRP1	Leucine-rich receptor-like protein kinase family protein
	Glyma.03G034200	Chr03:3989071-3993561	-1.05092	0.730027	AT3G56370.1		Leucine-rich repeat protein kinase family protein
	Glyma.14G197000	Chr14:46197191-46203855	-1.19619	-0.53298	AT5G45840.2		Leucine-rich repeat protein kinase family protein
	Glyma.14G011500	Chr14:868064-871947	-1.64554	-0.251955	AT4G26540.1		Leucine-rich repeat receptor-like protein kinase family protein
	Glyma.14G124700	Chr14:19277951-19281954	-1.27222	-0.399772	AT5G48940.1		Leucine-rich repeat transmembrane protein kinase family protein
RLPs	Gene ID	Position	log2(S54T/S54C)	log2(S67T/S67C)	Best-hit-arabi-name	Arabi-symbol	Functional_description
	Glyma.07G143500	Chr07:17086503-17092348	2.86987	1.52098	AT1G74170.1	AtRLP13,RLP13	receptor like protein 13
	Glyma.16G169100	Chr16:32889007-32936857	1.42093	0.506833	AT2G15080.1	AtRLP19,RLP19	receptor like protein 19
	Glyma.16G169400	Chr16:32943742-32947277	2.26207	1.17764	AT2G15080.1	AtRLP19,RLP19	receptor like protein 19
	Glyma.18G205600	Chr18:48924743-48928156	3.83541	1.93938	AT2G33020.1	AtRLP24,RLP24	receptor like protein 24
	Glyma.16G169500	Chr16:32950485-32953201	2.1542	1.10715	AT3G05650.1	AtRLP32,RLP32	receptor like protein 32
	Glyma.14G173300	Chr14:42855073-42863392	2.43231	1.28233	AT3G05660.1	AtRLP33,RLP33	receptor like protein 33
	Glyma.14G042400	Chr14:3200947-3203310	2.2324	1.1586	AT5G25910.1	AtRLP52,RLP52	receptor like protein 52
	Glyma.14G042700	Chr14:3249590-3252326	1.74696	0.804848	AT1G45616.1	AtRLP6,RLP6	receptor like protein 6
	Glyma.16G169200,Glyma.16G169300	Chr16:32889007-32936857	1.83158	0.873092	AT1G45616.1	AtRLP6,RLP6	receptor like protein 6
	Glyma.01G120000	Chr01:41270984-41274854	3.96259	1.98644	AT1G47890.1	AtRLP7,RLP7	receptor like protein 7
NBS-LRRs	Gene ID	Position	log2(S54T/S54C)	log2(S67T/S67C)	Best-hit-arabi-name	Arabi-symbol	Functional_description
	Glyma.06G264200	Chr06:45167484-45170525	1.32651	0.407631	AT3G44670.2		Disease resistance protein (CC-NBS-LRR class) family
	Glyma.06G265000,Glyma.06G265100	Chr06:45230989-45241408	1.10747	0.147267	AT1G69550.1		Disease resistance protein (CC-NBS-LRR class) family
	Glyma.06G265200	Chr06:45254068-45265744	1.28336	0.359924	AT5G45220.1		disease resistance protein (TIR-NBS-LRR class)
	Glyma.06G265400	Chr06:45287000-45293578	2.30026	1.2018	AT5G17680.1		Disease resistance protein (TIR-NBS-LRR class) family
	Glyma.07G067800,Glyma.07G067900	Chr07:6103438-6111024	1.30359	0.382494	AT4G12010.1		Disease resistance protein (TIR-NBS-LRR class) family
	Glyma.11G153000	Chr11:12273473-12278564	1.01481	0.0212115	AT5G17680.1		Disease resistance protein (TIR-NBS-LRR class) family
	Glyma.12G132200	Chr12:14934826-14945957	1.23973	0.310024	AT5G17680.1		Disease resistance protein (TIR-NBS-LRR class) family
	Glyma.12G135600	Chr12:15835562-15840579	1.9037	0.928809	AT5G17680.1		Disease resistance protein (TIR-NBS-LRR class) family
	Glyma.12G239200	Chr12:39808444-39813180	1.22544	0.293305	AT5G36930.2		Disease resistance protein (TIR-NBS-LRR class) family
	Glyma.16G135200	Chr16:29255740-29266445	1.49328	0.57848	AT5G17680.1		disease resistance protein (TIR-NBS-LRR class), putative
	Glyma.16G137600	Chr16:29468437-29472890	1.78421	0.835288	AT5G17680.1		disease resistance protein (TIR-NBS-LRR class), putative
	Glyma.16G209000	Chr16:36841785-36845498	-1.33021	-0.739764	AT5G36930.2		disease resistance protein (TIR-NBS-LRR class), putative
	Glyma.17G179400	Chr17:19739857-19744911	1.77858	0.830723	AT5G66900.1		disease resistance protein (TIR-NBS-LRR class), putative
	Glyma.17G180000	Chr17:20103624-20108427	3.59438	1.84574	AT5G66900.1		disease resistance protein (TIR-NBS-LRR class), putative
	Glyma.19G054700	Chr19:9126215-9131041	1.17823	0.236626	AT5G36930.2		disease resistance protein (TIR-NBS-LRR class), putative
	Glyma.U032700	scaffold_31:286491-289642	1.22472	0.292448	AT4G36140.1		disease resistance protein (TIR-NBS-LRR class), putative
NB-ARCs	Gene ID	Position	log2(S54T/S54C)	log2(S67T/S67C)	Best-hit-arabi-name	Arabi-symbol	Functional_description
	Glyma.12G218500	Chr12:37820167-37824142	2.06965	1.04939	AT4G10780.1		LRR and NB-ARC domains-containing disease resistance protein
	Glyma.12G011700	Chr12:853111-856650	1.10619	0.145598	AT3G46530.1	RPP13	NB-ARC domain-containing disease resistance protein
	Glyma.18G093300	Chr18:9412309-9415497	1.08192	0.113589	AT3G07040.1	RPM1,RPS3	NB-ARC domain-containing disease resistance protein
	Glyma.U012600	scaffold_21:552718-563091	1.89948	0.925605	AT4G27190.1		NB-ARC domain-containing disease resistance protein
