# Supplementary material for: Comparative RNA-Seq Analysis Uncovers a Complex Regulatory Network for Soybean Cyst Nematode Resistance in Wild Soybean (Glycine soja)
Source: Sci Rep. 2017 Aug 29;7:9699. doi: 10.1038/s41598-017-09945-0 (PMC5575055; doi:10.1038/s41598-017-09945-0)
Supplement: Supplementary file 10 — Supplementary Dataset 9 [file 41598_2017_9945_MOESM10_ESM.xlsx]

## Sheet: Sheet1
RLPs	Gene ID	Position	Log2(S54T/S54C)	Log2(S67T/S67C)	Best-hit-arabi-name	Arabi-symbol	Functional_description
	Glyma.04G127100	Chr04:17126078-17130669	1.04499	0.154966	AT4G23180.1	CRK10,RLK4	cysteine-rich RLK (RECEPTOR-like protein kinase) 10
	Glyma.11G204900	Chr11:28627792-28636235	1.83318	0.158055	AT1G70520.1	CRK2	cysteine-rich RLK (RECEPTOR-like protein kinase) 2
	Glyma.11G206100	Chr11:29021000-29032203	1.06949	0.642135	AT1G70520.1	CRK2	cysteine-rich RLK (RECEPTOR-like protein kinase) 2
	Glyma.11G206700	Chr11:29187482-29194791	1.53417	0.99899	AT1G70520.1	CRK2	cysteine-rich RLK (RECEPTOR-like protein kinase) 2
	Glyma.11G207000	Chr11:29377580-29381371	2.72194	1.24781	AT1G70520.1	CRK2	cysteine-rich RLK (RECEPTOR-like protein kinase) 2
	Glyma.18G141500	Chr18:21917437-21922118	2.24968	1.49329	AT1G70520.1	CRK2	cysteine-rich RLK (RECEPTOR-like protein kinase) 2
	Glyma.18G219700	Chr18:50651671-50656322	4.50519	0.571786	AT4G23310.1	CRK23	cysteine-rich RLK (RECEPTOR-like protein kinase) 23
	Glyma.13G188900	Chr13:30244449-30249368	2.39167	1.17802	AT4G05200.1	CRK25	cysteine-rich RLK (RECEPTOR-like protein kinase) 25
	Glyma.20G139400	Chr20:37856541-37864327	1.51254	0.938419	AT4G05200.1	CRK25	cysteine-rich RLK (RECEPTOR-like protein kinase) 25
	Glyma.20G139500	Chr20:37867098-37871482	1.64913	0.310999	AT4G05200.1	CRK25	cysteine-rich RLK (RECEPTOR-like protein kinase) 25
	Glyma.20G140200	Chr20:37908650-37912452	2.6371	1.89885	AT4G05200.1	CRK25	cysteine-rich RLK (RECEPTOR-like protein kinase) 25
	Glyma.20G140600	Chr20:37938082-37942558	1.79283	0.901319	AT4G05200.1	CRK25	cysteine-rich RLK (RECEPTOR-like protein kinase) 25
	Glyma.09G270400	Chr09:48735990-48740879	-1.62567	0.556782	AT4G05200.1	CRK25	cysteine-rich RLK (RECEPTOR-like protein kinase) 25
	Glyma.20G140400	Chr20:37919699-37923403	-1.0339	0.0893216	AT4G05200.1	CRK25	cysteine-rich RLK (RECEPTOR-like protein kinase) 25
	Glyma.10G253100	Chr10:48074589-48077928	1.52326	0.301574	AT4G38830.1	CRK26	cysteine-rich RLK (RECEPTOR-like protein kinase) 26
	Glyma.10G253200	Chr10:48082773-48104787	1.22836	0.216841	AT4G38830.1	CRK26	cysteine-rich RLK (RECEPTOR-like protein kinase) 26
	Glyma.10G253900	Chr10:48126240-48129669	2.14269	1.04891	AT4G38830.1	CRK26	cysteine-rich RLK (RECEPTOR-like protein kinase) 26
	Glyma.10G253300	Chr10:48082773-48104787	1.6706	0.752065	AT4G21410.1	CRK29	cysteine-rich RLK (RECEPTOR-like protein kinase) 29
	Glyma.18G237900	Chr18:52656633-52660776	2.16127	1.27429	AT4G21410.1	CRK29	cysteine-rich RLK (RECEPTOR-like protein kinase) 29
	Glyma.20G137700	Chr20:37718907-37728897	1.8351	0.653278	AT4G21410.1	CRK29	cysteine-rich RLK (RECEPTOR-like protein kinase) 29
	Glyma.11G205400	Chr11:28805800-28811526	-1.1459	-0.994757	AT1G70530.1	CRK3	cysteine-rich RLK (RECEPTOR-like protein kinase) 3
	Glyma.18G046400	Chr18:4020379-4030143	3.28581	1.50589	AT5G40380.1	CRK42	cysteine-rich RLK (RECEPTOR-like protein kinase) 42
	Glyma.19G005700	Chr19:514038-518599	2.19263	1.02239	AT5G40380.1	CRK42	cysteine-rich RLK (RECEPTOR-like protein kinase) 42
	Glyma.17G226100	Chr17:38032260-38040867	-1.94401	-0.930645	AT2G26330.1	ER,QRP1	Leucine-rich receptor-like protein kinase family protein
	Glyma.04G190400	Chr04:46109701-46112064	2.79124	0.891314	AT2G31880.1	EVR,SOBIR1	Leucine-rich repeat receptor-like protein kinase family protein
	Glyma.01G152200,Glyma.01G152300	Chr01:48919905-48923482	2.53521	0	AT3G47580.1		Leucine-rich repeat receptor-like protein kinase family protein
	Glyma.05G170600	Chr05:36089900-36093188	3.29184	0.421242	AT3G47570.1		Leucine-rich repeat receptor-like protein kinase family protein
	Glyma.06G175100	Chr06:14817155-14819471	1.42777	-0.297822	AT2G31880.1	EVR,SOBIR1	Leucine-rich repeat receptor-like protein kinase family protein
	Glyma.09G018900	Chr09:1493814-1500407	2.16778	1.57939	AT1G79620.1		Leucine-rich repeat receptor-like protein kinase family protein
	Glyma.11G200300	Chr11:27912362-27931160	1.01164	0.480975	AT1G06840.1		Leucine-rich repeat receptor-like protein kinase family protein
	Glyma.13G268100	Chr13:37059013-37062538	3.08583	3.11227	AT3G47570.1		Leucine-rich repeat receptor-like protein kinase family protein
	Glyma.18G216800	Chr18:50371767-50388753	1.50252	0.676028	AT5G01950.1		Leucine-rich repeat receptor-like protein kinase family protein
	Glyma.03G034200	Chr03:3989071-3993561	-1.05092	0.730027	AT3G56370.1		Leucine-rich repeat receptor-like protein kinase family protein
	Glyma.14G197000	Chr14:46197191-46203855	-1.19619	-0.53298	AT5G45840.2		Leucine-rich repeat receptor-like protein kinase family protein
	Glyma.18G254300	Chr18:54066241-54069179	3.96419	0.220472	AT4G08850.1		Leucine-rich repeat receptor-like protein kinase family protein
	Glyma.03G165800	Chr03:38051256-38055589	1.50238	0.525277	AT4G08850.1		Leucine-rich repeat receptor-like protein kinase family protein
	Glyma.14G047900	Chr14:3674100-3677682	1.11451	0.21727	AT4G08850.1		Leucine-rich repeat receptor-like protein kinase family protein
	Glyma.16G064100	Chr16:6322033-6325343	1.81278	0.732252	AT4G08850.1		Leucine-rich repeat receptor-like protein kinase family protein
	Glyma.16G064200	Chr16:6333542-6337085	2.14724	1.42168	AT4G08850.1		Leucine-rich repeat receptor-like protein kinase family protein
	Glyma.18G249900	Chr18:53647152-53658342	1.34217	0.450592	AT4G08850.1		Leucine-rich repeat receptor-like protein kinase family protein
	Glyma.18G250500	Chr18:53691917-53695661	1.6146	0.621239	AT4G08850.1		Leucine-rich repeat receptor-like protein kinase family protein
	Glyma.18G250900	Chr18:53725184-53729037	1.16602	0.146461	AT4G08850.1		Leucine-rich repeat receptor-like protein kinase family protein
	Glyma.18G254000	Chr18:54048893-54051956	2.11259	0.602264	AT4G08850.1		Leucine-rich repeat receptor-like protein kinase family protein
	Glyma.18G254500	Chr18:54082493-54085312	2.51692	3.52654	AT4G08850.1		Leucine-rich repeat receptor-like protein kinase family protein
	Glyma.18G254600	Chr18:54090558-54093835	3.44772	2.97426	AT4G08850.1		Leucine-rich repeat receptor-like protein kinase family protein
	Glyma.14G011500	Chr14:868064-871947	-1.64554	-0.251955	AT4G26540.1		Leucine-rich repeat receptor-like protein kinase family protein
	Glyma.14G124700	Chr14:19277951-19281954	-1.27222	-0.399772	AT5G48940.1		Leucine-rich repeat transmembrane protein kinase family protein
	Glyma.07G135400	Chr07:16041247-16043684	1.13692	-0.0922627	AT2G37710.1	RLK	receptor lectin kinase
	Glyma.14G118800	Chr14:16247987-16257186	2.4135	1.1818	AT4G18250.1		receptor serine/threonine kinase, putative
	Glyma.17G214600	Chr17:36049052-36054871	2.1898	0.896098	AT1G70250.1		receptor serine/threonine kinase, putative
	Glyma.03G090200	Chr03:26849525-26852341	2.30992	0	AT5G60900.1	RLK1	receptor-like protein kinase 1
	Glyma.03G090500	Chr03:26893240-26896056	1.99901	0	AT5G60900.1	RLK1	receptor-like protein kinase 1
	Glyma.13G167000	Chr13:28174906-28181099	2.72497	2.01497	AT5G60900.1	RLK1	receptor-like protein kinase 1
	Glyma.12G240200	Chr12:39891690-39894055	-1.76692	-0.664541	AT5G60900.1	RLK1	receptor-like protein kinase 1
	Glyma.12G196500	Chr12:35755878-35756916	1.16702	0.393394	AT3G22060.1		Receptor-like protein kinase-related family protein
	Glyma.18G152600	Chr18:29114906-29116279	1.95667	1.95635	AT5G48540.1		receptor-like protein kinase-related family protein
	Glyma.01G175000	Chr01:51157054-51161521	-1.29021	-0.592805	AT2G18470.1	PERK4	roline-rich extensin-like receptor kinase 4
	Glyma.11G067200	Chr11:5033164-5037491	-1.09038	-0.425471	AT2G18470.1	PERK4	roline-rich extensin-like receptor kinase 4
	Glyma.07G173100	Chr07:30318029-30323845	1.5034	0.213175	AT1G66150.1	TMK1	transmembrane kinase 1
	Glyma.13G035800	Chr13:11163859-11169153	1.62681	0.63405	AT1G21240.1	WAK3	wall associated kinase 3
	Glyma.14G158600	Chr14:35093613-35097156	3.29526	3.38553	AT1G21240.1	WAK3	wall associated kinase 3
	Glyma.13G035900	Chr13:11177499-11182100	2.7594	1.0553	AT1G21230.1	WAK5	wall associated kinase 5
	Glyma.14G157800	Chr14:34935988-34940634	2.81303	0.79837	AT1G21230.1	WAK5	wall associated kinase 5
	Glyma.14G157900	Chr14:34983930-34997789	1.52045	0.198655	AT1G21230.1	WAK5	wall associated kinase 5
	Glyma.09G027600	Chr09:2248229-2255144	1.17106	0.294248	AT1G16260.2		Wall-associated kinase family protein
	Glyma.08G062700	Chr08:4829861-4832511	1.13116	-0.553803	AT5G48380.1	BIR1	BAK1-interacting receptor-like kinase 1
	Glyma.05G119500	Chr05:31236890-31244123	2.15423	0.802218	AT4G33430.1	ATBAK1,ATSERK3,BAK1,ELG,RKS10,SERK3	BRI1-associated receptor kinase
	Glyma.05G119600	Chr05:31254729-31262702	1.5184	0.328114	AT4G33430.1	ATBAK1,ATSERK3,BAK1,ELG,RKS10,SERK3	BRI1-associated receptor kinase
	Glyma.02G270700	Chr02:45468633-45473722	2.7355	1.00967	AT3G21630.1	CERK1,LYSM RLK1	chitin elicitor receptor kinase 1
	Glyma.15G111300	Chr15:8714066-8721869	-1.46067	-0.836599	AT3G21630.1	CERK1,LYSM RLK1	chitin elicitor receptor kinase 1
Other types of PKs	Gene ID	Position	Log2(S54T/S54C)	Log2(S67T/S67C)	Best-hit-arabi-name	Arabi-symbol	Functional_description
	Glyma.18G038500	Chr18:3099278-3103439	2.06538	0.305555	AT2G28930.3	APK1B,PK1B	protein kinase 1B
	Glyma.16G122100	Chr16:27099992-27103173	-1.01246	-0.336621	AT5G54380.1	THE1	protein kinase family protein
	Glyma.11G196800	Chr11:27106028-27107951	-1.48476	-0.768741	AT2G23770.1		protein kinase family protein / peptidoglycan-binding LysM domain-containing protein
	Glyma.13G351500	Chr13:44056107-44062292	-1.10411	-0.750499	AT3G13690.1		Protein kinase protein with adenine nucleotide alpha hydrolases-like domain
	Glyma.08G044300	Chr08:3507333-3510044	3.00466	0.378499	AT5G38260.1		Protein kinase superfamily protein
	Glyma.01G203500	Chr01:53667258-53670201	1.88974	0.304025	AT5G47070.1		Protein kinase superfamily protein
	Glyma.04G017200	Chr04:1306880-1311976	1.3583	0.475738	AT1G76360.1		Protein kinase superfamily protein
	Glyma.09G116300	Chr09:26912695-26923315	1.37577	0.129622	AT1G18390.2		Protein kinase superfamily protein
	Glyma.09G182200	Chr09:40728384-40735621	1.02083	0.395571	AT1G67000.1		Protein kinase superfamily protein
	Glyma.10G098400	Chr10:17004234-17007423	2.55153	0.29926	AT5G38260.1		Protein kinase superfamily protein
	Glyma.11G039300	Chr11:2799250-2802051	1.14144	0.431268	AT5G47070.1		Protein kinase superfamily protein
	Glyma.14G118700	Chr14:16245386-16247738	2.46322	0.437558	AT1G67000.1		Protein kinase superfamily protein
	Glyma.17G214400	Chr17:35893786-35898072	1.47754	-0.423471	AT5G38260.1		Protein kinase superfamily protein
	Glyma.17G214900	Chr17:36078040-36082306	2.59139	0.743343	AT1G66920.2		Protein kinase superfamily protein
	Glyma.20G119700	Chr20:36240523-36243057	1.96576	3.10814	AT1G25390.1		Protein kinase superfamily protein
	Glyma.04G242900	Chr04:51101593-51108447	-2.8911	-2.99927	AT5G56790.1		Protein kinase superfamily protein
	Glyma.06G120400	Chr06:9786413-9792682	-2.83822	-1.79288	AT5G56790.1		Protein kinase superfamily protein
	Glyma.07G201700	Chr07:37056369-37058572	-1.72732	-0.107548	AT5G46080.1		Protein kinase superfamily protein
	Glyma.08G290200	Chr08:40345837-40351483	-1.20829	-0.204599	AT1G24030.2		Protein kinase superfamily protein
	Glyma.17G066800	Chr17:5166518-5168804	-2.19997	-1.60792	AT1G52540.1		Protein kinase superfamily protein
	Glyma.18G137600	Chr18:20241542-20245317	-1.17492	-1.09555	AT3G59110.1		Protein kinase superfamily protein
	Glyma.20G164200	Chr20:40172632-40178050	-1.38011	-1.72465	AT5G24080.1		Protein kinase superfamily protein
	Glyma.13G094500	Chr13:20961913-20968581	-1.02095	-0.539829	AT5G57610.1		Protein kinase superfamily protein with octicosapeptide/Phox/Bem1p domain
	Glyma.03G054900	Chr03:7467092-7472007	1.70641	0.989619	AT4G27290.1		S-locus lectin protein kinase family protein
	Glyma.04G042500	Chr04:3429720-3432271	1.6616	1.10477	AT2G19130.1		S-locus lectin protein kinase family protein
	Glyma.06G257500	Chr06:44050090-44053834	1.77339	2.23386	AT4G27290.1		S-locus lectin protein kinase family protein
	Glyma.06G262300	Chr06:44955110-44961845	1.47815	0.998462	AT4G27300.1		S-locus lectin protein kinase family protein
	Glyma.08G355000	Chr08:46767744-46770819	2.2377	0.300212	AT2G19130.1		S-locus lectin protein kinase family protein
	Glyma.12G103700	Chr12:9277652-9282811	1.21522	1.28343	AT4G03230.1		S-locus lectin protein kinase family protein
	Glyma.12G143200	Chr12:18578398-18582934	1.76368	0.786165	AT4G27290.1		S-locus lectin protein kinase family protein
	Glyma.12G143900	Chr12:18958347-18961946	1.70843	0.814225	AT4G27290.1		S-locus lectin protein kinase family protein
	Glyma.12G144400	Chr12:19069605-19073594	1.14786	-0.553907	AT4G27290.1		S-locus lectin protein kinase family protein
	Glyma.13G303800	Chr13:40087140-40092605	2.33346	0.391314	AT4G03230.1		S-locus lectin protein kinase family protein
	Glyma.15G221800	Chr15:40112859-40116663	-1.12417	-0.973712	AT4G27290.1		S-locus lectin protein kinase family protein
	Glyma.15G015100	Chr15:1199426-1203165	1.77126	0.504471	AT3G16030.1	CES101	lectin protein kinase family protein
	Glyma.15G161500	Chr15:13776103-13777747	1.62282	0.0440629	AT1G34300.1		lectin protein kinase family protein
	Glyma.03G051100	Chr03:6684295-6686809	-1.44059	-1.42058	AT5G01550.1	LECRKA4.2	lectin receptor kinase a4.1
	Glyma.17G224300	Chr17:37732103-37749171	2.02946	-0.0887244	AT5G10530.1		Concanavalin A-like lectin protein kinase family protein
	Glyma.17G224500	Chr17:37772128-37774621	4.20909	2.16644	AT5G10530.1		Concanavalin A-like lectin protein kinase family protein
	Glyma.05G041300	Chr05:3710745-3712737	-1.24533	-0.531592	AT1G15530.1		Concanavalin A-like lectin protein kinase family protein
	Glyma.01G244200	Chr01:56666150-56668277	1.87298	3.70753	AT1G49820.1	ATMTK,MTK	S-methyl-5-thioribose kinase
	Glyma.08G240400	Chr08:20496299-20505610	-1.01096	-0.84771	AT3G01090.2	AKIN10,KIN10,SNRK1.1	SNF1 kinase homolog 10
	Glyma.13G272300	Chr13:37430793-37435987	-1.01745	-0.629418	AT1G53210.1		sodium/calcium exchanger family protein / calcium-binding EF hand family protein
	Glyma.16G020200	Chr16:1828560-1835982	1.14085	0.443314	AT1G01140.1	CIPK9,PKS6,SnRK3.12	CBL-interacting protein kinase 9
	Glyma.20G138200	Chr20:37765404-37768696	2.09007	0	AT4G23250.1	CRK17,DUF26-21,EMB1290,RKC1	kinases;protein kinases
	Glyma.14G073100	Chr14:6138617-6142249	1.94245	0.981966	AT1G19600.1		pfkB-like carbohydrate kinase family protein
	Glyma.17G251900	Chr17:40641018-40644794	1.20054	0.933905	AT1G19600.1		pfkB-like carbohydrate kinase family protein
	Glyma.15G172600	Chr15:15790964-15800980	1.06395	-0.0341519	AT4G29810.1	ATMKK2,MK1,MKK2	MAP kinase kinase 2
	Glyma.15G048500	Chr15:3826714-3833467	3.4201	0.249145	AT4G08500.1	ARAKIN,ATMEKK1,MAPKKK8,MEKK1	MAPK/ERK kinase kinase 1
	Glyma.05G094400	Chr05:23987217-23988243	-1.08502	-0.970391	AT4G36950.1	MAPKKK21	mitogen-activated protein kinase kinase kinase 21
	Glyma.17G245300	Chr17:40077481-40083196	1.6153	0.580148	AT5G66850.1	MAPKKK5	mitogen-activated protein kinase kinase kinase 5
