# Supplementary material for: Comparative RNA-Seq Analysis Uncovers a Complex Regulatory Network for Soybean Cyst Nematode Resistance in Wild Soybean (Glycine soja)
Source: Sci Rep. 2017 Aug 29;7:9699. doi: 10.1038/s41598-017-09945-0 (PMC5575055; doi:10.1038/s41598-017-09945-0)
Supplement: Supplementary file 11 — Supplementary Dataset 10 [file 41598_2017_9945_MOESM11_ESM.xlsx]

## Sheet: Sheet1
Calcium signaling	Gene ID	Position	Log2(S54T/S54C)	Log2(S67T/S67C)	Best-hit-arabi-name	Arabi-symbol	Functional_description
	Glyma.03G259100	Chr03:45339927-45343041	1.17989	-0.30188	AT2G46600.1		Calcium-binding EF-hand family protein
	Glyma.05G085200	Chr05:15489207-15492400	1.0664	0.248945	AT2G15680.1		Calcium-binding EF-hand family protein
	Glyma.06G255700	Chr06:43660044-43660398	1.93474	1.19308	AT4G27280.1		Calcium-binding EF-hand family protein
	Glyma.06G258000	Chr06:44214666-44215756	2.12554	0.128815	AT4G27280.1		Calcium-binding EF-hand family protein
	Glyma.07G229500	Chr07:40937935-40938757	3.65244	2.49672	AT5G39670.1		Calcium-binding EF-hand family protein
	Glyma.08G053500	Chr08:4137942-4139276	2.27672	1.50232	AT1G18210.1		Calcium-binding EF-hand family protein
	Glyma.09G236800	Chr09:45898703-45899953	1.38045	-0.255683	AT5G39670.1		Calcium-binding EF-hand family protein
	Glyma.12G103600	Chr12:9271703-9272778	1.60105	-0.0343122	AT4G27280.1		Calcium-binding EF-hand family protein
	Glyma.12G142900	Chr12:18503746-18504949	1.13925	0.284549	AT4G27280.1		Calcium-binding EF-hand family protein
	Glyma.12G217700	Chr12:37731636-37732452	1.13911	0.815255	AT4G27280.1		Calcium-binding EF-hand family protein
	Glyma.13G035100	Chr13:10896829-10897959	1.0258	-0.134075	AT1G21550.1		Calcium-binding EF-hand family protein
	Glyma.13G248200	Chr13:35636605-35637937	1.5681	1.0996	AT4G27280.1		Calcium-binding EF-hand family protein
	Glyma.14G082400	Chr14:7146059-7148157	1.1741	0.00367265	AT2G43290.1	MSS3	Calcium-binding EF-hand family protein
	Glyma.14G156300	Chr14:34086438-34087939	1.91691	0.152633	AT1G21550.1		Calcium-binding EF-hand family protein
	Glyma.15G065700	Chr15:4999672-5000833	2.2402	-0.0153633	AT4G27280.1		Calcium-binding EF-hand family protein
	Glyma.17G175400	Chr17:18331355-18332518	1.47207	0.409658	AT2G15680.1		Calcium-binding EF-hand family protein
	Glyma.18G260700	Chr18:54660450-54661757	1.10445	-0.225114	AT5G39670.1		Calcium-binding EF-hand family protein
	Glyma.20G034200	Chr20:4731767-4732678	4.21626	2.01563	AT5G39670.1		Calcium-binding EF-hand family protein
	Glyma.04G064800	Chr04:5381837-5386695	-1.1144	-0.543913	AT4G32060.1		calcium-binding EF hand family protein
	Glyma.13G272300	Chr13:37430793-37435987	-1.01745	-0.629418	AT1G53210.1		calcium-binding EF hand family protein
	Glyma.03G157800	Chr03:37327763-37328788	1.2339	-0.0514366	AT3G22930.1	CML11	calmodulin-like 11
	Glyma.06G034700	Chr06:2694643-2695761	1.64078	0.133194	AT3G50770.1	CML41	calmodulin-like 41
	Glyma.16G142500	Chr16:30104441-30105541	1.1728	-0.253487	AT3G50770.1	CML41	calmodulin-like 41
	Glyma.05G237200	Chr05:41356615-41361074	1.40398	-0.282697	AT1G73805.1		Calmodulin binding protein-like
	Glyma.07G093900	Chr07:8767004-8771560	3.15682	0.781706	AT1G73805.1		Calmodulin binding protein-like
	Glyma.08G044400	Chr08:3511248-3515527	1.15551	-0.268507	AT1G73805.1		Calmodulin binding protein-like
	Glyma.09G182400	Chr09:40745786-40751234	1.47917	-0.112542	AT1G73805.1		Calmodulin binding protein-like
	Glyma.10G148700	Chr10:38414830-38418722	2.53338	0.317484	AT4G25800.2		Calmodulin-binding protein
	Glyma.19G229500	Chr19:48055254-48063147	1.66772	0.297004	AT5G57580.1		Calmodulin-binding protein
	Glyma.11G212100	Chr11:30470249-30473891	2.37792	1.57591	AT3G52870.1		IQ calmodulin-binding motif family protein
	Glyma.18G264100	Chr18:54944253-54947873	1.19069	-0.208278	AT5G39380.1		Plant calmodulin-binding protein-related
	Glyma.05G023500	Chr05:2045416-2048973	-1.07192	0.792181	AT5G39380.1		Plant calmodulin-binding protein-related
	Glyma.11G251900	Chr11:34314108-34322408	1.23926	-0.373211	AT1G67310.1		Calmodulin-binding transcription activator protein with CG-1 and Ankyrin domains
	Glyma.07G004300	Chr07:316143-335104	1.25423	0.592403	AT3G21180.1	ACA9,ATACA9	autoinhibited Ca(2+)-ATPase 9
	Glyma.19G066700	Chr19:18189503-18191090	1.38337	1.048	AT5G17860.1	CAX7	calcium exchanger 7
	Glyma.08G023700	Chr08:1884590-1887532	1.97505	3.89907	AT4G26570.1	ATCBL3,CBL3	calcineurin B-like 3
JA signaling	Gene ID	Position	Log2(S54T/S54C)	Log2(S67T/S67C)	Best-hit-arabi-name	Arabi-symbol	Functional_description
	Glyma.07G006700	Chr07:491732-496064	1.05326	0.817157	AT1G55020.1	ATLOX1,LOX1	lipoxygenase 1
	Glyma.08G189400	Chr08:15193037-15201472	2.86418	0.451489	AT1G55020.1	ATLOX1,LOX1	lipoxygenase 1
	Glyma.10G153900	Chr10:38898357-38904608	1.17418	0.240086	AT1G55020.1	ATLOX1,LOX1	lipoxygenase 1
	Glyma.15G026300	Chr15:2123753-2128104	-1.49869	0.404663	AT1G55020.1	ATLOX1,LOX1	lipoxygenase 1
	Glyma.13G030300	Chr13:9773781-9780355	1.2027	0.100514	AT3G45140.1	ATLOX2,LOX2	lipoxygenase 2
	Glyma.13G109800	Chr13:22363969-22366279	2.38131	0.868707	AT2G06050.1	DDE1,OPR3	oxophytodienoate-reductase 3
	Glyma.17G049900	Chr17:3785987-3788223	1.87417	0.845024	AT2G06050.2	DDE1,OPR3	oxophytodienoate-reductase 3
	Glyma.02G054200	Chr02:4915244-4917897	5.76981	3.01592	AT1G19640.1	JMT	jasmonic acid carboxyl methyltransferase
	Glyma.18G238800	Chr18:52766040-52769552	1.01074	0.48555	AT1G19640.1	JMT	jasmonic acid carboxyl methyltransferase
	Glyma.05G237200	Chr05:41356615-41361074	1.40398	-0.282697	AT1G73805.1		Calmodulin binding protein-like
	Glyma.07G093900	Chr07:8767004-8771560	3.15682	0.781706	AT1G73805.1		Calmodulin binding protein-like
	Glyma.08G044400	Chr08:3511248-3515527	1.15551	-0.268507	AT1G73805.1		Calmodulin binding protein-like
	Glyma.09G182400	Chr09:40745786-40751234	1.47917	-0.112542	AT1G73805.1		Calmodulin binding protein-like
	Glyma.02G009500	Chr02:932320-933067	1.99331	0.803163	AT1G02450.1	NIMIN-1,NIMIN1	NIM1-interacting 1
	Glyma.03G222400	Chr03:42529808-42530598	1.14576	0.888153	AT1G02450.1	NIMIN-1,NIMIN1	NIM1-interacting 1
	Glyma.10G010100	Chr10:954612-955457	3.60641	1.16742	AT1G02450.1	NIMIN-1,NIMIN1	NIM1-interacting 1
	Glyma.15G062400	Chr15:4800587-4801494	3.03069	0.981836	AT2G14580.1	ATPRB1,PRB1	basic pathogenesis-related protein 1
	Glyma.15G062500	Chr15:4806369-4807214	2.79805	1.10971	AT2G14580.1	ATPRB1,PRB1	basic pathogenesis-related protein 1
	Glyma.15G062700	Chr15:4807822-4815112	3.74038	2.718	AT2G14580.1	ATPRB1,PRB1	basic pathogenesis-related protein 1
	Glyma.12G207400	Chr12:36722228-36723134	2.5448	0.835689	AT1G28480.1	GRX480,roxy19	Thioredoxin superfamily protein
	Glyma.13G234500	Chr13:34514242-34515302	1.37319	0.348287	AT1G28480.1	GRX480,roxy19	Thioredoxin superfamily protein
	Glyma.15G078600	Chr15:6035649-6037148	1.2822	0.79138	AT1G28480.1	GRX480,roxy19	Thioredoxin superfamily protein
	Glyma.04G013800	Chr04:1039832-1041793	1.60361	1.95332	AT1G19180.1	JAZ1,TIFY10A	jasmonate-zim-domain protein 1
	Glyma.09G071600	Chr09:7366509-7369241	1.16097	0.577934	AT1G19180.1	JAZ1,TIFY10A	jasmonate-zim-domain protein 1
	Glyma.11G038600	Chr11:2759948-2761506	1.9156	1.01983	AT1G19180.2	JAZ1,TIFY10A	jasmonate-zim-domain protein 1
	Glyma.13G112000	Chr13:22541685-22545311	1.82288	0.931771	AT1G19180.1	JAZ1,TIFY10A	jasmonate-zim-domain protein 1
	Glyma.07G041400	Chr07:3455607-3460667	1.22289	0.594101	AT1G72450.1	JAZ6,TIFY11B	jasmonate-zim-domain protein 6
	Glyma.16G010000	Chr16:893310-896396	1.71768	0.782013	AT1G72450.1	JAZ6,TIFY11B	jasmonate-zim-domain protein 6
	Glyma.08G096500	Chr08:7396887-7399006	1.42867	1.74224	AT1G30135.1	JAZ8,TIFY5A	jasmonate-zim-domain protein 8
	Glyma.07G071000	Chr07:6464645-6470484	1.61779	0.537254	AT1G63650.3	ATMYC-2,EGL1,EGL3	basic helix-loop-helix (bHLH) DNA-binding superfamily protein
	Glyma.07G071000	Chr07:6464645-6470484	1.61779	0.537254	AT1G63650.3	ATMYC-2,EGL1,EGL3	basic helix-loop-helix (bHLH) DNA-binding superfamily protein
	Glyma.10G005400	Chr10:545268-550554	2.52387	1.11543	AT5G46050.1	ATPTR3,PTR3	peptide transporter 3
	Glyma.19G167000	Chr19:42811009-42814859	-3.02665	-2.32603	AT5G46050.1	ATPTR3,PTR3	peptide transporter 3
GA+ET signaling	Gene ID	Position	Log2(S54T/S54C)	Log2(S67T/S67C)	Best-hit-arabi-name	Arabi-symbol	Functional_description
	Glyma.10G241100	Chr10:46961499-46963113	-1.03124	-0.68474	AT5G51810.1	AT2353,ATGA20OX2,GA20OX2	gibberellin 20 oxidase 2
	Glyma.20G153400	Chr20:39233664-39235927	-1.63941	-0.885436	AT5G51810.1	AT2353,ATGA20OX2,GA20OX2	gibberellin 20 oxidase 2
	Glyma.13G218200	Chr13:33140498-33142514	1.4928	0.45372	AT1G30040.1	ATGA2OX2,GA2OX2	gibberellin 2-oxidase
	Glyma.15G093900	Chr15:7301955-7304401	1.03498	0.457721	AT1G30040.1	ATGA2OX2,GA2OX2	gibberellin 2-oxidase
	Glyma.02G010100	Chr02:960153-964560	-1.29207	-1.013	AT1G02400.1	ATGA2OX4,ATGA2OX6,DTA1,GA2OX6	gibberellin 2-oxidase 6
	Glyma.03G221600	Chr03:42466463-42471412	-1.39945	-0.268554	AT1G02400.1	ATGA2OX4,ATGA2OX6,DTA1,GA2OX6	gibberellin 2-oxidase 6
	Glyma.13G361700	Chr13:44856119-44858325	-1.33588	-0.947967	AT1G15550.1	ATGA3OX1,GA3OX1,GA4	gibberellin 3-oxidase 1
	Glyma.14G087200	Chr14:7799539-7801416	-1.11301	-0.297167	AT5G59845.1		Gibberellin-regulated family protein
	Glyma.14G215600	Chr14:48014634-48016054	-1.65349	0.375171	AT1G74670.1		Gibberellin-regulated family protein
	Glyma.17G237100	Chr17:39245180-39246950	-1.18902	-0.719018	AT5G59845.1		Gibberellin-regulated family protein
	Glyma.02G268200	Chr02:45277439-45279284	1.39044	0.516991	AT1G05010.1	ACO4,EAT1,EFE	ethylene-forming enzyme
	Glyma.14G049000,Glyma.14G049200	Chr14:3800977-3809714	1.77807	0.66186	AT1G05010.1	ACO4,EAT1,EFE	ethylene-forming enzyme
	Glyma.05G222400	Chr05:40175191-40177137	2.96424	1.6783	AT2G19590.1	ACO1,ATACO1	ACC oxidase 1
	Glyma.16G032200	Chr16:3050718-3054820	2.21601	0.796415	AT3G61510.1	ACS1,AT-ACS1	ACC synthase 1
	Glyma.01G213700	Chr01:54486993-54489957	-1.92333	-1.09611	AT1G62960.1	ACS10	ACC synthase 10
	Glyma.11G028200	Chr11:2023319-2026136	-1.60145	0.666856	AT1G62960.1	ACS10	ACC synthase 10
	Glyma.10G007000	Chr10:687090-688165	2.23381	0.233705	AT3G23240.1	ATERF1,ERF1	ethylene response factor 1
	Glyma.11G036500	Chr11:2629635-2631289	1.66971	0.333132	AT4G17500.1	ATERF-1,ERF-1	ethylene responsive element binding factor 1
	Glyma.03G111700	Chr03:31704855-31705918	2.24759	0.553203	AT2G44840.1	ATERF13,EREBP,ERF13	ethylene-responsive element binding factor 13
	Glyma.03G112700	Chr03:31930424-31931607	2.04853	0.924388	AT2G44840.1	ATERF13,EREBP,ERF13	ethylene-responsive element binding factor 13
	Glyma.15G152000	Chr15:12592654-12594969	1.00429	0.591927	AT3G16770.1	ATEBP,EBP,ERF72,RAP2.3	ethylene-responsive element binding protein
	Glyma.02G257700	Chr02:44423023-44426882	1.10981	0.400493	AT3G11180.1		2-oxoglutarate (2OG) and Fe(II)-dependent oxygenase superfamily protein
	Glyma.03G057100	Chr03:8001161-8005390	3.12912	4.35403	AT5G05600.1		2-oxoglutarate (2OG) and Fe(II)-dependent oxygenase superfamily protein
	Glyma.03G187900	Chr03:39902223-39905432	1.73014	0.0335117	AT2G36690.1		2-oxoglutarate (2OG) and Fe(II)-dependent oxygenase superfamily protein
	Glyma.04G227900	Chr04:49711250-49720745	2.39978	1.65263	AT5G24530.1	DMR6	2-oxoglutarate (2OG) and Fe(II)-dependent oxygenase superfamily protein
	Glyma.06G137000	Chr06:11215928-11224998	2.54528	1.54546	AT5G24530.1	DMR6	2-oxoglutarate (2OG) and Fe(II)-dependent oxygenase superfamily protein
	Glyma.07G048600	Chr07:4123805-4139591	4.23346	1.13642	AT4G10490.1		2-oxoglutarate (2OG) and Fe(II)-dependent oxygenase superfamily protein
	Glyma.09G107100	Chr09:20134471-20135941	2.08343	1.20135	AT5G05600.1		2-oxoglutarate (2OG) and Fe(II)-dependent oxygenase superfamily protein
	Glyma.14G058700	Chr14:4739551-4743290	1.94892	1.05432	AT5G05600.1		2-oxoglutarate (2OG) and Fe(II)-dependent oxygenase superfamily protein
	Glyma.16G017500	Chr16:1553688-1556564	4.34885	0.801157	AT4G10490.1		2-oxoglutarate (2OG) and Fe(II)-dependent oxygenase superfamily protein
	Glyma.18G273200	Chr18:55594616-55598871	1.35449	0.414837	AT5G24530.1	DMR6	2-oxoglutarate (2OG) and Fe(II)-dependent oxygenase superfamily protein
	Glyma.04G245900	Chr04:51349846-51351751	-1.01434	-0.706391	AT1G77330.1		2-oxoglutarate (2OG) and Fe(II)-dependent oxygenase superfamily protein
	Glyma.08G208500	Chr08:16889243-16891282	-2.03978	-1.57203	AT1G52790.1		2-oxoglutarate (2OG) and Fe(II)-dependent oxygenase superfamily protein
	Glyma.10G092800	Chr10:12983544-12986150	-1.42834	-0.887019	AT1G52790.1		2-oxoglutarate (2OG) and Fe(II)-dependent oxygenase superfamily protein
	Glyma.19G034000	Chr19:4429923-4438657	-2.04873	-3.57302	AT5G24530.1	DMR6	2-oxoglutarate (2OG) and Fe(II)-dependent oxygenase superfamily protein
	Glyma.19G133300	Chr19:39448888-39451319	-1.04249	-0.951776	AT1G52820.1		2-oxoglutarate (2OG) and Fe(II)-dependent oxygenase superfamily protein
	Glyma.20G154300	Chr20:39327139-39328733	-1.28058	-2.51933	AT5G51880.1		2-oxoglutarate (2OG) and Fe(II)-dependent oxygenase superfamily protein
