# Supplementary material for: Comparative RNA-Seq Analysis Uncovers a Complex Regulatory Network for Soybean Cyst Nematode Resistance in Wild Soybean (Glycine soja)
Source: Sci Rep. 2017 Aug 29;7:9699. doi: 10.1038/s41598-017-09945-0 (PMC5575055; doi:10.1038/s41598-017-09945-0)
Supplement: Supplementary file 12 — Supplementary Dataset 11 [file 41598_2017_9945_MOESM12_ESM.xlsx]

## Sheet: Sheet1
WRKY TFs	Gene ID	Position	Log2(S54T/S54C)	Log2(S67T/S67C)	Best-hit-arabi-name	Arabi-symbol	Functional_description
	Glyma.07G238000	Chr07:41926438-41929460	1.22639	0.23306	AT2G47260.1	ATWRKY23,WRKY23	WRKY DNA-binding protein 23
	Glyma.19G217800	Chr19:47056410-47058390	1.07993	0.799836	AT2G47260.1	ATWRKY23,WRKY23	WRKY DNA-binding protein 23
	Glyma.08G082400	Chr08:6229163-6231818	1.09925	0.362446	AT4G18170.1	ATWRKY28,WRKY28	WRKY DNA-binding protein 28
	Glyma.06G125600	Chr06:10247992-10250167	1.10094	0.496188	AT5G24110.1	ATWRKY30,WRKY30	WRKY DNA-binding protein 30
	Glyma.06G061900	Chr06:4653699-4666752	1.7521	0.294425	AT1G80840.1	ATWRKY40,WRKY40	WRKY DNA-binding protein 40
	Glyma.07G023300	Chr07:1772170-1774607	1.12947	0.0319655	AT1G80840.1	ATWRKY40,WRKY40	WRKY DNA-binding protein 40
	Glyma.13G370100	Chr13:45564564-45566732	3.28258	0.603287	AT1G80840.1	ATWRKY40,WRKY40	WRKY DNA-binding protein 40
	Glyma.14G102900	Chr14:10260320-10263053	5.25746	3.67871	AT1G80840.1	ATWRKY40,WRKY40	WRKY DNA-binding protein 40
	Glyma.14G103100	Chr14:10336669-10338523	5.00607	1.20578	AT1G80840.1	ATWRKY40,WRKY40	WRKY DNA-binding protein 40
	Glyma.17G222300	Chr17:37512570-37514905	3.63207	0.962431	AT1G80840.1	ATWRKY40,WRKY40	WRKY DNA-binding protein 40
	Glyma.17G222500	Chr17:37539828-37542155	4.51642	1.14358	AT1G80840.1	ATWRKY40,WRKY40	WRKY DNA-binding protein 40
	Glyma.04G054200	Chr04:4398610-4400023	2.65639	1.43616	AT5G26170.1	ATWRKY50,WRKY50	WRKY DNA-binding protein 50
	Glyma.17G224800	Chr17:37790964-37792528	2.41904	0.654081	AT5G26170.1	ATWRKY50,WRKY50	WRKY DNA-binding protein 50
	Glyma.04G218700	Chr04:48971779-48974496	1.96237	0.653015	AT5G64810.1	ATWRKY51,WRKY51	WRKY DNA-binding protein 51
	Glyma.05G184500	Chr05:37142868-37146009	2.06018	0.526997	AT5G64810.1	ATWRKY51,WRKY51	WRKY DNA-binding protein 51
	Glyma.06G147100	Chr06:11987431-11990961	2.01886	0.70251	AT5G64810.1	ATWRKY51,WRKY51	WRKY DNA-binding protein 51
	Glyma.08G142400	Chr08:10843432-10846761	2.11364	0.167148	AT5G64810.1	ATWRKY51,WRKY51	WRKY DNA-binding protein 51
	Glyma.03G002300	Chr03:225253-226405	2.72984	0.471479	AT1G66550.2	ATWRKY67,WRKY67	WRKY DNA-binding protein 67
	Glyma.04G223300	Chr04:49386504-49389183	1.81481	-0.014122	AT3G56400.1	ATWRKY70,WRKY70	WRKY DNA-binding protein 70
	Glyma.06G142000	Chr06:11559877-11562766	1.49402	-0.0243791	AT3G56400.1	ATWRKY70,WRKY70	WRKY DNA-binding protein 70
	Glyma.09G274000	Chr09:49008544-49010574	1.80863	0.495086	AT3G56400.1	ATWRKY70,WRKY70	WRKY DNA-binding protein 70
	Glyma.13G267500	Chr13:37017786-37021076	1.73037	0.786432	AT3G56400.1	ATWRKY70,WRKY70	WRKY DNA-binding protein 70
	Glyma.13G267600	Chr13:37023381-37025724	2.68705	1.43953	AT3G56400.1	ATWRKY70,WRKY70	WRKY DNA-binding protein 70
	Glyma.13G267700	Chr13:37028459-37037560	1.85514	-0.110807	AT3G56400.1	ATWRKY70,WRKY70	WRKY DNA-binding protein 70
	Glyma.16G219800	Chr16:37703369-37704829	2.16837	1.00024	AT3G56400.1	ATWRKY70,WRKY70	WRKY DNA-binding protein 70
	Glyma.18G213200	Chr18:50013377-50015386	2.09693	0.784357	AT3G56400.1	ATWRKY70,WRKY70	WRKY DNA-binding protein 70
	Glyma.16G054400	Chr16:5336880-5339714	1.13597	0.684192	AT5G13080.1	ATWRKY75,WRKY75	WRKY DNA-binding protein 75
	Glyma.19G094100	Chr19:33279311-33281763	1.67561	0.21949	AT5G13080.1	ATWRKY75,WRKY75	WRKY DNA-binding protein 75
	Glyma.06G307700	Chr06:49642765-49646262	1.07532	0.156289	AT1G62300.1	ATWRKY6,WRKY6	WRKY family transcription factor
	Glyma.08G021900	Chr08:1762686-1764910	1.25939	-1.03692	AT4G23810.1	ATWRKY53,WRKY53	WRKY family transcription factor
	Glyma.10G138300	Chr10:37190397-37195460	1.82288	0.6489	AT4G04450.1	AtWRKY42,WRKY42	WRKY family transcription factor
	Glyma.16G026400	Chr16:2563163-2566407	1.31434	-0.320893	AT4G11070.1	AtWRKY41,WRKY41	WRKY family transcription factor
	Glyma.19G254800	Chr19:49949238-49952046	1.37411	-0.0293675	AT4G11070.1	AtWRKY41,WRKY41	WRKY family transcription factor
NAC TFs	Gene ID	Position	Log2(S54T/S54C)	Log2(S67T/S67C)	Best-hit-arabi-name	Arabi-symbol	Functional_description
	Glyma.03G197900	Chr03:40721163-40723468	2.92123	1.02538	AT5G22380.1	anac090,NAC090	NAC domain containing protein 90
	Glyma.05G113000	Chr05:29996332-29999120	1.77264	1.09397	AT4G17980.1	anac071,NAC071	NAC domain containing protein 71
	Glyma.07G047900	Chr07:4016418-4019905	2.02802	0.59699	AT3G49530.1	ANAC062,NAC062,NTL6	NAC domain containing protein 62
	Glyma.07G048100	Chr07:4042092-4044551	1.78149	0.145671	AT4G35580.2	NTL9	NAC transcription factor-like 9
	Glyma.07G229100	Chr07:40913720-40915908	1.65517	0.601471	AT1G69490.1	ANAC029,ATNAP,NAP	NAC-like, activated by AP3/PI
	Glyma.08G301100	Chr08:41913159-41916084	1.24723	0.241295	AT1G26870.1	ANAC009,FEZ	NAC (No Apical Meristem) domain transcriptional regulator superfamily protein
	Glyma.11G096600	Chr11:7361788-7364386	1.41896	-0.0425892	AT2G17040.1	anac036,NAC036	NAC domain containing protein 36
	Glyma.11G212400	Chr11:30521508-30526668	1.08946	0.320206	AT1G65910.1	anac028,NAC028	NAC domain containing protein 28
	Glyma.12G022700	Chr12:1660692-1663004	1.64716	0.355949	AT2G17040.1	anac036,NAC036	NAC domain containing protein 36
	Glyma.14G030700	Chr14:2226405-2230206	1.98422	0.285863	AT2G43000.1	anac042,NAC042	NAC domain containing protein 42
	Glyma.16G069300	Chr16:6914904-6920531	1.33177	0.0150808	AT5G14490.1	anac085,NAC085	NAC domain containing protein 85
	Glyma.17G154100	Chr17:12962458-12965411	2.30079	1.29829	AT4G17980.1	anac071,NAC071	NAC domain containing protein 71
	Glyma.18G043900	Chr18:3767586-3772179	1.20307	-0.123794	AT1G65910.1	anac028,NAC028	NAC domain containing protein 28
	Glyma.05G234200	Chr05:41133562-41137142	-1.13171	-0.938131	AT3G18400.1	anac058,NAC058	NAC domain containing protein 58
	Glyma.09G235700	Chr09:45833116-45837361	-1.24379	-0.894268	AT5G61430.1	ANAC100,ATNAC5,NAC100	NAC domain containing protein 100
	Glyma.12G221500	Chr12:38083561-38085675	-1.07373	-0.322575	AT3G15500.1	ANAC055,ATNAC3,NAC055,NAC3	NAC domain containing protein 3
	Glyma.19G165600	Chr19:42649392-42657126	-1.20424	-0.429325	AT4G28530.1	anac074,NAC074	NAC domain containing protein 74
	Glyma.19G180300	Chr19:43905105-43907015	-1.16199	0.154054	AT1G69490.1	ANAC029,ATNAP,NAP	NAC-like, activated by AP3/PI
MYB TFs	Gene ID	Position	Log2(S54T/S54C)	Log2(S67T/S67C)	Best-hit-arabi-name	Arabi-symbol	Functional_description
	Glyma.01G233400	Chr01:55974988-55977220	1.27391	1.15721	AT5G16770.2	AtMYB9,MYB9	myb domain protein 9
	Glyma.02G005600	Chr02:604824-607323	1.85777	0.345692	AT3G23250.1	ATMYB15,ATY19,MYB15	myb domain protein 15
	Glyma.03G163100	Chr03:37800043-37802018	3.56617	2.32343	AT3G23250.1	ATMYB15,ATY19,MYB15	myb domain protein 15
	Glyma.03G250600	Chr03:44634083-44635415	2.04355	0.524234	AT3G23250.1	ATMYB15,ATY19,MYB15	myb domain protein 15
	Glyma.06G299900	Chr06:48860249-48861922	4.59122	0.606791	AT2G31180.1	ATMYB14,MYB14,MYB14AT	myb domain protein 14
	Glyma.06G300100	Chr06:48890857-48892413	1.28582	0.754599	AT2G31180.1	ATMYB14,MYB14,MYB14AT	myb domain protein 14
	Glyma.07G235900	Chr07:41767739-41770046	1.19434	0.184254	AT3G06490.1	AtMYB108,BOS1,MYB108	myb domain protein 108
	Glyma.09G032100	Chr09:2673508-2675937	1.08196	0.293605	AT5G49620.1	AtMYB78,MYB78	myb domain protein 78
	Glyma.10G010300	Chr10:975999-977159	1.43704	-0.256786	AT5G49620.1	AtMYB78,MYB78	myb domain protein 78
	Glyma.10G165800	Chr10:40000728-40002312	4.61681	3.51174	AT3G23250.1	ATMYB15,ATY19,MYB15	myb domain protein 15
	Glyma.12G104800	Chr12:9503858-9505287	1.35156	-0.183249	AT2G31180.1	ATMYB14,MYB14,MYB14AT	myb domain protein 14
	Glyma.12G105400	Chr12:9596817-9598422	2.55116	0.435416	AT5G16770.2	AtMYB9,MYB9	myb domain protein 9
	Glyma.19G164600	Chr19:42545263-42547478	3.00258	3.16938	AT3G23250.1	ATMYB15,ATY19,MYB15	myb domain protein 15
	Glyma.19G218800	Chr19:47123223-47125680	1.72003	-0.149186	AT2G47190.1	ATMYB2,MYB2	myb domain protein 2
	Glyma.19G219000	Chr19:47132172-47133887	1.88785	0.86867	AT1G48000.1	AtMYB112,MYB112	myb domain protein 112
	Glyma.19G264200	Chr19:50731444-50733768	1.29023	0.778316	AT5G49620.1	AtMYB78,MYB78	myb domain protein 78
	Glyma.20G082300	Chr20:30973413-30975591	1.21593	0.403394	AT4G13480.1	AtMYB79,MYB79	myb domain protein 79
	Glyma.01G003000	Chr01:363182-365184	-1.36514	-0.615522	AT5G56840.1		myb-like transcription factor family protein
	Glyma.01G222200	Chr01:55106454-55108776	-1.04775	0.128269	AT1G63910.1	AtMYB103,MYB103	myb domain protein 103
	Glyma.02G006800	Chr02:713899-716175	-1.23455	-0.680064	AT1G09540.1	ATMYB61,MYB61	myb domain protein 61
	Glyma.02G098800	Chr02:9169019-9171899	-1.11085	-0.584679	AT1G25550.1		myb-like transcription factor family protein
	Glyma.04G051000	Chr04:4142877-4145133	-2.2644	-2.16103	AT5G56840.1		myb-like transcription factor family protein
	Glyma.04G187300	Chr04:45788983-45791082	-1.66882	0.333234	AT5G26660.1	ATMYB86,MYB86	myb domain protein 86
	Glyma.05G040700	Chr05:3670312-3672199	-1.01106	0.32105	AT5G26660.1	ATMYB86,MYB86	myb domain protein 86
	Glyma.05G211200	Chr05:39282663-39285593	-1.44155	0.189366	AT1G63910.1	AtMYB103,MYB103	myb domain protein 103
	Glyma.08G017600	Chr08:1417054-1420063	-1.88418	-0.430628	AT1G63910.1	AtMYB103,MYB103	myb domain protein 103
	Glyma.08G293300	Chr08:40840729-40842119	-1.29002	-0.992057	AT1G70000.2		myb-like transcription factor family protein
	Glyma.10G139000	Chr10:37289713-37292119	-1.2886	-0.238472	AT1G09540.1	ATMYB61,MYB61	myb domain protein 61
	Glyma.10G191000	Chr10:42383060-42384608	-2.16456	-1.83215	AT3G24310.1	ATMYB71,MYB305	myb domain protein 305
	Glyma.17G133800	Chr17:10773368-10778333	-1.09252	0.041919	AT4G12350.1	AtMYB42,MYB42	myb domain protein 42
	Glyma.20G090700	Chr20:33349981-33352200	-1.29279	-0.3895	AT1G09540.1	ATMYB61,MYB61	myb domain protein 61
