# Supplementary material for: Comparative RNA-Seq Analysis Uncovers a Complex Regulatory Network for Soybean Cyst Nematode Resistance in Wild Soybean (Glycine soja)
Source: Sci Rep. 2017 Aug 29;7:9699. doi: 10.1038/s41598-017-09945-0 (PMC5575055; doi:10.1038/s41598-017-09945-0)
Supplement: Supplementary file 13 — Supplementary Dataset 12 [file 41598_2017_9945_MOESM13_ESM.xlsx]

## Sheet: Sheet1
Cell wall related	Gene ID	Position	Log2(S54T/S54C)	Log2(S67T/S67C)	Best-hit-arabi-name	Arabi-symbol	Functional_description
	Glyma.09G051100	Chr09:4454514-4461881	-1.01838	-0.127412	AT5G44030.1	CESA4,IRX5,NWS2	cellulose synthase A4
	Glyma.04G142700	Chr04:24964359-24969309	-1.76983	-0.0433083	AT5G17420.1	ATCESA7,CESA7,IRX3,MUR10	Cellulose synthase family protein
	Glyma.06G225400	Chr06:31081544-31086939	-1.83276	-0.251187	AT5G17420.1	ATCESA7,CESA7,IRX3,MUR10	Cellulose synthase family protein
	Glyma.08G117500	Chr08:9065032-9071774	-1.57843	-0.547902	AT4G18780.1	ATCESA8,CESA8,IRX1,LEW2	cellulose synthase family protein
	Glyma.13G174300	Chr13:28844972-28849367	1.93196	-0.413827	AT4G24000.1	ATCSLG2,CSLG2	cellulose synthase like G2
	Glyma.02G009300	Chr02:913656-916309	2.70085	1.95957	AT1G02460.1		Pectin lyase-like superfamily protein
	Glyma.10G010000	Chr10:935106-937794	1.31648	0.55716	AT1G02460.1		Pectin lyase-like superfamily protein
	Glyma.05G005800	Chr05:508287-512615	-2.27984	-0.479431	AT5G14650.1		Pectin lyase-like superfamily protein
	Glyma.05G114000	Chr05:30173155-30176087	-1.12914	0.39981	AT3G27400.1		Pectin lyase-like superfamily protein
	Glyma.19G006200	Chr19:590762-595425	-1.01553	0.681227	AT5G14650.1		Pectin lyase-like superfamily protein
	Glyma.19G053800	Chr19:8832960-8836400	-1.44316	0.182661	AT3G27400.1		Pectin lyase-like superfamily protein
	Glyma.18G012200	Chr18:858068-860478	-1.26137	0.506527	AT1G67750.1		Pectate lyase family protein
	Glyma.18G012300	Chr18:868322-870618	-1.76542	-0.49543	AT1G67750.1		Pectate lyase family protein
	Glyma.16G107500	Chr16:21829350-21833873	-1.68619	-0.479122	AT4G19420.1		Pectinacetylesterase family protein
	Glyma.16G107600	Chr16:21879440-21884104	-1.0395	-1.19476	AT4G19420.1		Pectinacetylesterase family protein
	Glyma.16G106200	Chr16:21463299-21469532	3.70226	2.68571	AT2G34930.1	Non-specific serine/threonine protein kinase / Threonine-specific protein kinase // Polygalacturonase / Pectinase	disease resistance family protein / LRR family protein
	Glyma.16G170900	Chr16:33135635-33140108	1.54644	-1.91896	AT2G34930.1	Non-specific serine/threonine protein kinase / Threonine-specific protein kinase // Polygalacturonase / Pectinase	disease resistance family protein / LRR family protein
	Glyma.16G172300	Chr16:33293908-33298200	3.16164	0	AT2G34930.1	Non-specific serine/threonine protein kinase / Threonine-specific protein kinase // Polygalacturonase / Pectinase	disease resistance family protein / LRR family protein
	Glyma.03G215800	Chr03:42010249-42012819	1.22937	0.295523	AT4G02330.1	ATPMEPCRB	Plant invertase/pectin methylesterase inhibitor superfamily
	Glyma.13G115300	Chr13:22882010-22885343	1.02621	0.961477	AT2G26440.1		Plant invertase/pectin methylesterase inhibitor superfamily
	Glyma.19G212300	Chr19:46595977-46598353	1.45062	-0.0129062	AT4G02330.1	ATPMEPCRB	Plant invertase/pectin methylesterase inhibitor superfamily
	Glyma.08G044000	Chr08:3474222-3477593	-1.06459	-1.02899	AT1G23200.1		Plant invertase/pectin methylesterase inhibitor superfamily
	Glyma.05G068800	Chr05:7117938-7118829	1.2124	0.714545	AT5G38610.1		Plant invertase/pectin methylesterase inhibitor superfamily protein
	Glyma.17G151500	Chr17:12625705-12626691	1.56825	1.48157	AT5G38610.1		Plant invertase/pectin methylesterase inhibitor superfamily protein
	Glyma.09G072700	Chr09:7619131-7620402	-1.68519	-0.778124	AT5G20740.1		Plant invertase/pectin methylesterase inhibitor superfamily protein
	Glyma.02G068900	Chr02:6051751-6053558	-2.5425	-0.248121	AT5G13870.1	EXGT-A4,XTH5	xyloglucan endotransglucosylase/hydrolase 5
	Glyma.11G193600	Chr11:26698650-26701107	-1.4722	-0.488338	AT2G36870.1	XTH32	xyloglucan endotransglucosylase/hydrolase 32
	Glyma.12G080100	Chr12:6295518-6298314	-1.25814	-0.60784	AT2G36870.1	XTH32	xyloglucan endotransglucosylase/hydrolase 32
	Glyma.16G045100	Chr16:4276763-4278580	-1.08676	-0.474791	AT5G13870.1	EXGT-A4,XTH5	xyloglucan endotransglucosylase/hydrolase 5
	Glyma.16G150300	Chr16:31069485-31071364	-1.17621	-0.266261	AT5G13870.1	EXGT-A4,XTH5	xyloglucan endotransglucosylase/hydrolase 5
	Glyma.19G184900	Chr19:44362159-44364929	-1.13281	-0.216436	AT2G36870.1	XTH32	xyloglucan endotransglucosylase/hydrolase 32
	Glyma.06G246400	Chr06:41635534-41638780	-2.31147	0.19455	AT3G15370.1	ATEXP12,ATEXPA12,ATHEXP ALPHA 1.24,EXP12,EXPA12	expansin 12
	Glyma.18G260900	Chr18:54674590-54677015	1.47332	0.436549	AT1G69530.2	AT-EXP1,ATEXP1,ATEXPA1,ATHEXP ALPHA 1.2,EXP1,EXPA1	expansin A1
	Glyma.03G225900	Chr03:42809756-42811692	-2.68606	-0.246657	AT4G01630.1	ATEXP17,ATEXPA17,ATHEXP ALPHA 1.13,EXPA17	expansin A17
	Glyma.10G140200	Chr10:37359803-37361404	-1.30709	0.325341	AT4G01630.1	ATEXP17,ATEXPA17,ATHEXP ALPHA 1.13,EXPA17	expansin A17
	Glyma.19G222900	Chr19:47514352-47515583	-1.57621	-0.205441	AT4G01630.1	ATEXP17,ATEXPA17,ATHEXP ALPHA 1.13,EXPA17	expansin A17
	Glyma.17G147500	Chr17:12150626-12153374	2.37579	0.794664	AT4G17030.1	AT-EXPR,ATEXLB1,ATEXPR1,ATHEXP BETA 3.1,EXLB1,EXPR	expansin-like B1
	Glyma.11G038300	Chr11:2735773-2738084	-1.18558	-0.980188	AT4G17030.1	AT-EXPR,ATEXLB1,ATEXPR1,ATHEXP BETA 3.1,EXLB1,EXPR	expansin-like B1
	Glyma.08G287400	Chr08:39797412-39798965	-1.4344	-0.238432	AT1G70370.1	PG2	polygalacturonase 2
	Glyma.08G079100	Chr08:6026186-6027296	1.16664	-0.467406	AT5G06860.1	ATPGIP1,PGIP1	polygalacturonase inhibiting protein 1
	Glyma.08G079200	Chr08:6028604-6029926	1.3144	0.428111	AT5G06860.1	ATPGIP1,PGIP1	polygalacturonase inhibiting protein 1
	Glyma.13G035800	Chr13:11163859-11169153	1.62681	0.63405	AT1G21240.1	WAK3	wall associated kinase 3
	Glyma.14G158600	Chr14:35093613-35097156	3.29526	3.38553	AT1G21240.1	WAK3	wall associated kinase 3
	Glyma.13G035900	Chr13:11177499-11182100	2.7594	1.0553	AT1G21230.1	WAK5	wall associated kinase 5
	Glyma.14G157800	Chr14:34935988-34940634	2.81303	0.79837	AT1G21230.1	WAK5	wall associated kinase 5
	Glyma.14G157900	Chr14:34983930-34997789	1.52045	0.198655	AT1G21230.1	WAK5	wall associated kinase 5
	Glyma.09G027600	Chr09:2248229-2255144	1.17106	0.294248	AT1G16260.2		Wall-associated kinase family protein
FASCICLIN-like arabinogalactan	Gene ID	Position	Log2(S54T/S54C)	Log2(S67T/S67C)	Best-hit-arabi-name	Arabi-symbol	Functional_description
	Glyma.03G179900	Chr03:39210353-39211473	-2.65273	-1.20498	AT5G03170.1	ATFLA11,FLA11	FASCICLIN-like arabinogalactan-protein 11
	Glyma.03G180000	Chr03:39215123-39216090	-2.2367	-1.03451	AT5G03170.1	ATFLA11,FLA11	FASCICLIN-like arabinogalactan-protein 11
	Glyma.05G161900	Chr05:35321753-35323187	-4.49093	-1.50085	AT5G60490.1	FLA12	FASCICLIN-like arabinogalactan-protein 12
	Glyma.05G162000	Chr05:35324589-35326077	-6.0632	-1.63984	AT5G03170.1	ATFLA11,FLA11	FASCICLIN-like arabinogalactan-protein 11
	Glyma.08G119400	Chr08:9205670-9207757	-4.67521	-2.35107	AT5G60490.1	FLA12	FASCICLIN-like arabinogalactan-protein 12
	Glyma.08G119500	Chr08:9211080-9211947	-4.53658	-1.79493	AT5G60490.1	FLA12	FASCICLIN-like arabinogalactan-protein 12
	Glyma.08G119600	Chr08:9213982-9215300	-4.64898	-1.31009	AT5G03170.1	ATFLA11,FLA11	FASCICLIN-like arabinogalactan-protein 11
	Glyma.10G245800	Chr10:47420768-47422144	-5.38749	-2.70018	AT5G60490.1	FLA12	FASCICLIN-like arabinogalactan-protein 12
	Glyma.11G147800	Chr11:11399545-11401275	-3.65404	-1.59105	AT5G03170.1	ATFLA11,FLA11	FASCICLIN-like arabinogalactan-protein 11
	Glyma.11G148100	Chr11:11441954-11443029	-3.11179	-1.11108	AT5G03170.1	ATFLA11,FLA11	FASCICLIN-like arabinogalactan-protein 11
	Glyma.11G148200	Chr11:11446204-11448348	-3.5932	-1.74095	AT5G03170.1	ATFLA11,FLA11	FASCICLIN-like arabinogalactan-protein 11
	Glyma.11G148400	Chr11:11462077-11462965	-3.73185	-1.5616	AT5G60490.1	FLA12	FASCICLIN-like arabinogalactan-protein 12
	Glyma.11G148500	Chr11:11466677-11467556	-3.63301	-1.4039	AT5G03170.1	ATFLA11,FLA11	FASCICLIN-like arabinogalactan-protein 11
	Glyma.11G148700	Chr11:11471374-11472739	-3.28952	-1.28259	AT5G60490.1	FLA12	FASCICLIN-like arabinogalactan-protein 12
	Glyma.12G068900	Chr12:5053019-5054133	-4.40615	-1.64199	AT5G03170.1	ATFLA11,FLA11	FASCICLIN-like arabinogalactan-protein 11
	Glyma.12G069300	Chr12:5080800-5084579	-2.36555	1.07563	AT5G03170.1	ATFLA11,FLA11	FASCICLIN-like arabinogalactan-protein 11
	Glyma.12G069400	Chr12:5085849-5087029	-3.14721	-1.39783	AT5G03170.1	ATFLA11,FLA11	FASCICLIN-like arabinogalactan-protein 11
	Glyma.12G069500	Chr12:5089678-5090763	-4.19189	-1.28284	AT5G03170.1	ATFLA11,FLA11	FASCICLIN-like arabinogalactan-protein 11
	Glyma.12G069700	Chr12:5097112-5098394	-3.80335	-1.36882	AT5G03170.1	ATFLA11,FLA11	FASCICLIN-like arabinogalactan-protein 11
	Glyma.12G069800	Chr12:5105382-5106659	-3.17729	1.01861	AT5G03170.1	ATFLA11,FLA11	FASCICLIN-like arabinogalactan-protein 11
	Glyma.12G069900	Chr12:5109715-5111033	-4.41124	-1.8582	AT5G03170.1	ATFLA11,FLA11	FASCICLIN-like arabinogalactan-protein 11
	Glyma.12G070000	Chr12:5113527-5114869	-4.54461	-1.41904	AT5G03170.1	ATFLA11,FLA11	FASCICLIN-like arabinogalactan-protein 11
	Glyma.12G070200	Chr12:5129940-5131534	-4.22711	1.092	AT5G03170.1	ATFLA11,FLA11	FASCICLIN-like arabinogalactan-protein 11
	Glyma.12G173800	Chr12:33069514-33070786	-2.37608	-1.2352	AT5G03170.1	ATFLA11,FLA11	FASCICLIN-like arabinogalactan-protein 11
	Glyma.12G207600	Chr12:36735838-36737081	-2.27172	-1.23729	AT1G03870.1	FLA9	FASCICLIN-like arabinoogalactan 9
	Glyma.13G226000	Chr13:33868587-33869274	-4.80314	-1.43244	AT5G03170.1	ATFLA11,FLA11	FASCICLIN-like arabinogalactan-protein 11
	Glyma.13G293500	Chr13:39318402-39319927	-2.6275	-1.40337	AT2G20520.1	FLA6	FASCICLIN-like arabinogalactan 6
	Glyma.13G327100	Chr13:42203182-42204596	-2.68129	-1.22449	AT5G03170.1	ATFLA11,FLA11	FASCICLIN-like arabinogalactan-protein 11
	Glyma.13G327300	Chr13:42208332-42209733	-2.89448	-1.196	AT5G03170.1	ATFLA11,FLA11	FASCICLIN-like arabinogalactan-protein 11
	Glyma.15G086000	Chr15:6603840-6604955	-5.20806	-1.41491	AT5G60490.1	FLA12	FASCICLIN-like arabinogalactan-protein 12
	Glyma.15G086100	Chr15:6607843-6609069	-4.1442	-1.45371	AT5G03170.1	ATFLA11,FLA11	FASCICLIN-like arabinogalactan-protein 11
	Glyma.19G180700	Chr19:43949930-43951646	-2.90396	-1.17943	AT5G03170.1	ATFLA11,FLA11	FASCICLIN-like arabinogalactan-protein 11
	Glyma.U019000	scaffold_21:3195298-3196534	-4.29506	-1.40916	AT5G03170.1	ATFLA11,FLA11	FASCICLIN-like arabinogalactan-protein 11
	Glyma.U019100	scaffold_21:3200323-3201852	-4.56211	-1.26522	AT5G03170.1	ATFLA11,FLA11	FASCICLIN-like arabinogalactan-protein 11
Other defense-related genes	Gene ID	Position	Log2(S54T/S54C)	Log2(S67T/S67C)	Best-hit-arabi-name	Arabi-symbol	Functional_description
	Glyma.01G160100	Chr01:49869397-49871874	4.33486	5.4556	AT3G12500.1	ATHCHIB,B-CHI,CHI-B,HCHIB,PR-3,PR3	basic chitinase
	Glyma.02G042500	Chr02:3995111-3998421	4.75103	1.55003	AT3G12500.1	ATHCHIB,B-CHI,CHI-B,HCHIB,PR-3,PR3	basic chitinase
	Glyma.20G225200	Chr20:45955983-45956754	1.14849	#DIV/0!	AT3G04720.1	HEL,PR-4,PR4	pathogenesis-related 4
	Glyma.09G038500	Chr09:3219575-3221832	-1.12305	0.00803628	AT3G16920.1	ATCTL2,CTL2	chitinase-like protein 2
	Glyma.15G143600	Chr15:11790379-11793024	-1.0968	-0.0856908	AT3G16920.1	ATCTL2,CTL2	chitinase-like protein 2
	Glyma.16G173000	Chr16:33365496-33367017	1.11004	-0.249105	AT5G24090.1	ATCHIA,CHIA	chitinase A
	Glyma.02G007400	Chr02:765014-766775	2.38295	0.108442	AT1G02360.1		Chitinase family protein
	Glyma.11G124500	Chr11:9466532-9468193	2.13841	1.32907	AT3G54420.1	ATCHITIV,ATEP3,CHIV,EP3	homolog of carrot EP3-3 chitinase
	Glyma.02G270700	Chr02:45468633-45473722	2.7355	1.00967	AT3G21630.1	CERK1,LYSM RLK1	chitin elicitor receptor kinase 1
	Glyma.15G111300	Chr15:8714066-8721869	-1.46067	-0.836599	AT3G21630.1	CERK1,LYSM RLK1	chitin elicitor receptor kinase 1
	Glyma.02G187200	Chr02:34515864-34517598	1.41539	0.20678	AT2G29420.1	ATGSTU7,GST25,GSTU7	glutathione S-transferase tau 7
	Glyma.02G283900	Chr02:46550396-46551943	1.79049	0	AT2G30860.1	ATGSTF7,ATGSTF9,GLUTTR,GSTF9	glutathione S-transferase PHI 9
	Glyma.04G107500	Chr04:11317834-11319777	1.25297	0.339943	AT3G09270.1	ATGSTU8,GSTU8	glutathione S-transferase TAU 8
	Glyma.05G161300	Chr05:35302139-35303410	1.09045	1.64118	AT2G29420.1	ATGSTU7,GST25,GSTU7	glutathione S-transferase tau 7
	Glyma.08G118700	Chr08:9175616-9177344	2.08615	0.789918	AT2G29420.1	ATGSTU7,GST25,GSTU7	glutathione S-transferase tau 7
	Glyma.08G118900	Chr08:9180301-9184182	1.18593	-0.394195	AT2G29420.1	ATGSTU7,GST25,GSTU7	glutathione S-transferase tau 7
	Glyma.08G174900	Chr08:13969732-13971286	1.52263	0.182899	AT1G78380.1	ATGSTU19,GST8,GSTU19	glutathione S-transferase TAU 19
	Glyma.15G252200	Chr15:48037369-48039807	2.2683	0.663022	AT1G78380.1	ATGSTU19,GST8,GSTU19	glutathione S-transferase TAU 19
	Glyma.20G101100	Chr20:34439996-34441373	1.30827	0.140688	AT3G09270.1	ATGSTU8,GSTU8	glutathione S-transferase TAU 8
	Glyma.04G108500	Chr04:11551407-11552157	5.01366	0.102316	AT1G53540.1		HSP20-like chaperones superfamily protein
	Glyma.04G129900	Chr04:18144846-18146746	1.08412	0.408785	AT5G04890.1	RTM2	HSP20-like chaperones superfamily protein
	Glyma.05G029500	Chr05:2535188-2537245	1.04672	0.0828151	AT2G27140.1		HSP20-like chaperones superfamily protein
	Glyma.04G058100	Chr04:4764844-4766970	1.49962	0.0395647	AT5G42830.1		HXXXD-type acyl-transferase family protein
	Glyma.12G199800	Chr12:36119517-36121636	3.80811	0.462955	AT1G03940.1		HXXXD-type acyl-transferase family protein
	Glyma.13G302500	Chr13:39956932-39958643	1.35094	-0.176134	AT1G03495.1		HXXXD-type acyl-transferase family protein
	Glyma.19G030700	Chr19:3794403-3796426	1.3584	0.97397	AT5G39090.1		HXXXD-type acyl-transferase family protein
	Glyma.03G244400	Chr03:44186064-44189160	-1.49027	-0.860774	AT5G17540.1		HXXXD-type acyl-transferase family protein
	Glyma.05G144600	Chr05:33842778-33844814	-1.19591	-0.834021	AT3G26040.1		HXXXD-type acyl-transferase family protein
	Glyma.08G101000	Chr08:7754857-7756331	-1.65821	-0.511719	AT3G26040.1		HXXXD-type acyl-transferase family protein
	Glyma.08G306300	Chr08:42438035-42443819	-2.27752	0.282721	AT1G78990.1		HXXXD-type acyl-transferase family protein
	Glyma.10G159600	Chr10:39390359-39392641	-1.11808	-0.569958	AT5G17540.1		HXXXD-type acyl-transferase family protein
	Glyma.16G053300	Chr16:5180281-5183019	-1.06008	-0.897873	AT5G41040.1		HXXXD-type acyl-transferase family protein
	Glyma.18G111800	Chr18:13278652-13284970	-1.39527	-0.550546	AT1G78990.1		HXXXD-type acyl-transferase family protein
Protease ihibitors	Gene ID	Position	Log2(S54T/S54C)	Log2(S67T/S67C)	Best-hit-arabi-name	Arabi-symbol	Functional_description
	Glyma.10G184600	Chr10:41770300-41771153	2.23885	-0.385364	AT2G38870.1		Serine protease inhibitor, potato inhibitor I-type family protein
	Glyma.10G184700	Chr10:41772755-41773515	2.52721	-0.440777	AT2G38870.1		Serine protease inhibitor, potato inhibitor I-type family protein
	Glyma.20G205700	Chr20:44256780-44257527	2.01514	-0.67782	AT2G38870.1		Serine protease inhibitor, potato inhibitor I-type family protein
	Glyma.20G205800	Chr20:44261185-44261955	1.72921	-0.438796	AT2G38870.1		Serine protease inhibitor, potato inhibitor I-type family protein
	Glyma.11G151000	Chr11:11889375-11890790	-1.59658	-0.786568	AT2G38900.2		Serine protease inhibitor, potato inhibitor I-type family protein
	Glyma.08G341300	Chr08:45722371-45723340	1.45509	-0.188665	AT1G17860.1		Kunitz family trypsin and protease inhibitor protein
	Glyma.08G341400	Chr08:45728545-45729738	2.30193	0.708244	AT1G17860.1		Kunitz family trypsin and protease inhibitor protein
	Glyma.15G211500	Chr15:32692487-32693522	2.26894	0.649459	AT1G17860.1		Kunitz family trypsin and protease inhibitor protein
rhg1 homologs
Amino acid transportors	Gene ID	Position	Log2(S54T/S54C)	Log2(S67T/S67C)	Best-hit-arabi-name	Arabi-symbol	Functional_description
	Glyma.06G019500	Chr06:1481677-1488041	2.11613	0.647032	AT1G47670.1		Transmembrane amino acid transporter family protein
	Glyma.10G094000	Chr10:13429765-13437451	-1.30062	-0.508527	AT2G41190.1		Transmembrane amino acid transporter family protein
	Glyma.11G097000	Chr11:7402815-7407124	2.37248	0.149531	AT1G47670.1		Transmembrane amino acid transporter family protein
	Glyma.11G166900	Chr11:16205126-16209172	1.65628	0.991135	AT5G15240.1		Transmembrane amino acid transporter family protein
	Glyma.12G023100	Chr12:1695327-1699667	1.87055	-0.0215667	AT1G47670.1		Transmembrane amino acid transporter family protein
	Glyma.18G029000	Chr18:2189116-2194897	-1.02378	-0.18419	AT2G38120.1	AUX1,MAP1,PIR1,WAV5	Transmembrane amino acid transporter family protein
Wound-induced proteins	Gene ID	Position	Log2(S54T/S54C)	Log2(S67T/S67C)	Best-hit-arabi-name	Arabi-symbol	Functional_description
	Glyma.06G298700	Chr06:48745550-48746297	1.82856	1.52168	AT4G10265.1		Wound-responsive family protein
	Glyma.06G299000	Chr06:48752128-48752673	2.13013	0.421068	AT4G10265.1		Wound-responsive family protein
	Glyma.12G200500	Chr12:36162657-36163815	1.14453	0.868129	AT4G10270.1		Wound-responsive family protein
	Glyma.13G301500	Chr13:39901829-39902099	-5.19953	1.16835	AT4G10270.1		Wound-responsive family protein
