# Supplementary material for: Comparative RNA-Seq Analysis Uncovers a Complex Regulatory Network for Soybean Cyst Nematode Resistance in Wild Soybean (Glycine soja)
Source: Sci Rep. 2017 Aug 29;7:9699. doi: 10.1038/s41598-017-09945-0 (PMC5575055; doi:10.1038/s41598-017-09945-0)
Supplement: Supplementary file 14 — Supplementary Dataset 13 [file 41598_2017_9945_MOESM14_ESM.xlsx]

## Sheet: Sheet1
MAPK cascades expressed in S54 roots
Total #	Group	locusName	transcriptName	peptideName	Pfam	Panther	KOG	KEGG/ec	KO	GO	Best-hit-arabi-name	arabi-symbol	arabi-defline
1	MAPK	Glyma.13G160800	Glyma.13G160800.1	Glyma.13G160800.1.p	PF04112	PTHR21373	KOG2343				AT2G11000.1	ATMAK10,MAK10	MAK10 homologue
2	MAPK	Glyma.17G110600	Glyma.17G110600.1	Glyma.17G110600.1.p	PF04112	PTHR21373	KOG2343				AT2G11000.1	ATMAK10,MAK10	MAK10 homologue
3	MAPK	Glyma.06G286100	Glyma.06G286100.1	Glyma.06G286100.1.p	PF04874,PF01778	PTHR23405,PTHR23405:SF4	KOG3064		K14831		AT1G23280.1		MAK16 protein-related
4	MAPK	Glyma.12G119800	Glyma.12G119800.1	Glyma.12G119800.1.p	PF04874,PF01778	PTHR23405,PTHR23405:SF4	KOG3064		K14831		AT1G23280.1		MAK16 protein-related
5	MAPK	Glyma.13G263600	Glyma.13G263600.1	Glyma.13G263600.1.p	PF06293	PTHR24055,PTHR24055:SF200	KOG0660	2.7.11.24		GO:GO:0016773,GO:GO:0016020,GO:GO:0005524	AT3G14720.1	ATMPK19,MPK19	MAP kinase 19
6	MAPK	Glyma.15G240700	Glyma.15G240700.1	Glyma.15G240700.1.p	PF06293	PTHR24055,PTHR24055:SF200	KOG0660	2.7.11.24	K04371	GO:GO:0016773,GO:GO:0016020,GO:GO:0005524	AT3G14720.1	ATMPK19,MPK19	MAP kinase 19
7	MAPK	Glyma.02G286800	Glyma.02G286800.1	Glyma.02G286800.1.p	PF07714	PTHR24055,PTHR24055:SF158	KOG0660	2.7.11.24	K04371	GO:GO:0006468,GO:GO:0004672	AT2G42880.1	ATMPK20,MPK20	MAP kinase 20
8	MAPK	Glyma.08G309500	Glyma.08G309500.1	Glyma.08G309500.1.p	PF06293	PTHR24055,PTHR24055:SF158		2.7.11.24	K04371	GO:GO:0016773,GO:GO:0016020,GO:GO:0005524	AT2G42880.1	ATMPK20,MPK20	MAP kinase 20
9	MAPK	Glyma.14G028100	Glyma.14G028100.1	Glyma.14G028100.1.p	PF06293	PTHR24055,PTHR24055:SF158		2.7.11.24	K04371	GO:GO:0016773,GO:GO:0016020,GO:GO:0005524	AT2G42880.1	ATMPK20,MPK20	MAP kinase 20
10	MAPK	Glyma.18G106800	Glyma.18G106800.1	Glyma.18G106800.1.p	PF06293	PTHR24055,PTHR24055:SF158		2.7.11.24	K04371	GO:GO:0016773,GO:GO:0016020,GO:GO:0005524	AT2G42880.1	ATMPK20,MPK20	MAP kinase 20
11	MAPK	Glyma.01G222000	Glyma.01G222000.1	Glyma.01G222000.1.p	PF00069	PTHR24055,PTHR24055:SF224		2.7.11.24	K04371	GO:GO:0006468,GO:GO:0005524,GO:GO:0004672	AT4G01370.1	ATMPK4,MPK4	MAP kinase 4
12	MAPK	Glyma.05G211000	Glyma.05G211000.1	Glyma.05G211000.1.p	PF00069	PTHR24055,PTHR24055:SF224		2.7.11.24	K04371	GO:GO:0006468,GO:GO:0005524,GO:GO:0004672	AT4G01370.1	ATMPK4,MPK4	MAP kinase 4
13	MAPK	Glyma.07G066800	Glyma.07G066800.1	Glyma.07G066800.1.p	PF00069	PTHR24055,PTHR24055:SF227		2.7.11.24	K04371	GO:GO:0006468,GO:GO:0005524,GO:GO:0004672	AT4G01370.1	ATMPK4,MPK4	MAP kinase 4
14	MAPK	Glyma.08G017400	Glyma.08G017400.1	Glyma.08G017400.1.p	PF00069	PTHR24055,PTHR24055:SF224		2.7.11.24	K04371	GO:GO:0006468,GO:GO:0005524,GO:GO:0004672	AT4G01370.1	ATMPK4,MPK4	MAP kinase 4
15	MAPK	Glyma.09G256000	Glyma.09G256000.1	Glyma.09G256000.1.p	PF06293	PTHR24055,PTHR24055:SF223		2.7.11.24	K04371	GO:GO:0016773,GO:GO:0016020,GO:GO:0005524	AT4G01370.1	ATMPK4,MPK4	MAP kinase 4
16	MAPK	Glyma.11G021800	Glyma.11G021800.1	Glyma.11G021800.1.p	PF07714	PTHR24055,PTHR24055:SF224	KOG0660	2.7.11.24		GO:GO:0006468,GO:GO:0004672	AT4G01370.1	ATMPK4,MPK4	MAP kinase 4
17	MAPK	Glyma.16G032900	Glyma.16G032900.1	Glyma.16G032900.1.p	PF00069	PTHR24055,PTHR24055:SF227		2.7.11.24	K04371	GO:GO:0006468,GO:GO:0005524,GO:GO:0004672	AT4G01370.1	ATMPK4,MPK4	MAP kinase 4
18	MAPK	Glyma.18G236800	Glyma.18G236800.1	Glyma.18G236800.1.p	PF00069	PTHR24055,PTHR24055:SF223		2.7.11.24	K04371	GO:GO:0006468,GO:GO:0005524,GO:GO:0004672	AT4G01370.1	ATMPK4,MPK4	MAP kinase 4
19	MAPK	Glyma.02G138800	Glyma.02G138800.1	Glyma.02G138800.1.p	PF00069	PTHR24055,PTHR24055:SF10		2.7.11.24	K14512	GO:GO:0006468,GO:GO:0005524,GO:GO:0004672	AT2G43790.1	ATMAPK6,ATMPK6,MAPK6,MPK6	MAP kinase 6
20	MAPK	Glyma.07G206200	Glyma.07G206200.1	Glyma.07G206200.1.p	PF00069	PTHR24055,PTHR24055:SF10		2.7.11.24	K14512	GO:GO:0006468,GO:GO:0005524,GO:GO:0004672	AT2G43790.1	ATMAPK6,ATMPK6,MAPK6,MPK6	MAP kinase 6
21	MAPK	Glyma.05G157200	Glyma.05G157200.1	Glyma.05G157200.1.p	PF06293	PTHR24055,PTHR24055:SF196		2.7.11.24	K04371	GO:GO:0016773,GO:GO:0016020,GO:GO:0005524	AT2G18170.1	ATMPK7,MPK7	MAP kinase 7
22	MAPK	Glyma.08G115200	Glyma.08G115200.1	Glyma.08G115200.1.p	PF06293	PTHR24055,PTHR24055:SF196		2.7.11.24	K04371	GO:GO:0016773,GO:GO:0016020,GO:GO:0005524	AT2G18170.1	ATMPK7,MPK7	MAP kinase 7
23	MAPK	Glyma.05G244600	Glyma.05G244600.1	Glyma.05G244600.1.p	PF06293	PTHR24055,PTHR24055:SF201		2.7.11.24	K04371	GO:GO:0016773,GO:GO:0016020,GO:GO:0005524	AT3G18040.1	MPK9	MAP kinase 9
24	MAPK	Glyma.07G101800	Glyma.07G101800.1	Glyma.07G101800.1.p	PF06293	PTHR24055,PTHR24055:SF201		2.7.11.24	K04371	GO:GO:0016773,GO:GO:0016020,GO:GO:0005524	AT3G18040.1	MPK9	MAP kinase 9
25	MAPK	Glyma.08G052500	Glyma.08G052500.1	Glyma.08G052500.1.p	PF06293	PTHR24055,PTHR24055:SF201		2.7.11.24	K04371	GO:GO:0016773,GO:GO:0016020,GO:GO:0005524	AT3G18040.1	MPK9	MAP kinase 9
26	MAPK	Glyma.09G177300	Glyma.09G177300.1	Glyma.09G177300.1.p	PF06293	PTHR24055,PTHR24055:SF201	KOG0660	2.7.11.24	K04371	GO:GO:0016773,GO:GO:0016020,GO:GO:0005524	AT3G18040.1	MPK9	MAP kinase 9
27	MAPK	Glyma.04G029700	Glyma.04G029700.1	Glyma.04G029700.1.p	PF06293	PTHR24055,PTHR24055:SF205		2.7.11.24	K04371	GO:GO:0016773,GO:GO:0016020,GO:GO:0005524	AT1G10210.1	ATMPK1,MPK1	mitogen-activated protein kinase 1
28	MAPK	Glyma.06G029700	Glyma.06G029700.1	Glyma.06G029700.1.p	PF06293	PTHR24055,PTHR24055:SF205		2.7.11.24	K04371	GO:GO:0016773,GO:GO:0016020,GO:GO:0005524	AT1G10210.2	ATMPK1,MPK1	mitogen-activated protein kinase 1
29	MAPK	Glyma.07G255400	Glyma.07G255400.1	Glyma.07G255400.1.p	PF00069	PTHR24055,PTHR24055:SF211		2.7.11.24	K04371	GO:GO:0006468,GO:GO:0005524,GO:GO:0004672	AT5G19010.1	MPK16	mitogen-activated protein kinase 16
30	MAPK	Glyma.13G210300	Glyma.13G210300.1	Glyma.13G210300.1.p	PF00069	PTHR24055,PTHR24055:SF211		2.7.11.24	K04371	GO:GO:0006468,GO:GO:0005524,GO:GO:0004672	AT5G19010.1	MPK16	mitogen-activated protein kinase 16
31	MAPK	Glyma.15G102500	Glyma.15G102500.1	Glyma.15G102500.1.p	PF00069	PTHR24055,PTHR24055:SF211		2.7.11.24	K04371	GO:GO:0006468,GO:GO:0005524,GO:GO:0004672	AT5G19010.1	MPK16	mitogen-activated protein kinase 16
32	MAPK	Glyma.17G018800	Glyma.17G018800.1	Glyma.17G018800.1.p	PF06293	PTHR24055,PTHR24055:SF211		2.7.11.24		GO:GO:0016773,GO:GO:0016020,GO:GO:0005524	AT5G19010.1	MPK16	mitogen-activated protein kinase 16
33	MAPK	Glyma.12G073000	Glyma.12G073000.1	Glyma.12G073000.1.p	PF06293	PTHR24055,PTHR24055:SF214		2.7.11.24	K04371	GO:GO:0016773,GO:GO:0016020,GO:GO:0005524	AT3G45640.1	ATMAPK3,ATMPK3,MPK3	mitogen-activated protein kinase 3
34	MAPK	Glyma.U021800	Glyma.U021800.1	Glyma.U021800.1.p	PF06293	PTHR24055,PTHR24055:SF214		2.7.11.24	K04371	GO:GO:0016773,GO:GO:0016020,GO:GO:0005524	AT3G45640.1	ATMAPK3,ATMPK3,MPK3	mitogen-activated protein kinase 3
35	MAPK	Glyma.12G073700	Glyma.12G073700.1	Glyma.12G073700.1.p	PF00069	PTHR24055,PTHR24055:SF185		2.7.11.24	K04371	GO:GO:0006468,GO:GO:0005524,GO:GO:0004672	AT1G07880.2	ATMPK13	Protein kinase superfamily protein
36	MAPK	Glyma.U034700	Glyma.U034700.1	Glyma.U034700.1.p	PF00069	PTHR24055,PTHR24055:SF185		2.7.11.24	K04371	GO:GO:0006468,GO:GO:0005524,GO:GO:0004672	AT1G07880.2	ATMPK13	Protein kinase superfamily protein
37	MAPKKK	Glyma.01G143400	Glyma.01G143400.1	Glyma.01G143400.1.p	PF00069	PTHR24361,PTHR24361:SF318		2.7.11.25		GO:GO:0006468,GO:GO:0005524,GO:GO:0004672	AT4G08500.1	ARAKIN,ATMEKK1,MAPKKK8,MEKK1	MAPK/ERK kinase kinase 1
38	MAPKKK	Glyma.05G123200	Glyma.05G123200.1	Glyma.05G123200.1.p	PF00069	PTHR24361,PTHR24361:SF409	KOG0198	2.7.11.25	K13414	GO:GO:0006468,GO:GO:0005524,GO:GO:0004672	AT4G08500.1	ARAKIN,ATMEKK1,MAPKKK8,MEKK1	MAPK/ERK kinase kinase 1
39	MAPKKK	Glyma.06G108900	Glyma.06G108900.1	Glyma.06G108900.1.p	PF14531	PTHR24361,PTHR24361:SF318	KOG0198	2.7.11.25	K13414		AT4G08500.1	ARAKIN,ATMEKK1,MAPKKK8,MEKK1	MAPK/ERK kinase kinase 1
40	MAPKKK	Glyma.08G078200	Glyma.08G078200.1	Glyma.08G078200.1.p	PF00069	PTHR24361,PTHR24361:SF409	KOG0198	2.7.11.25	K13414	GO:GO:0006468,GO:GO:0005524,GO:GO:0004672	AT4G08500.1	ARAKIN,ATMEKK1,MAPKKK8,MEKK1	MAPK/ERK kinase kinase 1
41	MAPKKK	Glyma.13G084100	Glyma.13G084100.1	Glyma.13G084100.1.p	PF14531	PTHR24361,PTHR24361:SF318	KOG0198	2.7.11.25	K13414		AT4G08500.1	ARAKIN,ATMEKK1,MAPKKK8,MEKK1	MAPK/ERK kinase kinase 1
42	MAPKKK	Glyma.14G165700	Glyma.14G165700.1	Glyma.14G165700.1.p	PF00069	PTHR24361,PTHR24361:SF318	KOG0198	2.7.11.25	K13414	GO:GO:0006468,GO:GO:0005524,GO:GO:0004672	AT4G08500.1	ARAKIN,ATMEKK1,MAPKKK8,MEKK1	MAPK/ERK kinase kinase 1
43	MAPKKK	Glyma.14G166000	Glyma.14G166000.1	Glyma.14G166000.1.p	PF14531	PTHR24361,PTHR24361:SF318	KOG0198	2.7.11.25	K13414		AT4G08500.1	ARAKIN,ATMEKK1,MAPKKK8,MEKK1	MAPK/ERK kinase kinase 1
44	MAPKKK	Glyma.15G048500	Glyma.15G048500.1	Glyma.15G048500.1.p	PF07714,PF00069	PTHR24361,PTHR24361:SF409	KOG0198	2.7.11.25		GO:GO:0006468,GO:GO:0004672,GO:GO:0005524	AT4G08500.1	ARAKIN,ATMEKK1,MAPKKK8,MEKK1	MAPK/ERK kinase kinase 1
45	MAPKKK	Glyma.15G048600	Glyma.15G048600.1	Glyma.15G048600.1.p	PF14531	PTHR24361,PTHR24361:SF409	KOG0198	2.7.11.25	K13414		AT4G08500.1	ARAKIN,ATMEKK1,MAPKKK8,MEKK1	MAPK/ERK kinase kinase 1
46	MAPKKK	Glyma.02G228300	Glyma.02G228300.1	Glyma.02G228300.1.p	PF00069	PTHR24361,PTHR24361:SF390	KOG0198	2.7.11.25		GO:GO:0006468,GO:GO:0005524,GO:GO:0004672	AT2G30040.1	MAPKKK14	mitogen-activated protein kinase kinase kinase 14
47	MAPKKK	Glyma.11G170000	Glyma.11G170000.1	Glyma.11G170000.1.p	PF00069	PTHR24361,PTHR24361:SF390	KOG0198	2.7.11.25		GO:GO:0006468,GO:GO:0005524,GO:GO:0004672	AT2G30040.1	MAPKKK14	mitogen-activated protein kinase kinase kinase 14
48	MAPKKK	Glyma.14G195300	Glyma.14G195300.1	Glyma.14G195300.1.p	PF07714	PTHR24361,PTHR24361:SF390	KOG0198	2.7.11.25		GO:GO:0006468,GO:GO:0004672	AT2G30040.1	MAPKKK14	mitogen-activated protein kinase kinase kinase 14
49	MAPKKK	Glyma.18G060900	Glyma.18G060900.1	Glyma.18G060900.1.p	PF00069	PTHR24361,PTHR24361:SF390	KOG0198	2.7.11.25		GO:GO:0006468,GO:GO:0005524,GO:GO:0004672	AT2G30040.1	MAPKKK14	mitogen-activated protein kinase kinase kinase 14
50	MAPKKK	Glyma.13G309900	Glyma.13G309900.1	Glyma.13G309900.1.p	PF00069	PTHR24361,PTHR24361:SF380	KOG0198	2.7.11.25		GO:GO:0006468,GO:GO:0005524,GO:GO:0004672	AT5G55090.1	MAPKKK15	mitogen-activated protein kinase kinase kinase 15
51	MAPKKK	Glyma.09G005500	Glyma.09G005500.1	Glyma.09G005500.1.p	PF00069	PTHR24361,PTHR24361:SF396	KOG0198	2.7.11.25		GO:GO:0006468,GO:GO:0005524,GO:GO:0004672	AT2G32510.1	MAPKKK17	mitogen-activated protein kinase kinase kinase 17
52	MAPKKK	Glyma.12G192500	Glyma.12G192500.1	Glyma.12G192500.1.p	PF00069	PTHR24361,PTHR24361:SF306	KOG0198	2.7.11.25		GO:GO:0006468,GO:GO:0005524,GO:GO:0004672	AT2G32510.1	MAPKKK17	mitogen-activated protein kinase kinase kinase 17
53	MAPKKK	Glyma.06G307600	Glyma.06G307600.1	Glyma.06G307600.1.p	PF00069	PTHR24361,PTHR24361:SF380	KOG0198	2.7.11.25		GO:GO:0006468,GO:GO:0005524,GO:GO:0004672	AT1G05100.1	MAPKKK18	mitogen-activated protein kinase kinase kinase 18
54	MAPKKK	Glyma.12G097200	Glyma.12G097200.1	Glyma.12G097200.1.p	PF00069	PTHR24361,PTHR24361:SF380	KOG0198	2.7.11.25		GO:GO:0006468,GO:GO:0005524,GO:GO:0004672	AT1G05100.1	MAPKKK18	mitogen-activated protein kinase kinase kinase 18
55	MAPKKK	Glyma.03G106200	Glyma.03G106200.1	Glyma.03G106200.1.p	PF00069	PTHR24361,PTHR24361:SF334	KOG0198	2.7.11.25		GO:GO:0006468,GO:GO:0005524,GO:GO:0004672	AT5G67080.1	MAPKKK19	mitogen-activated protein kinase kinase kinase 19
56	MAPKKK	Glyma.06G226000	Glyma.06G226000.1	Glyma.06G226000.1.p	PF07714	PTHR24361,PTHR24361:SF403	KOG0198	2.7.11.25		GO:GO:0006468,GO:GO:0004672	AT5G67080.1	MAPKKK19	mitogen-activated protein kinase kinase kinase 19
57	MAPKKK	Glyma.06G244200	Glyma.06G244200.1	Glyma.06G244200.1.p	PF07714	PTHR24361,PTHR24361:SF403	KOG0198	2.7.11.25		GO:GO:0006468,GO:GO:0004672	AT5G67080.1	MAPKKK19	mitogen-activated protein kinase kinase kinase 19
58	MAPKKK	Glyma.01G043100	Glyma.01G043100.1	Glyma.01G043100.1.p	PF07714	PTHR24361,PTHR24361:SF334	KOG0198	2.7.11.25		GO:GO:0006468,GO:GO:0004672	AT4G36950.1	MAPKKK21	mitogen-activated protein kinase kinase kinase 21
59	MAPKKK	Glyma.01G186900	Glyma.01G186900.1	Glyma.01G186900.1.p	PF00069	PTHR24361,PTHR24361:SF334	KOG0198	2.7.11.25		GO:GO:0006468,GO:GO:0005524,GO:GO:0004672	AT4G36950.1	MAPKKK21	mitogen-activated protein kinase kinase kinase 21
60	MAPKKK	Glyma.03G106000	Glyma.03G106000.1	Glyma.03G106000.1.p	PF00069	PTHR24361,PTHR24361:SF334	KOG0198	2.7.11.25		GO:GO:0006468,GO:GO:0005524,GO:GO:0004672	AT4G36950.1	MAPKKK21	mitogen-activated protein kinase kinase kinase 21
61	MAPKKK	Glyma.05G094400	Glyma.05G094400.1	Glyma.05G094400.1.p	PF00069	PTHR24361,PTHR24361:SF334	KOG0198	2.7.11.25		GO:GO:0006468,GO:GO:0005524,GO:GO:0004672	AT4G36950.1	MAPKKK21	mitogen-activated protein kinase kinase kinase 21
62	MAPKKK	Glyma.11G054400	Glyma.11G054400.1	Glyma.11G054400.1.p	PF07714	PTHR24361,PTHR24361:SF334	KOG0198	2.7.11.25		GO:GO:0006468,GO:GO:0004672	AT4G36950.1	MAPKKK21	mitogen-activated protein kinase kinase kinase 21
63	MAPKKK	Glyma.11G055100	Glyma.11G055100.1	Glyma.11G055100.1.p	PF00069	PTHR24361,PTHR24361:SF334	KOG0198	2.7.11.25		GO:GO:0006468,GO:GO:0005524,GO:GO:0004672	AT4G36950.1	MAPKKK21	mitogen-activated protein kinase kinase kinase 21
64	MAPKKK	Glyma.17G173000	Glyma.17G173000.1	Glyma.17G173000.1.p	PF00069	PTHR24361,PTHR24361:SF334	KOG0198	2.7.11.25		GO:GO:0006468,GO:GO:0005524,GO:GO:0004672	AT4G36950.1	MAPKKK21	mitogen-activated protein kinase kinase kinase 21
65	MAPKKK	Glyma.18G244200	Glyma.18G244200.1	Glyma.18G244200.1.p	PF07714	PTHR24361,PTHR24361:SF403	KOG0198	2.7.11.25		GO:GO:0006468,GO:GO:0004672	AT4G36950.1	MAPKKK21	mitogen-activated protein kinase kinase kinase 21
66	MAPKKK	Glyma.04G213000	Glyma.04G213000.1	Glyma.04G213000.1.p	PF14531	PTHR24361,PTHR24361:SF310	KOG0198	2.7.11.25			AT1G53570.4	MAP3KA,MAPKKK3	mitogen-activated protein kinase kinase kinase 3
67	MAPKKK	Glyma.05G191700	Glyma.05G191700.1	Glyma.05G191700.1.p	PF14531	PTHR24361,PTHR24361:SF310	KOG0198	2.7.11.25			AT1G53570.4	MAP3KA,MAPKKK3	mitogen-activated protein kinase kinase kinase 3
68	MAPKKK	Glyma.06G153200	Glyma.06G153200.1	Glyma.06G153200.1.p	PF14531	PTHR24361,PTHR24361:SF310	KOG0198	2.7.11.25			AT1G53570.4	MAP3KA,MAPKKK3	mitogen-activated protein kinase kinase kinase 3
69	MAPKKK	Glyma.08G156900	Glyma.08G156900.1	Glyma.08G156900.1.p	PF14531	PTHR24361,PTHR24361:SF310	KOG0198	2.7.11.25			AT1G53570.2	MAP3KA,MAPKKK3	mitogen-activated protein kinase kinase kinase 3
70	MAPKKK	Glyma.10G088300	Glyma.10G088300.1	Glyma.10G088300.1.p	PF00069	PTHR24361,PTHR24361:SF310		2.7.11.25		GO:GO:0006468,GO:GO:0005524,GO:GO:0004672	AT1G53570.1	MAP3KA,MAPKKK3	mitogen-activated protein kinase kinase kinase 3
71	MAPKKK	Glyma.11G158700	Glyma.11G158700.1	Glyma.11G158700.1.p	PF00069	PTHR24361,PTHR24361:SF310		2.7.11.25		GO:GO:0006468,GO:GO:0005524,GO:GO:0004672	AT1G53570.1	MAP3KA,MAPKKK3	mitogen-activated protein kinase kinase kinase 3
72	MAPKKK	Glyma.01G184000	Glyma.01G184000.1	Glyma.01G184000.1.p	PF14531	PTHR24361,PTHR24361:SF419	KOG0198	2.7.11.25			AT5G66850.1	MAPKKK5	mitogen-activated protein kinase kinase kinase 5
73	MAPKKK	Glyma.04G036300	Glyma.04G036300.1	Glyma.04G036300.1.p	PF00069	PTHR24361,PTHR24361:SF337	KOG0198	2.7.11.25		GO:GO:0006468,GO:GO:0005524,GO:GO:0004672	AT5G66850.1	MAPKKK5	mitogen-activated protein kinase kinase kinase 5
74	MAPKKK	Glyma.05G080900	Glyma.05G080900.1	Glyma.05G080900.1.p	PF14531	PTHR24361,PTHR24361:SF300	KOG0198	2.7.11.25			AT5G66850.1	MAPKKK5	mitogen-activated protein kinase kinase kinase 5
75	MAPKKK	Glyma.06G036400	Glyma.06G036400.1	Glyma.06G036400.1.p	PF00069	PTHR24361,PTHR24361:SF337	KOG0198	2.7.11.25		GO:GO:0006468,GO:GO:0005524,GO:GO:0004672	AT5G66850.1	MAPKKK5	mitogen-activated protein kinase kinase kinase 5
76	MAPKKK	Glyma.07G162500	Glyma.07G162500.1	Glyma.07G162500.1.p	PF00069	PTHR24361,PTHR24361:SF300		2.7.11.25		GO:GO:0006468,GO:GO:0005524,GO:GO:0004672	AT5G66850.1	MAPKKK5	mitogen-activated protein kinase kinase kinase 5
77	MAPKKK	Glyma.11G058300	Glyma.11G058300.1	Glyma.11G058300.1.p	PF14531	PTHR24361,PTHR24361:SF419	KOG0198	2.7.11.25			AT5G66850.1	MAPKKK5	mitogen-activated protein kinase kinase kinase 5
78	MAPKKK	Glyma.14G080100	Glyma.14G080100.1	Glyma.14G080100.1.p	PF14531	PTHR24361,PTHR24361:SF337	KOG0198	2.7.11.25			AT5G66850.1	MAPKKK5	mitogen-activated protein kinase kinase kinase 5
79	MAPKKK	Glyma.17G177900	Glyma.17G177900.1	Glyma.17G177900.1.p	PF14531	PTHR24361,PTHR24361:SF300	KOG0198	2.7.11.25			AT5G66850.1	MAPKKK5	mitogen-activated protein kinase kinase kinase 5
80	MAPKKK	Glyma.17G245300	Glyma.17G245300.1	Glyma.17G245300.1.p	PF00069	PTHR24361,PTHR24361:SF337	KOG0198	2.7.11.25	K04421	GO:GO:0006468,GO:GO:0005524,GO:GO:0004672	AT5G66850.1	MAPKKK5	mitogen-activated protein kinase kinase kinase 5
81	MAPKKK	Glyma.11G101700	Glyma.11G101700.1	Glyma.11G101700.1.p	PF00069	PTHR24361,PTHR24361:SF326	KOG0198	2.7.11.1		GO:GO:0006468,GO:GO:0005524,GO:GO:0004672	AT3G13530.1	MAP3KE1,MAPKKK7	mitogen-activated protein kinase kinase kinase 7
82	MAPKKK	Glyma.12G027600	Glyma.12G027600.1	Glyma.12G027600.1.p	PF00069	PTHR24361,PTHR24361:SF326	KOG0198	2.7.11.1		GO:GO:0006468,GO:GO:0005524,GO:GO:0004672	AT3G13530.1	MAP3KE1,MAPKKK7	mitogen-activated protein kinase kinase kinase 7
83	MAPKKK	Glyma.04G253500	Glyma.04G253500.1	Glyma.04G253500.1.p	PF14531	PTHR24361,PTHR24361:SF318	KOG0198	2.7.11.25	K13414		AT4G08480.1	MAPKKK9,MEKK2	mitogen-activated protein kinase kinase kinase 9
84	MAPKKK	Glyma.03G047500	Glyma.03G047500.1	Glyma.03G047500.1.p	PF00931	PTHR11017,PTHR11017:SF163	KOG4658			GO:GO:0043531	AT4G12020.2	ATWRKY19,MAPKKK11,MEKK4,WRKY19	protein kinase family protein
85	MAPKKK	Glyma.01G220700	Glyma.01G220700.1	Glyma.01G220700.1.p	PF14531	PTHR24361,PTHR24361:SF341	KOG0198	2.7.11.25			AT1G63700.1	EMB71,MAPKKK4,YDA	Protein kinase superfamily protein
86	MAPKKK	Glyma.08G015500	Glyma.08G015500.1	Glyma.08G015500.1.p	PF00069	PTHR24361,PTHR24361:SF341	KOG0198	2.7.11.25		GO:GO:0006468,GO:GO:0005524,GO:GO:0004672	AT1G63700.1	EMB71,MAPKKK4,YDA	Protein kinase superfamily protein
87	MAPKKK	Glyma.09G135100	Glyma.09G135100.1	Glyma.09G135100.1.p	PF14531	PTHR24361,PTHR24361:SF253	KOG0198	2.7.11.25			AT1G63700.1	EMB71,MAPKKK4,YDA	Protein kinase superfamily protein
88	MAPKKK	Glyma.10G232800	Glyma.10G232800.1	Glyma.10G232800.1.p	PF00069	PTHR24361,PTHR24361:SF253	KOG0198	2.7.11.25		GO:GO:0006468,GO:GO:0005524,GO:GO:0004672	AT1G63700.1	EMB71,MAPKKK4,YDA	Protein kinase superfamily protein
89	MAPKKK	Glyma.12G157300	Glyma.12G157300.1	Glyma.12G157300.1.p	PF00069	PTHR24361,PTHR24361:SF310		2.7.11.25		GO:GO:0006468,GO:GO:0005524,GO:GO:0004672	AT1G63700.1	EMB71,MAPKKK4,YDA	Protein kinase superfamily protein
90	MAPKKK	Glyma.16G181000	Glyma.16G181000.1	Glyma.16G181000.1.p	PF14531	PTHR24361,PTHR24361:SF253	KOG0198	2.7.11.25			AT1G63700.1	EMB71,MAPKKK4,YDA	Protein kinase superfamily protein
91	MAPKKK	Glyma.20G161500	Glyma.20G161500.1	Glyma.20G161500.1.p	PF00069	PTHR24361,PTHR24361:SF253	KOG0198	2.7.11.25		GO:GO:0006468,GO:GO:0005524,GO:GO:0004672	AT1G63700.1	EMB71,MAPKKK4,YDA	Protein kinase superfamily protein
92	MAPKKK	Glyma.04G084500	Glyma.04G084500.1	Glyma.04G084500.1.p	PF04434,PF13639	PTHR21540,PTHR21540:SF1		2.7.11.25,2.7.12.2		GO:GO:0008270,GO:GO:0005515	AT5G11620.1	MAPKKK	SWIM zinc finger family protein / mitogen-activated protein kinase kinase kinase (MAPKKK)-related
93	MAPKKK	Glyma.06G086100	Glyma.06G086100.1	Glyma.06G086100.1.p	PF04434,PF13639	PTHR21540,PTHR21540:SF1		2.7.11.25,2.7.12.2		GO:GO:0008270,GO:GO:0005515	AT5G11620.1	MAPKKK	SWIM zinc finger family protein / mitogen-activated protein kinase kinase kinase (MAPKKK)-related
94	MAPKK	Glyma.01G015800	Glyma.01G015800.1	Glyma.01G015800.1.p	PF14531	PTHR24361,PTHR24361:SF301	KOG0581	2.7.12.2	K04368		AT1G32320.1	ATMKK10,MKK10	MAP kinase kinase 10
95	MAPKK	Glyma.09G066600	Glyma.09G066600.1	Glyma.09G066600.1.p	PF07714	PTHR24361,PTHR24361:SF385		2.7.12.2		GO:GO:0006468,GO:GO:0004672	AT4G29810.1	ATMKK2,MK1,MKK2	MAP kinase kinase 2
96	MAPKK	Glyma.13G106900	Glyma.13G106900.1	Glyma.13G106900.1.p	PF14531	PTHR24361,PTHR24361:SF385	KOG0581	2.7.12.2	K04368		AT4G29810.1	ATMKK2,MK1,MKK2	MAP kinase kinase 2
97	MAPKK	Glyma.15G172600	Glyma.15G172600.1	Glyma.15G172600.1.p	PF14531	PTHR24361,PTHR24361:SF385	KOG0581	2.7.12.2	K04368		AT4G29810.1	ATMKK2,MK1,MKK2	MAP kinase kinase 2
98	MAPKK	Glyma.17G052400	Glyma.17G052400.1	Glyma.17G052400.1.p	PF14531	PTHR24361,PTHR24361:SF385	KOG0581	2.7.12.2	K04368		AT4G29810.1	ATMKK2,MK1,MKK2	MAP kinase kinase 2
99	MAPKK	Glyma.02G186300	Glyma.02G186300.1	Glyma.02G186300.1.p	PF14531	PTHR24361,PTHR24361:SF336	KOG0581	2.7.12.2	K04368		AT5G56580.1	ANQ1,ATMKK6,MKK6	MAP kinase kinase 6
100	MAPKK	Glyma.10G107500	Glyma.10G107500.1	Glyma.10G107500.1.p	PF14531	PTHR24361,PTHR24361:SF336	KOG0581	2.7.12.2	K04368		AT5G56580.1	ANQ1,ATMKK6,MKK6	MAP kinase kinase 6
101	MAPKK	Glyma.07G105500	Glyma.07G105500.1	Glyma.07G105500.1.p	PF00069	PTHR24361,PTHR24361:SF344	KOG0581	2.7.12.2		GO:GO:0006468,GO:GO:0005524,GO:GO:0004672	AT1G18350.1	ATMKK7,BUD1,MKK7	MAP kinase kinase 7
102	MAPKK	Glyma.09G172600	Glyma.09G172600.1	Glyma.09G172600.1.p	PF00069	PTHR24361,PTHR24361:SF344	KOG0984	2.7.12.2		GO:GO:0006468,GO:GO:0005524,GO:GO:0004672	AT1G18350.1	ATMKK7,BUD1,MKK7	MAP kinase kinase 7
103	MAPKK	Glyma.07G105700	Glyma.07G105700.1	Glyma.07G105700.1.p	PF14531	PTHR24361,PTHR24361:SF344	KOG0581	2.7.12.2	K04368		AT1G73500.1	ATMKK9,MKK9	MAP kinase kinase 9
104	MAPKK	Glyma.09G172500	Glyma.09G172500.1	Glyma.09G172500.1.p	PF14531	PTHR24361,PTHR24361:SF344	KOG0581	2.7.12.2	K04368		AT1G73500.1	ATMKK9,MKK9	MAP kinase kinase 9
105	MAPKK	Glyma.05G005900	Glyma.05G005900.1	Glyma.05G005900.1.p	PF00069	PTHR24361,PTHR24361:SF408	KOG0581	2.7.12.2		GO:GO:0006468,GO:GO:0005524,GO:GO:0004672	AT5G40440.1	ATMKK3,MKK3	mitogen-activated protein kinase kinase 3
106	MAPKK	Glyma.19G006300	Glyma.19G006300.1	Glyma.19G006300.1.p	PF00069	PTHR24361,PTHR24361:SF408	KOG0581	2.7.12.2		GO:GO:0006468,GO:GO:0005524,GO:GO:0004672	AT5G40440.1	ATMKK3,MKK3	mitogen-activated protein kinase kinase 3
107	MAPKK	Glyma.07G003200	Glyma.07G003200.1	Glyma.07G003200.1.p	PF00069	PTHR24361,PTHR24361:SF319	KOG0581	2.7.12.2	K13413	GO:GO:0006468,GO:GO:0005524,GO:GO:0004672	AT1G51660.1	ATMEK4,ATMKK4,MKK4	mitogen-activated protein kinase kinase 4
108	MAPKK	Glyma.08G223400	Glyma.08G223400.1	Glyma.08G223400.1.p	PF00069	PTHR24361,PTHR24361:SF319	KOG0581	2.7.12.2	K13413	GO:GO:0006468,GO:GO:0005524,GO:GO:0004672	AT1G51660.1	ATMEK4,ATMKK4,MKK4	mitogen-activated protein kinase kinase 4
Total #	Group	locusName	transcriptName	peptideName	Pfam	Panther	KOG	KEGG/ec	KO	GO	Best-hit-arabi-name	arabi-symbol	arabi-defline
1	WRKY family	Glyma.04G115500	Glyma.04G115500.1	Glyma.04G115500.1.p	PF03106	PTHR31221,PTHR31221:SF10			K18835	GO:GO:0043565,GO:GO:0006355,GO:GO:0003700	AT5G56270.1	ATWRKY2,WRKY2	WRKY DNA-binding protein 2
2	WRKY family	Glyma.04G115500	Glyma.04G115500.2	Glyma.04G115500.2.p	PF03106	PTHR31221,PTHR31221:SF10			K18835	GO:GO:0043565,GO:GO:0006355,GO:GO:0003700	AT5G56270.1	ATWRKY2,WRKY2	WRKY DNA-binding protein 2
3	WRKY family	Glyma.06G320700	Glyma.06G320700.1	Glyma.06G320700.1.p	PF03106	PTHR31221,PTHR31221:SF10			K18835	GO:GO:0043565,GO:GO:0006355,GO:GO:0003700	AT5G56270.1	ATWRKY2,WRKY2	WRKY DNA-binding protein 2
4	WRKY family	Glyma.09G250500	Glyma.09G250500.1	Glyma.09G250500.1.p	PF03106	PTHR31221,PTHR31221:SF1			K18835	GO:GO:0043565,GO:GO:0006355,GO:GO:0003700	AT5G56270.1	ATWRKY2,WRKY2	WRKY DNA-binding protein 2
5	WRKY family	Glyma.09G250500	Glyma.09G250500.2	Glyma.09G250500.2.p	PF03106	PTHR31221,PTHR31221:SF1				GO:GO:0043565,GO:GO:0006355,GO:GO:0003700	AT5G56270.1	ATWRKY2,WRKY2	WRKY DNA-binding protein 2
6	WRKY family	Glyma.18G242000	Glyma.18G242000.1	Glyma.18G242000.1.p	PF03106	PTHR31221,PTHR31221:SF35			K18835	GO:GO:0043565,GO:GO:0006355,GO:GO:0003700	AT5G56270.1	ATWRKY2,WRKY2	WRKY DNA-binding protein 2
7	WRKY family	Glyma.01G053800	Glyma.01G053800.1	Glyma.01G053800.1.p	PF03106	PTHR31221,PTHR31221:SF22				GO:GO:0043565,GO:GO:0006355,GO:GO:0003700	AT2G03340.1	WRKY3	WRKY DNA-binding protein 3
8	WRKY family	Glyma.02G112100	Glyma.02G112100.1	Glyma.02G112100.1.p	PF03106	PTHR31221,PTHR31221:SF22				GO:GO:0043565,GO:GO:0006355,GO:GO:0003700	AT2G03340.1	WRKY3	WRKY DNA-binding protein 3
9	WRKY family	Glyma.07G227200	Glyma.07G227200.1	Glyma.07G227200.1.p	PF03106	PTHR31221,PTHR31221:SF22				GO:GO:0043565,GO:GO:0006355,GO:GO:0003700	AT2G03340.1	WRKY3	WRKY DNA-binding protein 3
10	WRKY family	Glyma.18G263400	Glyma.18G263400.1	Glyma.18G263400.1.p	PF03106	PTHR31221,PTHR31221:SF24				GO:GO:0043565,GO:GO:0006355,GO:GO:0003700	AT2G03340.1	WRKY3	WRKY DNA-binding protein 3
11	WRKY family	Glyma.19G177400	Glyma.19G177400.2	Glyma.19G177400.2.p	PF03106	PTHR31221,PTHR31221:SF27				GO:GO:0043565,GO:GO:0006355,GO:GO:0003700	AT2G03340.1	WRKY3	WRKY DNA-binding protein 3
12	WRKY family	Glyma.20G028000	Glyma.20G028000.1	Glyma.20G028000.1.p	PF03106	PTHR31221,PTHR31221:SF22				GO:GO:0043565,GO:GO:0006355,GO:GO:0003700	AT2G03340.1	WRKY3	WRKY DNA-binding protein 3
13	WRKY family	Glyma.01G053800	Glyma.01G053800.2	Glyma.01G053800.2.p	PF03106	PTHR31221,PTHR31221:SF22				GO:GO:0043565,GO:GO:0006355,GO:GO:0003700	AT1G13960.1	WRKY4	WRKY DNA-binding protein 4
14	WRKY family	Glyma.08G240800	Glyma.08G240800.1	Glyma.08G240800.1.p	PF03106	PTHR31221,PTHR31221:SF24				GO:GO:0043565,GO:GO:0006355,GO:GO:0003700	AT1G13960.1	WRKY4	WRKY DNA-binding protein 4
15	WRKY family	Glyma.10G171100	Glyma.10G171100.1	Glyma.10G171100.1.p	PF03106	PTHR31221,PTHR31221:SF35				GO:GO:0043565,GO:GO:0006355,GO:GO:0003700	AT1G13960.1	WRKY4	WRKY DNA-binding protein 4
16	WRKY family	Glyma.10G171200	Glyma.10G171200.1	Glyma.10G171200.1.p	PF03106	PTHR31221,PTHR31221:SF35				GO:GO:0043565,GO:GO:0006355,GO:GO:0003700	AT1G13960.1	WRKY4	WRKY DNA-binding protein 4
17	WRKY family	Glyma.14G199800	Glyma.14G199800.1	Glyma.14G199800.1.p	PF03106	PTHR31221,PTHR31221:SF20				GO:GO:0043565,GO:GO:0006355,GO:GO:0003700	AT1G13960.1	WRKY4	WRKY DNA-binding protein 4
18	WRKY family	Glyma.11G053100	Glyma.11G053100.1	Glyma.11G053100.1.p	PF10533,PF03106	PTHR31282,PTHR31282:SF33				GO:GO:0043565,GO:GO:0006355,GO:GO:0003700	AT4G24240.1	ATWRKY7,WRKY7	WRKY DNA-binding protein 7
19	WRKY family	Glyma.11G053100	Glyma.11G053100.2	Glyma.11G053100.2.p	PF03106,PF10533	PTHR31282,PTHR31282:SF33				GO:GO:0043565,GO:GO:0006355,GO:GO:0003700	AT4G24240.1	ATWRKY7,WRKY7	WRKY DNA-binding protein 7
20	WRKY family	Glyma.17G239200	Glyma.17G239200.1	Glyma.17G239200.1.p	PF03106,PF10533	PTHR31282,PTHR31282:SF15				GO:GO:0043565,GO:GO:0006355,GO:GO:0003700	AT4G24240.1	ATWRKY7,WRKY7	WRKY DNA-binding protein 7
21	WRKY family	Glyma.05G123000	Glyma.05G123000.1	Glyma.05G123000.1.p	PF03106	PTHR31429,PTHR31429:SF5				GO:GO:0043565,GO:GO:0006355,GO:GO:0003700	AT1G68150.1	ATWRKY9,WRKY9	WRKY DNA-binding protein 9
22	WRKY family	Glyma.05G123000	Glyma.05G123000.2	Glyma.05G123000.2.p	PF03106	PTHR31429,PTHR31429:SF5				GO:GO:0043565,GO:GO:0006355,GO:GO:0003700	AT1G68150.1	ATWRKY9,WRKY9	WRKY DNA-binding protein 9
23	WRKY family	Glyma.08G078100	Glyma.08G078100.1	Glyma.08G078100.1.p	PF03106	PTHR31429,PTHR31429:SF5				GO:GO:0043565,GO:GO:0006355,GO:GO:0003700	AT1G68150.1	ATWRKY9,WRKY9	WRKY DNA-binding protein 9
24	WRKY family	Glyma.04G076200	Glyma.04G076200.1	Glyma.04G076200.1.p	PF10533,PF03106	PTHR31282,PTHR31282:SF15				GO:GO:0043565,GO:GO:0006355,GO:GO:0003700	AT4G31550.1	ATWRKY11,WRKY11	WRKY DNA-binding protein 11
25	WRKY family	Glyma.06G077400	Glyma.06G077400.1	Glyma.06G077400.1.p	PF10533,PF03106	PTHR31282,PTHR31282:SF15				GO:GO:0043565,GO:GO:0006355,GO:GO:0003700	AT4G31550.1	ATWRKY11,WRKY11	WRKY DNA-binding protein 11
26	WRKY family	Glyma.09G061900	Glyma.09G061900.1	Glyma.09G061900.1.p	PF10533,PF03106	PTHR31282,PTHR31282:SF18				GO:GO:0043565,GO:GO:0006355,GO:GO:0003700	AT4G31550.1	ATWRKY11,WRKY11	WRKY DNA-binding protein 11
27	WRKY family	Glyma.13G102000	Glyma.13G102000.1	Glyma.13G102000.1.p	PF10533,PF03106	PTHR31282,PTHR31282:SF18				GO:GO:0043565,GO:GO:0006355,GO:GO:0003700	AT4G31550.1	ATWRKY11,WRKY11	WRKY DNA-binding protein 11
28	WRKY family	Glyma.14G135400	Glyma.14G135400.1	Glyma.14G135400.1.p	PF10533,PF03106	PTHR31282,PTHR31282:SF15				GO:GO:0043565,GO:GO:0006355,GO:GO:0003700	AT4G31550.1	ATWRKY11,WRKY11	WRKY DNA-binding protein 11
29	WRKY family	Glyma.15G168200	Glyma.15G168200.1	Glyma.15G168200.1.p	PF10533,PF03106	PTHR31282,PTHR31282:SF18				GO:GO:0043565,GO:GO:0006355,GO:GO:0003700	AT4G31550.1	ATWRKY11,WRKY11	WRKY DNA-binding protein 11
30	WRKY family	Glyma.17G057100	Glyma.17G057100.1	Glyma.17G057100.1.p	PF10533,PF03106	PTHR31282,PTHR31282:SF18				GO:GO:0043565,GO:GO:0006355,GO:GO:0003700	AT4G31550.1	ATWRKY11,WRKY11	WRKY DNA-binding protein 11
31	WRKY family	Glyma.17G197500	Glyma.17G197500.1	Glyma.17G197500.1.p	PF10533,PF03106	PTHR31282,PTHR31282:SF15				GO:GO:0043565,GO:GO:0006355,GO:GO:0003700	AT4G31550.1	ATWRKY11,WRKY11	WRKY DNA-binding protein 11
32	WRKY family	Glyma.17G197500	Glyma.17G197500.2	Glyma.17G197500.2.p	PF10533,PF03106	PTHR31282,PTHR31282:SF15				GO:GO:0043565,GO:GO:0006355,GO:GO:0003700	AT4G31550.1	ATWRKY11,WRKY11	WRKY DNA-binding protein 11
33	WRKY family	Glyma.04G218400	Glyma.04G218400.1	Glyma.04G218400.1.p	PF03106	PTHR31221,PTHR31221:SF17				GO:GO:0043565,GO:GO:0006355,GO:GO:0003700	AT4G39410.1	ATWRKY13,WRKY13	WRKY DNA-binding protein 13
34	WRKY family	Glyma.04G218400	Glyma.04G218400.2	Glyma.04G218400.2.p	PF03106	PTHR31221,PTHR31221:SF17				GO:GO:0043565,GO:GO:0006355,GO:GO:0003700	AT4G39410.1	ATWRKY13,WRKY13	WRKY DNA-binding protein 13
35	WRKY family	Glyma.04G218400	Glyma.04G218400.3	Glyma.04G218400.3.p	PF03106	PTHR31221,PTHR31221:SF17				GO:GO:0043565,GO:GO:0006355,GO:GO:0003700	AT4G39410.1	ATWRKY13,WRKY13	WRKY DNA-binding protein 13
36	WRKY family	Glyma.04G218400	Glyma.04G218400.4	Glyma.04G218400.4.p	PF03106	PTHR31221,PTHR31221:SF17				GO:GO:0043565,GO:GO:0006355,GO:GO:0003700	AT4G39410.1	ATWRKY13,WRKY13	WRKY DNA-binding protein 13
37	WRKY family	Glyma.04G218400	Glyma.04G218400.5	Glyma.04G218400.5.p	PF03106	PTHR31221,PTHR31221:SF17				GO:GO:0043565,GO:GO:0006355,GO:GO:0003700	AT4G39410.1	ATWRKY13,WRKY13	WRKY DNA-binding protein 13
38	WRKY family	Glyma.05G185400	Glyma.05G185400.1	Glyma.05G185400.1.p	PF03106	PTHR31221,PTHR31221:SF17				GO:GO:0043565,GO:GO:0006355,GO:GO:0003700	AT4G39410.1	ATWRKY13,WRKY13	WRKY DNA-binding protein 13
39	WRKY family	Glyma.06G147500	Glyma.06G147500.1	Glyma.06G147500.1.p	PF03106	PTHR31221,PTHR31221:SF17				GO:GO:0043565,GO:GO:0006355,GO:GO:0003700	AT4G39410.1	ATWRKY13,WRKY13	WRKY DNA-binding protein 13
40	WRKY family	Glyma.06G147500	Glyma.06G147500.2	Glyma.06G147500.2.p	PF03106	PTHR31221,PTHR31221:SF17				GO:GO:0043565,GO:GO:0006355,GO:GO:0003700	AT4G39410.1	ATWRKY13,WRKY13	WRKY DNA-binding protein 13
41	WRKY family	Glyma.06G147500	Glyma.06G147500.3	Glyma.06G147500.3.p	PF03106	PTHR31221,PTHR31221:SF17				GO:GO:0043565,GO:GO:0006355,GO:GO:0003700	AT4G39410.1	ATWRKY13,WRKY13	WRKY DNA-binding protein 13
42	WRKY family	Glyma.08G143400	Glyma.08G143400.1	Glyma.08G143400.1.p	PF03106	PTHR31221,PTHR31221:SF17				GO:GO:0043565,GO:GO:0006355,GO:GO:0003700	AT4G39410.1	ATWRKY13,WRKY13	WRKY DNA-binding protein 13
43	WRKY family	Glyma.08G143400	Glyma.08G143400.2	Glyma.08G143400.2.p	PF03106	PTHR31221,PTHR31221:SF17				GO:GO:0043565,GO:GO:0006355,GO:GO:0003700	AT4G39410.1	ATWRKY13,WRKY13	WRKY DNA-binding protein 13
44	WRKY family	Glyma.08G143400	Glyma.08G143400.3	Glyma.08G143400.3.p	PF03106	PTHR31221,PTHR31221:SF17				GO:GO:0043565,GO:GO:0006355,GO:GO:0003700	AT4G39410.1	ATWRKY13,WRKY13	WRKY DNA-binding protein 13
45	WRKY family	Glyma.08G078700	Glyma.08G078700.1	Glyma.08G078700.1.p	PF03106	PTHR32096,PTHR32096:SF18				GO:GO:0043565,GO:GO:0006355,GO:GO:0003700	AT1G30650.1	AR411,ATWRKY14,WRKY14	WRKY DNA-binding protein 14
46	WRKY family	Glyma.09G029800	Glyma.09G029800.1	Glyma.09G029800.1.p	PF03106	PTHR32096,PTHR32096:SF18				GO:GO:0043565,GO:GO:0006355,GO:GO:0003700	AT1G30650.1	AR411,ATWRKY14,WRKY14	WRKY DNA-binding protein 14
47	WRKY family	Glyma.09G029800	Glyma.09G029800.2	Glyma.09G029800.2.p	PF03106	PTHR32096,PTHR32096:SF18				GO:GO:0043565,GO:GO:0006355,GO:GO:0003700	AT1G30650.1	AR411,ATWRKY14,WRKY14	WRKY DNA-binding protein 14
48	WRKY family	Glyma.09G029800	Glyma.09G029800.3	Glyma.09G029800.3.p	PF03106	PTHR32096,PTHR32096:SF18				GO:GO:0043565,GO:GO:0006355,GO:GO:0003700	AT1G30650.1	AR411,ATWRKY14,WRKY14	WRKY DNA-binding protein 14
49	WRKY family	Glyma.09G029800	Glyma.09G029800.4	Glyma.09G029800.4.p	PF03106	PTHR32096,PTHR32096:SF18				GO:GO:0043565,GO:GO:0006355,GO:GO:0003700	AT1G30650.1	AR411,ATWRKY14,WRKY14	WRKY DNA-binding protein 14
50	WRKY family	Glyma.09G029800	Glyma.09G029800.5	Glyma.09G029800.5.p	PF03106	PTHR32096,PTHR32096:SF18				GO:GO:0043565,GO:GO:0006355,GO:GO:0003700	AT1G30650.1	AR411,ATWRKY14,WRKY14	WRKY DNA-binding protein 14
51	WRKY family	Glyma.09G029800	Glyma.09G029800.6	Glyma.09G029800.6.p	PF03106	PTHR32096,PTHR32096:SF18				GO:GO:0043565,GO:GO:0006355,GO:GO:0003700	AT1G30650.1	AR411,ATWRKY14,WRKY14	WRKY DNA-binding protein 14
52	WRKY family	Glyma.15G135600	Glyma.15G135600.1	Glyma.15G135600.1.p	PF03106	PTHR32096,PTHR32096:SF18				GO:GO:0043565,GO:GO:0006355,GO:GO:0003700	AT1G30650.1	AR411,ATWRKY14,WRKY14	WRKY DNA-binding protein 14
53	WRKY family	Glyma.15G135600	Glyma.15G135600.3	Glyma.15G135600.3.p	PF03106	PTHR32096,PTHR32096:SF18				GO:GO:0043565,GO:GO:0006355,GO:GO:0003700	AT1G30650.1	AR411,ATWRKY14,WRKY14	WRKY DNA-binding protein 14
54	WRKY family	Glyma.01G189100	Glyma.01G189100.1	Glyma.01G189100.1.p	PF10533,PF03106	PTHR31282,PTHR31282:SF33				GO:GO:0043565,GO:GO:0006355,GO:GO:0003700	AT2G23320.1	WRKY15	WRKY DNA-binding protein 15
55	WRKY family	Glyma.01G189100	Glyma.01G189100.2	Glyma.01G189100.2.p	PF10533,PF03106	PTHR31282,PTHR31282:SF33				GO:GO:0043565,GO:GO:0006355,GO:GO:0003700	AT2G23320.1	WRKY15	WRKY DNA-binding protein 15
56	WRKY family	Glyma.05G096500	Glyma.05G096500.1	Glyma.05G096500.1.p	PF10533,PF03106	PTHR31282,PTHR31282:SF33				GO:GO:0043565,GO:GO:0006355,GO:GO:0003700	AT2G23320.1	WRKY15	WRKY DNA-binding protein 15
57	WRKY family	Glyma.17G168900	Glyma.17G168900.1	Glyma.17G168900.1.p	PF10533,PF03106	PTHR31282,PTHR31282:SF33				GO:GO:0043565,GO:GO:0006355,GO:GO:0003700	AT2G23320.1	WRKY15	WRKY DNA-binding protein 15
58	WRKY family	Glyma.14G085500	Glyma.14G085500.1	Glyma.14G085500.1.p	PF03106	PTHR31282,PTHR31282:SF27				GO:GO:0043565,GO:GO:0006355,GO:GO:0003700	AT2G24570.1	ATWRKY17,WRKY17	WRKY DNA-binding protein 17
59	WRKY family	Glyma.10G113800	Glyma.10G113800.1	Glyma.10G113800.1.p	PF03106	PTHR31429				GO:GO:0043565,GO:GO:0006355,GO:GO:0003700	AT4G31800.1	ATWRKY18,WRKY18	WRKY DNA-binding protein 18
60	WRKY family	Glyma.02G141000	Glyma.02G141000.1	Glyma.02G141000.1.p	PF10533,PF03106	PTHR31282,PTHR31282:SF12				GO:GO:0043565,GO:GO:0006355,GO:GO:0003700	AT2G30590.1	WRKY21	WRKY DNA-binding protein 21
61	WRKY family	Glyma.02G141000	Glyma.02G141000.2	Glyma.02G141000.2.p		PTHR31282,PTHR31282:SF12					AT2G30590.1	WRKY21	WRKY DNA-binding protein 21
62	WRKY family	Glyma.02G141000	Glyma.02G141000.3	Glyma.02G141000.3.p	PF03106,PF10533	PTHR31282,PTHR31282:SF12				GO:GO:0043565,GO:GO:0006355,GO:GO:0003700	AT2G30590.1	WRKY21	WRKY DNA-binding protein 21
63	WRKY family	Glyma.02G141000	Glyma.02G141000.4	Glyma.02G141000.4.p	PF10533,PF03106	PTHR31282,PTHR31282:SF12				GO:GO:0043565,GO:GO:0006355,GO:GO:0003700	AT2G30590.1	WRKY21	WRKY DNA-binding protein 21
64	WRKY family	Glyma.02G141000	Glyma.02G141000.5	Glyma.02G141000.5.p	PF10533,PF03106	PTHR31282,PTHR31282:SF12				GO:GO:0043565,GO:GO:0006355,GO:GO:0003700	AT2G30590.1	WRKY21	WRKY DNA-binding protein 21
65	WRKY family	Glyma.02G141000	Glyma.02G141000.6	Glyma.02G141000.6.p	PF10533,PF03106	PTHR31282,PTHR31282:SF12				GO:GO:0043565,GO:GO:0006355,GO:GO:0003700	AT2G30590.1	WRKY21	WRKY DNA-binding protein 21
66	WRKY family	Glyma.02G141000	Glyma.02G141000.7	Glyma.02G141000.7.p	PF10533,PF03106	PTHR31282,PTHR31282:SF12				GO:GO:0043565,GO:GO:0006355,GO:GO:0003700	AT2G30590.1	WRKY21	WRKY DNA-binding protein 21
67	WRKY family	Glyma.03G159700	Glyma.03G159700.1	Glyma.03G159700.1.p	PF10533,PF03106	PTHR31282,PTHR31282:SF12				GO:GO:0043565,GO:GO:0006355,GO:GO:0003700	AT2G30590.1	WRKY21	WRKY DNA-binding protein 21
68	WRKY family	Glyma.03G159700	Glyma.03G159700.2	Glyma.03G159700.2.p	PF10533,PF03106	PTHR31282,PTHR31282:SF12				GO:GO:0043565,GO:GO:0006355,GO:GO:0003700	AT2G30590.1	WRKY21	WRKY DNA-binding protein 21
69	WRKY family	Glyma.10G032900	Glyma.10G032900.1	Glyma.10G032900.1.p	PF10533,PF03106	PTHR31282,PTHR31282:SF12				GO:GO:0043565,GO:GO:0006355,GO:GO:0003700	AT2G30590.1	WRKY21	WRKY DNA-binding protein 21
70	WRKY family	Glyma.10G032900	Glyma.10G032900.2	Glyma.10G032900.2.p	PF10533,PF03106	PTHR31282,PTHR31282:SF12				GO:GO:0043565,GO:GO:0006355,GO:GO:0003700	AT2G30590.1	WRKY21	WRKY DNA-binding protein 21
71	WRKY family	Glyma.10G032900	Glyma.10G032900.3	Glyma.10G032900.3.p	PF10533,PF03106	PTHR31282,PTHR31282:SF12				GO:GO:0043565,GO:GO:0006355,GO:GO:0003700	AT2G30590.1	WRKY21	WRKY DNA-binding protein 21
72	WRKY family	Glyma.10G032900	Glyma.10G032900.4	Glyma.10G032900.4.p	PF10533,PF03106	PTHR31282,PTHR31282:SF12				GO:GO:0043565,GO:GO:0006355,GO:GO:0003700	AT2G30590.1	WRKY21	WRKY DNA-binding protein 21
73	WRKY family	Glyma.02G010900	Glyma.02G010900.1	Glyma.02G010900.1.p	PF03106	PTHR31221,PTHR31221:SF23				GO:GO:0043565,GO:GO:0006355,GO:GO:0003700	AT2G47260.1	ATWRKY23,WRKY23	WRKY DNA-binding protein 23
74	WRKY family	Glyma.03G220800	Glyma.03G220800.1	Glyma.03G220800.1.p	PF03106	PTHR31221,PTHR31221:SF23				GO:GO:0043565,GO:GO:0006355,GO:GO:0003700	AT2G47260.1	ATWRKY23,WRKY23	WRKY DNA-binding protein 23
75	WRKY family	Glyma.07G238000	Glyma.07G238000.1	Glyma.07G238000.1.p	PF03106	PTHR31221,PTHR31221:SF13				GO:GO:0043565,GO:GO:0006355,GO:GO:0003700	AT2G47260.1	ATWRKY23,WRKY23	WRKY DNA-binding protein 23
76	WRKY family	Glyma.07G238000	Glyma.07G238000.2	Glyma.07G238000.2.p	PF03106	PTHR31221,PTHR31221:SF13				GO:GO:0043565,GO:GO:0006355,GO:GO:0003700	AT2G47260.1	ATWRKY23,WRKY23	WRKY DNA-binding protein 23
77	WRKY family	Glyma.07G238000	Glyma.07G238000.3	Glyma.07G238000.3.p	PF03106	PTHR31221,PTHR31221:SF13				GO:GO:0043565,GO:GO:0006355,GO:GO:0003700	AT2G47260.1	ATWRKY23,WRKY23	WRKY DNA-binding protein 23
78	WRKY family	Glyma.07G238000	Glyma.07G238000.4	Glyma.07G238000.4.p	PF03106	PTHR31221,PTHR31221:SF13				GO:GO:0043565,GO:GO:0006355,GO:GO:0003700	AT2G47260.1	ATWRKY23,WRKY23	WRKY DNA-binding protein 23
79	WRKY family	Glyma.09G034300	Glyma.09G034300.1	Glyma.09G034300.1.p	PF03106	PTHR31221,PTHR31221:SF13				GO:GO:0043565,GO:GO:0006355,GO:GO:0003700	AT2G47260.1	ATWRKY23,WRKY23	WRKY DNA-binding protein 23
80	WRKY family	Glyma.10G011300	Glyma.10G011300.1	Glyma.10G011300.1.p	PF03106	PTHR31221,PTHR31221:SF23				GO:GO:0043565,GO:GO:0006355,GO:GO:0003700	AT2G47260.1	ATWRKY23,WRKY23	WRKY DNA-binding protein 23
81	WRKY family	Glyma.10G011300	Glyma.10G011300.2	Glyma.10G011300.2.p	PF03106	PTHR31221,PTHR31221:SF23				GO:GO:0043565,GO:GO:0006355,GO:GO:0003700	AT2G47260.1	ATWRKY23,WRKY23	WRKY DNA-binding protein 23
82	WRKY family	Glyma.10G011300	Glyma.10G011300.3	Glyma.10G011300.3.p	PF03106	PTHR31221,PTHR31221:SF23				GO:GO:0043565,GO:GO:0006355,GO:GO:0003700	AT2G47260.1	ATWRKY23,WRKY23	WRKY DNA-binding protein 23
83	WRKY family	Glyma.15G139000	Glyma.15G139000.2	Glyma.15G139000.2.p	PF03106	PTHR31221,PTHR31221:SF13				GO:GO:0043565,GO:GO:0006355,GO:GO:0003700	AT2G47260.1	ATWRKY23,WRKY23	WRKY DNA-binding protein 23
84	WRKY family	Glyma.15G139000	Glyma.15G139000.3	Glyma.15G139000.3.p	PF03106	PTHR31221,PTHR31221:SF13				GO:GO:0043565,GO:GO:0006355,GO:GO:0003700	AT2G47260.1	ATWRKY23,WRKY23	WRKY DNA-binding protein 23
85	WRKY family	Glyma.17G035400	Glyma.17G035400.1	Glyma.17G035400.1.p	PF03106	PTHR31221,PTHR31221:SF13				GO:GO:0043565,GO:GO:0006355,GO:GO:0003700	AT2G47260.1	ATWRKY23,WRKY23	WRKY DNA-binding protein 23
86	WRKY family	Glyma.17G035400	Glyma.17G035400.2	Glyma.17G035400.2.p	PF03106	PTHR31221,PTHR31221:SF13				GO:GO:0043565,GO:GO:0006355,GO:GO:0003700	AT2G47260.1	ATWRKY23,WRKY23	WRKY DNA-binding protein 23
87	WRKY family	Glyma.19G217800	Glyma.19G217800.1	Glyma.19G217800.1.p	PF03106	PTHR31221,PTHR31221:SF23				GO:GO:0043565,GO:GO:0006355,GO:GO:0003700	AT2G47260.1	ATWRKY23,WRKY23	WRKY DNA-binding protein 23
88	WRKY family	Glyma.09G254400	Glyma.09G254400.1	Glyma.09G254400.1.p	PF03106	PTHR31221,PTHR31221:SF7				GO:GO:0043565,GO:GO:0006355,GO:GO:0003700	AT5G41570.1	ATWRKY24,WRKY24	WRKY DNA-binding protein 24
89	WRKY family	Glyma.18G238600	Glyma.18G238600.1	Glyma.18G238600.1.p	PF03106	PTHR31221,PTHR31221:SF7				GO:GO:0043565,GO:GO:0006355,GO:GO:0003700	AT5G41570.1	ATWRKY24,WRKY24	WRKY DNA-binding protein 24
90	WRKY family	Glyma.14G200200	Glyma.14G200200.2	Glyma.14G200200.2.p	PF03106	PTHR31221,PTHR31221:SF1				GO:GO:0043565,GO:GO:0006355,GO:GO:0003700	AT5G07100.1	WRKY26	WRKY DNA-binding protein 26
91	WRKY family	Glyma.10G230200	Glyma.10G230200.1	Glyma.10G230200.1.p	PF03106	PTHR32096,PTHR32096:SF22				GO:GO:0043565,GO:GO:0006355,GO:GO:0003700	AT5G52830.1	ATWRKY27,WRKY27	WRKY DNA-binding protein 27
92	WRKY family	Glyma.16G176700	Glyma.16G176700.1	Glyma.16G176700.1.p	PF03106	PTHR32096,PTHR32096:SF22				GO:GO:0043565,GO:GO:0006355,GO:GO:0003700	AT5G52830.1	ATWRKY27,WRKY27	WRKY DNA-binding protein 27
93	WRKY family	Glyma.02G285900	Glyma.02G285900.1	Glyma.02G285900.1.p	PF03106	PTHR31221,PTHR31221:SF37				GO:GO:0043565,GO:GO:0006355,GO:GO:0003700	AT4G18170.1	ATWRKY28,WRKY28	WRKY DNA-binding protein 28
94	WRKY family	Glyma.05G127600	Glyma.05G127600.1	Glyma.05G127600.1.p	PF03106	PTHR31221,PTHR31221:SF19				GO:GO:0043565,GO:GO:0006355,GO:GO:0003700	AT4G18170.1	ATWRKY28,WRKY28	WRKY DNA-binding protein 28
95	WRKY family	Glyma.08G082400	Glyma.08G082400.1	Glyma.08G082400.1.p	PF03106	PTHR31221,PTHR31221:SF19				GO:GO:0043565,GO:GO:0006355,GO:GO:0003700	AT4G18170.1	ATWRKY28,WRKY28	WRKY DNA-binding protein 28
96	WRKY family	Glyma.08G082400	Glyma.08G082400.2	Glyma.08G082400.2.p	PF03106	PTHR31221,PTHR31221:SF19				GO:GO:0043565,GO:GO:0006355,GO:GO:0003700	AT4G18170.1	ATWRKY28,WRKY28	WRKY DNA-binding protein 28
97	WRKY family	Glyma.14G028900	Glyma.14G028900.1	Glyma.14G028900.1.p	PF03106	PTHR31221,PTHR31221:SF37				GO:GO:0043565,GO:GO:0006355,GO:GO:0003700	AT4G18170.1	ATWRKY28,WRKY28	WRKY DNA-binding protein 28
98	WRKY family	Glyma.03G256700	Glyma.03G256700.1	Glyma.03G256700.1.p	PF03106	PTHR31282,PTHR31282:SF26				GO:GO:0043565,GO:GO:0006355,GO:GO:0003700	AT5G24110.1	ATWRKY30,WRKY30	WRKY DNA-binding protein 30
99	WRKY family	Glyma.03G256700	Glyma.03G256700.2	Glyma.03G256700.2.p	PF03106	PTHR31282,PTHR31282:SF26				GO:GO:0043565,GO:GO:0006355,GO:GO:0003700	AT5G24110.1	ATWRKY30,WRKY30	WRKY DNA-binding protein 30
100	WRKY family	Glyma.04G238300	Glyma.04G238300.1	Glyma.04G238300.1.p	PF03106	PTHR32096,PTHR32096:SF20				GO:GO:0043565,GO:GO:0006355,GO:GO:0003700	AT5G24110.1	ATWRKY30,WRKY30	WRKY DNA-binding protein 30
101	WRKY family	Glyma.06G125600	Glyma.06G125600.1	Glyma.06G125600.1.p	PF03106	PTHR32096,PTHR32096:SF20				GO:GO:0043565,GO:GO:0006355,GO:GO:0003700	AT5G24110.1	ATWRKY30,WRKY30	WRKY DNA-binding protein 30
102	WRKY family	Glyma.02G203800	Glyma.02G203800.1	Glyma.02G203800.1.p	PF03106	PTHR31221,PTHR31221:SF34				GO:GO:0043565,GO:GO:0006355,GO:GO:0003700	AT4G30935.1	ATWRKY32,WRKY32	WRKY DNA-binding protein 32
103	WRKY family	Glyma.02G203800	Glyma.02G203800.2	Glyma.02G203800.2.p	PF03106	PTHR31221,PTHR31221:SF34				GO:GO:0043565,GO:GO:0006355,GO:GO:0003700	AT4G30935.1	ATWRKY32,WRKY32	WRKY DNA-binding protein 32
104	WRKY family	Glyma.06G219800	Glyma.06G219800.1	Glyma.06G219800.1.p	PF03106	PTHR31221,PTHR31221:SF34				GO:GO:0043565,GO:GO:0006355,GO:GO:0003700	AT4G30935.1	ATWRKY32,WRKY32	WRKY DNA-binding protein 32
105	WRKY family	Glyma.06G219800	Glyma.06G219800.2	Glyma.06G219800.2.p	PF03106	PTHR31221,PTHR31221:SF34				GO:GO:0043565,GO:GO:0006355,GO:GO:0003700	AT4G30935.1	ATWRKY32,WRKY32	WRKY DNA-binding protein 32
106	WRKY family	Glyma.12G152600	Glyma.12G152600.1	Glyma.12G152600.1.p	PF03106	PTHR31221,PTHR31221:SF34				GO:GO:0043565,GO:GO:0006355,GO:GO:0003700	AT4G30935.1	ATWRKY32,WRKY32	WRKY DNA-binding protein 32
107	WRKY family	Glyma.12G152600	Glyma.12G152600.2	Glyma.12G152600.2.p	PF03106	PTHR31221,PTHR31221:SF34				GO:GO:0043565,GO:GO:0006355,GO:GO:0003700	AT4G30935.1	ATWRKY32,WRKY32	WRKY DNA-binding protein 32
108	WRKY family	Glyma.17G074000	Glyma.17G074000.1	Glyma.17G074000.1.p	PF03106	PTHR31221,PTHR31221:SF34				GO:GO:0043565,GO:GO:0006355,GO:GO:0003700	AT4G30935.1	ATWRKY32,WRKY32	WRKY DNA-binding protein 32
109	WRKY family	Glyma.01G128100	Glyma.01G128100.1	Glyma.01G128100.1.p	PF03106	PTHR31221,PTHR31221:SF1			K13424	GO:GO:0043565,GO:GO:0006355,GO:GO:0003700	AT2G38470.1	ATWRKY33,WRKY33	WRKY DNA-binding protein 33
110	WRKY family	Glyma.01G128100	Glyma.01G128100.2	Glyma.01G128100.2.p	PF03106	PTHR31221,PTHR31221:SF1			K13424	GO:GO:0043565,GO:GO:0006355,GO:GO:0003700	AT2G38470.1	ATWRKY33,WRKY33	WRKY DNA-binding protein 33
111	WRKY family	Glyma.02G232600	Glyma.02G232600.1	Glyma.02G232600.1.p	PF03106	PTHR31221,PTHR31221:SF1			K13424	GO:GO:0043565,GO:GO:0006355,GO:GO:0003700	AT2G38470.1	ATWRKY33,WRKY33	WRKY DNA-binding protein 33
112	WRKY family	Glyma.03G042700	Glyma.03G042700.1	Glyma.03G042700.1.p	PF03106	PTHR31221,PTHR31221:SF1			K13424	GO:GO:0043565,GO:GO:0006355,GO:GO:0003700	AT2G38470.1	ATWRKY33,WRKY33	WRKY DNA-binding protein 33
113	WRKY family	Glyma.03G042700	Glyma.03G042700.2	Glyma.03G042700.2.p	PF03106	PTHR31221,PTHR31221:SF1				GO:GO:0043565,GO:GO:0006355,GO:GO:0003700	AT2G38470.1	ATWRKY33,WRKY33	WRKY DNA-binding protein 33
114	WRKY family	Glyma.03G042700	Glyma.03G042700.3	Glyma.03G042700.3.p	PF03106	PTHR31221,PTHR31221:SF1				GO:GO:0043565,GO:GO:0006355,GO:GO:0003700	AT2G38470.1	ATWRKY33,WRKY33	WRKY DNA-binding protein 33
115	WRKY family	Glyma.09G280200	Glyma.09G280200.1	Glyma.09G280200.1.p	PF03106	PTHR31221,PTHR31221:SF1			K13424	GO:GO:0043565,GO:GO:0006355,GO:GO:0003700	AT2G38470.1	ATWRKY33,WRKY33	WRKY DNA-binding protein 33
116	WRKY family	Glyma.09G280200	Glyma.09G280200.2	Glyma.09G280200.2.p	PF03106	PTHR31221,PTHR31221:SF1				GO:GO:0043565,GO:GO:0006355,GO:GO:0003700	AT2G38470.1	ATWRKY33,WRKY33	WRKY DNA-binding protein 33
117	WRKY family	Glyma.09G280200	Glyma.09G280200.3	Glyma.09G280200.3.p	PF03106	PTHR31221,PTHR31221:SF1				GO:GO:0043565,GO:GO:0006355,GO:GO:0003700	AT2G38470.1	ATWRKY33,WRKY33	WRKY DNA-binding protein 33
118	WRKY family	Glyma.09G280200	Glyma.09G280200.4	Glyma.09G280200.4.p	PF03106	PTHR31221,PTHR31221:SF1				GO:GO:0043565,GO:GO:0006355,GO:GO:0003700	AT2G38470.1	ATWRKY33,WRKY33	WRKY DNA-binding protein 33
119	WRKY family	Glyma.09G280200	Glyma.09G280200.5	Glyma.09G280200.5.p	PF03106	PTHR31221,PTHR31221:SF1				GO:GO:0043565,GO:GO:0006355,GO:GO:0003700	AT2G38470.1	ATWRKY33,WRKY33	WRKY DNA-binding protein 33
120	WRKY family	Glyma.09G280200	Glyma.09G280200.6	Glyma.09G280200.6.p	PF03106	PTHR31221,PTHR31221:SF1				GO:GO:0043565,GO:GO:0006355,GO:GO:0003700	AT2G38470.1	ATWRKY33,WRKY33	WRKY DNA-binding protein 33
121	WRKY family	Glyma.09G280200	Glyma.09G280200.7	Glyma.09G280200.7.p	PF03106	PTHR31221,PTHR31221:SF1				GO:GO:0043565,GO:GO:0006355,GO:GO:0003700	AT2G38470.1	ATWRKY33,WRKY33	WRKY DNA-binding protein 33
122	WRKY family	Glyma.11G163300	Glyma.11G163300.1	Glyma.11G163300.1.p	PF03106	PTHR31221,PTHR31221:SF1			K13424	GO:GO:0043565,GO:GO:0006355,GO:GO:0003700	AT2G38470.1	ATWRKY33,WRKY33	WRKY DNA-binding protein 33
123	WRKY family	Glyma.14G200200	Glyma.14G200200.1	Glyma.14G200200.1.p	PF03106	PTHR31221,PTHR31221:SF1			K13424	GO:GO:0043565,GO:GO:0006355,GO:GO:0003700	AT2G38470.1	ATWRKY33,WRKY33	WRKY DNA-binding protein 33
124	WRKY family	Glyma.18G056600	Glyma.18G056600.1	Glyma.18G056600.1.p	PF03106	PTHR31221,PTHR31221:SF1			K13424	GO:GO:0043565,GO:GO:0006355,GO:GO:0003700	AT2G38470.1	ATWRKY33,WRKY33	WRKY DNA-binding protein 33
125	WRKY family	Glyma.18G208800	Glyma.18G208800.1	Glyma.18G208800.1.p	PF03106	PTHR31221,PTHR31221:SF1			K13424	GO:GO:0043565,GO:GO:0006355,GO:GO:0003700	AT2G38470.1	ATWRKY33,WRKY33	WRKY DNA-binding protein 33
126	WRKY family	Glyma.18G208800	Glyma.18G208800.2	Glyma.18G208800.2.p	PF03106	PTHR31221,PTHR31221:SF1			K13424	GO:GO:0043565,GO:GO:0006355,GO:GO:0003700	AT2G38470.1	ATWRKY33,WRKY33	WRKY DNA-binding protein 33
127	WRKY family	Glyma.18G208800	Glyma.18G208800.3	Glyma.18G208800.3.p	PF03106	PTHR31221,PTHR31221:SF1				GO:GO:0043565,GO:GO:0006355,GO:GO:0003700	AT2G38470.1	ATWRKY33,WRKY33	WRKY DNA-binding protein 33
128	WRKY family	Glyma.18G208800	Glyma.18G208800.4	Glyma.18G208800.4.p	PF03106	PTHR31221,PTHR31221:SF1				GO:GO:0043565,GO:GO:0006355,GO:GO:0003700	AT2G38470.1	ATWRKY33,WRKY33	WRKY DNA-binding protein 33
129	WRKY family	Glyma.03G220100	Glyma.03G220100.1	Glyma.03G220100.1.p	PF03106	PTHR31282,PTHR31282:SF28				GO:GO:0043565,GO:GO:0006355,GO:GO:0003700	AT2G34830.1	AtWRKY35,MEE24,WRKY35	WRKY DNA-binding protein 35
130	WRKY family	Glyma.05G123600	Glyma.05G123600.1	Glyma.05G123600.1.p	PF03106	PTHR32096,PTHR32096:SF18				GO:GO:0043565,GO:GO:0006355,GO:GO:0003700	AT2G34830.1	AtWRKY35,MEE24,WRKY35	WRKY DNA-binding protein 35
131	WRKY family	Glyma.15G135600	Glyma.15G135600.2	Glyma.15G135600.2.p	PF03106	PTHR32096,PTHR32096:SF18				GO:GO:0043565,GO:GO:0006355,GO:GO:0003700	AT2G34830.1	AtWRKY35,MEE24,WRKY35	WRKY DNA-binding protein 35
132	WRKY family	Glyma.19G217000	Glyma.19G217000.1	Glyma.19G217000.1.p	PF03106	PTHR31282,PTHR31282:SF28				GO:GO:0043565,GO:GO:0006355,GO:GO:0003700	AT2G34830.1	AtWRKY35,MEE24,WRKY35	WRKY DNA-binding protein 35
133	WRKY family	Glyma.19G217000	Glyma.19G217000.2	Glyma.19G217000.2.p	PF03106	PTHR31282,PTHR31282:SF28				GO:GO:0043565,GO:GO:0006355,GO:GO:0003700	AT2G34830.1	AtWRKY35,MEE24,WRKY35	WRKY DNA-binding protein 35
134	WRKY family	Glyma.04G143700	Glyma.04G143700.1	Glyma.04G143700.1.p		PTHR31282,PTHR31282:SF12					AT3G04670.2	ATWRKY39,WRKY39	WRKY DNA-binding protein 39
135	WRKY family	Glyma.04G061300	Glyma.04G061300.1	Glyma.04G061300.1.p	PF03106	PTHR31429				GO:GO:0043565,GO:GO:0006355,GO:GO:0003700	AT1G80840.1	ATWRKY40,WRKY40	WRKY DNA-binding protein 40
136	WRKY family	Glyma.04G061400	Glyma.04G061400.1	Glyma.04G061400.1.p	PF03106	PTHR31429,PTHR31429:SF3				GO:GO:0043565,GO:GO:0006355,GO:GO:0003700	AT1G80840.1	ATWRKY40,WRKY40	WRKY DNA-binding protein 40
137	WRKY family	Glyma.06G061900	Glyma.06G061900.1	Glyma.06G061900.1.p	PF03106	PTHR31429,PTHR31429:SF3				GO:GO:0043565,GO:GO:0006355,GO:GO:0003700	AT1G80840.1	ATWRKY40,WRKY40	WRKY DNA-binding protein 40
138	WRKY family	Glyma.06G212900	Glyma.06G212900.1	Glyma.06G212900.1.p	PF03106	PTHR31429				GO:GO:0043565,GO:GO:0006355,GO:GO:0003700	AT1G80840.1	ATWRKY40,WRKY40	WRKY DNA-binding protein 40
139	WRKY family	Glyma.07G023300	Glyma.07G023300.1	Glyma.07G023300.1.p	PF03106	PTHR31429,PTHR31429:SF3				GO:GO:0043565,GO:GO:0006355,GO:GO:0003700	AT1G80840.1	ATWRKY40,WRKY40	WRKY DNA-binding protein 40
140	WRKY family	Glyma.08G218600	Glyma.08G218600.1	Glyma.08G218600.1.p	PF03106	PTHR31429,PTHR31429:SF3				GO:GO:0043565,GO:GO:0006355,GO:GO:0003700	AT1G80840.1	ATWRKY40,WRKY40	WRKY DNA-binding protein 40
141	WRKY family	Glyma.08G218600	Glyma.08G218600.2	Glyma.08G218600.2.p	PF03106	PTHR31429,PTHR31429:SF3				GO:GO:0043565,GO:GO:0006355,GO:GO:0003700	AT1G80840.1	ATWRKY40,WRKY40	WRKY DNA-binding protein 40
142	WRKY family	Glyma.08G218600	Glyma.08G218600.3	Glyma.08G218600.3.p		PTHR31429,PTHR31429:SF3					AT1G80840.1	ATWRKY40,WRKY40	WRKY DNA-binding protein 40
143	WRKY family	Glyma.08G218600	Glyma.08G218600.4	Glyma.08G218600.4.p	PF03106	PTHR31429,PTHR31429:SF3				GO:GO:0043565,GO:GO:0006355,GO:GO:0003700	AT1G80840.1	ATWRKY40,WRKY40	WRKY DNA-binding protein 40
144	WRKY family	Glyma.13G370100	Glyma.13G370100.1	Glyma.13G370100.1.p	PF03106	PTHR31429,PTHR31429:SF3				GO:GO:0043565,GO:GO:0006355,GO:GO:0003700	AT1G80840.1	ATWRKY40,WRKY40	WRKY DNA-binding protein 40
145	WRKY family	Glyma.14G102900	Glyma.14G102900.1	Glyma.14G102900.1.p	PF03106	PTHR31429				GO:GO:0043565,GO:GO:0006355,GO:GO:0003700	AT1G80840.1	ATWRKY40,WRKY40	WRKY DNA-binding protein 40
146	WRKY family	Glyma.14G103100	Glyma.14G103100.1	Glyma.14G103100.1.p	PF03106	PTHR31429,PTHR31429:SF3				GO:GO:0043565,GO:GO:0006355,GO:GO:0003700	AT1G80840.1	ATWRKY40,WRKY40	WRKY DNA-binding protein 40
147	WRKY family	Glyma.15G003300	Glyma.15G003300.1	Glyma.15G003300.1.p	PF03106	PTHR31429,PTHR31429:SF3				GO:GO:0043565,GO:GO:0006355,GO:GO:0003700	AT1G80840.1	ATWRKY40,WRKY40	WRKY DNA-binding protein 40
148	WRKY family	Glyma.17G222300	Glyma.17G222300.1	Glyma.17G222300.1.p	PF03106	PTHR31429,PTHR31429:SF3				GO:GO:0043565,GO:GO:0006355,GO:GO:0003700	AT1G80840.1	ATWRKY40,WRKY40	WRKY DNA-binding protein 40
149	WRKY family	Glyma.17G222500	Glyma.17G222500.1	Glyma.17G222500.1.p	PF03106	PTHR31429				GO:GO:0043565,GO:GO:0006355,GO:GO:0003700	AT1G80840.1	ATWRKY40,WRKY40	WRKY DNA-binding protein 40
150	WRKY family	Glyma.15G139000	Glyma.15G139000.1	Glyma.15G139000.1.p	PF03106	PTHR31221,PTHR31221:SF13				GO:GO:0043565,GO:GO:0006355,GO:GO:0003700	AT5G49520.1	ATWRKY48,WRKY48	WRKY DNA-binding protein 48
151	WRKY family	Glyma.15G139000	Glyma.15G139000.4	Glyma.15G139000.4.p	PF03106	PTHR31221,PTHR31221:SF13				GO:GO:0043565,GO:GO:0006355,GO:GO:0003700	AT5G49520.1	ATWRKY48,WRKY48	WRKY DNA-binding protein 48
152	WRKY family	Glyma.07G133700	Glyma.07G133700.1	Glyma.07G133700.1.p	PF03106	PTHR31221,PTHR31221:SF42				GO:GO:0043565,GO:GO:0006355,GO:GO:0003700	AT5G43290.1	ATWRKY49,WRKY49	WRKY DNA-binding protein 49
153	WRKY family	Glyma.18G183100	Glyma.18G183100.1	Glyma.18G183100.1.p	PF03106	PTHR31221,PTHR31221:SF42				GO:GO:0043565,GO:GO:0006355,GO:GO:0003700	AT5G43290.1	ATWRKY49,WRKY49	WRKY DNA-binding protein 49
154	WRKY family	Glyma.04G054200	Glyma.04G054200.1	Glyma.04G054200.1.p	PF03106	PTHR31221,PTHR31221:SF28				GO:GO:0043565,GO:GO:0006355,GO:GO:0003700	AT5G26170.1	ATWRKY50,WRKY50	WRKY DNA-binding protein 50
155	WRKY family	Glyma.06G054500	Glyma.06G054500.1	Glyma.06G054500.1.p	PF03106	PTHR31221,PTHR31221:SF28				GO:GO:0043565,GO:GO:0006355,GO:GO:0003700	AT5G26170.1	ATWRKY50,WRKY50	WRKY DNA-binding protein 50
156	WRKY family	Glyma.14G100100	Glyma.14G100100.1	Glyma.14G100100.1.p	PF03106	PTHR31221,PTHR31221:SF28				GO:GO:0043565,GO:GO:0006355,GO:GO:0003700	AT5G26170.1	ATWRKY50,WRKY50	WRKY DNA-binding protein 50
157	WRKY family	Glyma.17G224800	Glyma.17G224800.1	Glyma.17G224800.1.p	PF03106	PTHR31221,PTHR31221:SF28				GO:GO:0043565,GO:GO:0006355,GO:GO:0003700	AT5G26170.1	ATWRKY50,WRKY50	WRKY DNA-binding protein 50
158	WRKY family	Glyma.17G224800	Glyma.17G224800.2	Glyma.17G224800.2.p	PF03106	PTHR31221,PTHR31221:SF28				GO:GO:0043565,GO:GO:0006355,GO:GO:0003700	AT5G26170.1	ATWRKY50,WRKY50	WRKY DNA-binding protein 50
159	WRKY family	Glyma.17G224800	Glyma.17G224800.3	Glyma.17G224800.3.p	PF03106	PTHR31221,PTHR31221:SF28				GO:GO:0043565,GO:GO:0006355,GO:GO:0003700	AT5G26170.1	ATWRKY50,WRKY50	WRKY DNA-binding protein 50
160	WRKY family	Glyma.17G224800	Glyma.17G224800.4	Glyma.17G224800.4.p	PF03106	PTHR31221,PTHR31221:SF28				GO:GO:0043565,GO:GO:0006355,GO:GO:0003700	AT5G26170.1	ATWRKY50,WRKY50	WRKY DNA-binding protein 50
161	WRKY family	Glyma.17G224800	Glyma.17G224800.5	Glyma.17G224800.5.p	PF03106	PTHR31221,PTHR31221:SF28				GO:GO:0043565,GO:GO:0006355,GO:GO:0003700	AT5G26170.1	ATWRKY50,WRKY50	WRKY DNA-binding protein 50
162	WRKY family	Glyma.04G218700	Glyma.04G218700.1	Glyma.04G218700.1.p	PF03106	PTHR31221,PTHR31221:SF5				GO:GO:0043565,GO:GO:0006355,GO:GO:0003700	AT5G64810.1	ATWRKY51,WRKY51	WRKY DNA-binding protein 51
163	WRKY family	Glyma.05G184500	Glyma.05G184500.1	Glyma.05G184500.1.p	PF03106	PTHR31221,PTHR31221:SF36				GO:GO:0043565,GO:GO:0006355,GO:GO:0003700	AT5G64810.1	ATWRKY51,WRKY51	WRKY DNA-binding protein 51
164	WRKY family	Glyma.06G147100	Glyma.06G147100.1	Glyma.06G147100.1.p	PF03106	PTHR31221,PTHR31221:SF5				GO:GO:0043565,GO:GO:0006355,GO:GO:0003700	AT5G64810.1	ATWRKY51,WRKY51	WRKY DNA-binding protein 51
165	WRKY family	Glyma.08G142400	Glyma.08G142400.1	Glyma.08G142400.1.p	PF03106	PTHR31221,PTHR31221:SF36				GO:GO:0043565,GO:GO:0006355,GO:GO:0003700	AT5G64810.1	ATWRKY51,WRKY51	WRKY DNA-binding protein 51
166	WRKY family	Glyma.04G223200	Glyma.04G223200.1	Glyma.04G223200.1.p	PF03106	PTHR31282,PTHR31282:SF1				GO:GO:0043565,GO:GO:0006355,GO:GO:0003700	AT2G40740.1	ATWRKY55,WRKY55	WRKY DNA-binding protein 55
167	WRKY family	Glyma.06G142100	Glyma.06G142100.1	Glyma.06G142100.1.p	PF03106	PTHR31282,PTHR31282:SF1				GO:GO:0043565,GO:GO:0006355,GO:GO:0003700	AT2G40740.1	ATWRKY55,WRKY55	WRKY DNA-binding protein 55
168	WRKY family	Glyma.06G142100	Glyma.06G142100.2	Glyma.06G142100.2.p	PF03106	PTHR31282,PTHR31282:SF1				GO:GO:0043565,GO:GO:0006355,GO:GO:0003700	AT2G40740.1	ATWRKY55,WRKY55	WRKY DNA-binding protein 55
169	WRKY family	Glyma.16G031400	Glyma.16G031400.1	Glyma.16G031400.1.p	PF03106	PTHR31221,PTHR31221:SF7				GO:GO:0043565,GO:GO:0006355,GO:GO:0003700	AT1G64000.1	ATWRKY56,WRKY56	WRKY DNA-binding protein 56
170	WRKY family	Glyma.16G031400	Glyma.16G031400.2	Glyma.16G031400.2.p	PF03106	PTHR31221,PTHR31221:SF7				GO:GO:0043565,GO:GO:0006355,GO:GO:0003700	AT1G64000.1	ATWRKY56,WRKY56	WRKY DNA-binding protein 56
171	WRKY family	Glyma.01G056800	Glyma.01G056800.1	Glyma.01G056800.1.p	PF03106	PTHR31221,PTHR31221:SF8				GO:GO:0043565,GO:GO:0006355,GO:GO:0003700	AT1G69310.2	ATWRKY57,WRKY57	WRKY DNA-binding protein 57
172	WRKY family	Glyma.01G056800	Glyma.01G056800.2	Glyma.01G056800.2.p	PF03106	PTHR31221,PTHR31221:SF8				GO:GO:0043565,GO:GO:0006355,GO:GO:0003700	AT1G69310.1	ATWRKY57,WRKY57	WRKY DNA-binding protein 57
173	WRKY family	Glyma.01G056800	Glyma.01G056800.3	Glyma.01G056800.3.p	PF03106	PTHR31221,PTHR31221:SF8				GO:GO:0043565,GO:GO:0006355,GO:GO:0003700	AT1G69310.2	ATWRKY57,WRKY57	WRKY DNA-binding protein 57
174	WRKY family	Glyma.01G056800	Glyma.01G056800.4	Glyma.01G056800.4.p	PF03106	PTHR31221,PTHR31221:SF8				GO:GO:0043565,GO:GO:0006355,GO:GO:0003700	AT1G69310.2	ATWRKY57,WRKY57	WRKY DNA-binding protein 57
175	WRKY family	Glyma.01G056800	Glyma.01G056800.5	Glyma.01G056800.5.p	PF03106	PTHR31221,PTHR31221:SF8				GO:GO:0043565,GO:GO:0006355,GO:GO:0003700	AT1G69310.1	ATWRKY57,WRKY57	WRKY DNA-binding protein 57
176	WRKY family	Glyma.01G056800	Glyma.01G056800.6	Glyma.01G056800.6.p	PF03106	PTHR31221,PTHR31221:SF8				GO:GO:0043565,GO:GO:0006355,GO:GO:0003700	AT1G69310.2	ATWRKY57,WRKY57	WRKY DNA-binding protein 57
177	WRKY family	Glyma.02G115200	Glyma.02G115200.1	Glyma.02G115200.1.p	PF03106	PTHR31221,PTHR31221:SF8				GO:GO:0043565,GO:GO:0006355,GO:GO:0003700	AT1G69310.2	ATWRKY57,WRKY57	WRKY DNA-binding protein 57
178	WRKY family	Glyma.05G160800	Glyma.05G160800.1	Glyma.05G160800.1.p	PF03106	PTHR31282,PTHR31282:SF9				GO:GO:0043565,GO:GO:0006355,GO:GO:0003700	AT1G29280.1	ATWRKY65,WRKY65	WRKY DNA-binding protein 65
179	WRKY family	Glyma.08G118200	Glyma.08G118200.1	Glyma.08G118200.1.p	PF03106	PTHR31282,PTHR31282:SF9				GO:GO:0043565,GO:GO:0006355,GO:GO:0003700	AT1G29280.1	ATWRKY65,WRKY65	WRKY DNA-binding protein 65
180	WRKY family	Glyma.03G002300	Glyma.03G002300.1	Glyma.03G002300.1.p	PF03106	PTHR31282,PTHR31282:SF17				GO:GO:0043565,GO:GO:0006355,GO:GO:0003700	AT1G66550.2	ATWRKY67,WRKY67	WRKY DNA-binding protein 67
181	WRKY family	Glyma.12G212300	Glyma.12G212300.1	Glyma.12G212300.1.p	PF03106	PTHR32096,PTHR32096:SF19				GO:GO:0043565,GO:GO:0006355,GO:GO:0003700	AT3G58710.2	ATWRKY69,WRKY69	WRKY DNA-binding protein 69
182	WRKY family	Glyma.13G289400	Glyma.13G289400.1	Glyma.13G289400.1.p	PF03106	PTHR32096,PTHR32096:SF19				GO:GO:0043565,GO:GO:0006355,GO:GO:0003700	AT3G58710.2	ATWRKY69,WRKY69	WRKY DNA-binding protein 69
183	WRKY family	Glyma.04G223300	Glyma.04G223300.1	Glyma.04G223300.1.p	PF03106	PTHR31282,PTHR31282:SF37				GO:GO:0043565,GO:GO:0006355,GO:GO:0003700	AT3G56400.1	ATWRKY70,WRKY70	WRKY DNA-binding protein 70
184	WRKY family	Glyma.06G142000	Glyma.06G142000.1	Glyma.06G142000.1.p	PF03106	PTHR31282,PTHR31282:SF37				GO:GO:0043565,GO:GO:0006355,GO:GO:0003700	AT3G56400.1	ATWRKY70,WRKY70	WRKY DNA-binding protein 70
185	WRKY family	Glyma.09G274000	Glyma.09G274000.1	Glyma.09G274000.1.p	PF03106	PTHR31282,PTHR31282:SF17				GO:GO:0043565,GO:GO:0006355,GO:GO:0003700	AT3G56400.1	ATWRKY70,WRKY70	WRKY DNA-binding protein 70
186	WRKY family	Glyma.13G267400	Glyma.13G267400.1	Glyma.13G267400.1.p	PF03106	PTHR31282,PTHR31282:SF17				GO:GO:0043565,GO:GO:0006355,GO:GO:0003700	AT3G56400.1	ATWRKY70,WRKY70	WRKY DNA-binding protein 70
187	WRKY family	Glyma.13G267400	Glyma.13G267400.2	Glyma.13G267400.2.p	PF03106	PTHR31282,PTHR31282:SF17				GO:GO:0043565,GO:GO:0006355,GO:GO:0003700	AT3G56400.1	ATWRKY70,WRKY70	WRKY DNA-binding protein 70
188	WRKY family	Glyma.13G267500	Glyma.13G267500.1	Glyma.13G267500.1.p	PF03106	PTHR31282,PTHR31282:SF17				GO:GO:0043565,GO:GO:0006355,GO:GO:0003700	AT3G56400.1	ATWRKY70,WRKY70	WRKY DNA-binding protein 70
189	WRKY family	Glyma.13G267600	Glyma.13G267600.1	Glyma.13G267600.1.p	PF03106	PTHR31282,PTHR31282:SF17				GO:GO:0043565,GO:GO:0006355,GO:GO:0003700	AT3G56400.1	ATWRKY70,WRKY70	WRKY DNA-binding protein 70
190	WRKY family	Glyma.13G267700	Glyma.13G267700.1	Glyma.13G267700.1.p	PF03106	PTHR31282,PTHR31282:SF17				GO:GO:0043565,GO:GO:0006355,GO:GO:0003700	AT3G56400.1	ATWRKY70,WRKY70	WRKY DNA-binding protein 70
191	WRKY family	Glyma.14G185800	Glyma.14G185800.1	Glyma.14G185800.1.p	PF03106	PTHR31282,PTHR31282:SF37				GO:GO:0043565,GO:GO:0006355,GO:GO:0003700	AT3G56400.1	ATWRKY70,WRKY70	WRKY DNA-binding protein 70
192	WRKY family	Glyma.14G186000	Glyma.14G186000.1	Glyma.14G186000.1.p	PF03106	PTHR31282,PTHR31282:SF37				GO:GO:0043565,GO:GO:0006355,GO:GO:0003700	AT3G56400.1	ATWRKY70,WRKY70	WRKY DNA-binding protein 70
193	WRKY family	Glyma.14G186100	Glyma.14G186100.1	Glyma.14G186100.1.p	PF03106	PTHR31282,PTHR31282:SF37				GO:GO:0043565,GO:GO:0006355,GO:GO:0003700	AT3G56400.1	ATWRKY70,WRKY70	WRKY DNA-binding protein 70
194	WRKY family	Glyma.16G219800	Glyma.16G219800.1	Glyma.16G219800.1.p	PF03106	PTHR31282,PTHR31282:SF17				GO:GO:0043565,GO:GO:0006355,GO:GO:0003700	AT3G56400.1	ATWRKY70,WRKY70	WRKY DNA-binding protein 70
195	WRKY family	Glyma.18G213200	Glyma.18G213200.1	Glyma.18G213200.1.p	PF03106	PTHR31282,PTHR31282:SF17				GO:GO:0043565,GO:GO:0006355,GO:GO:0003700	AT3G56400.1	ATWRKY70,WRKY70	WRKY DNA-binding protein 70
196	WRKY family	Glyma.01G043300	Glyma.01G043300.1	Glyma.01G043300.1.p	PF03106	PTHR31429,PTHR31429:SF5				GO:GO:0043565,GO:GO:0006355,GO:GO:0003700	AT5G15130.1	ATWRKY72,WRKY72	WRKY DNA-binding protein 72
197	WRKY family	Glyma.01G043300	Glyma.01G043300.2	Glyma.01G043300.2.p	PF03106	PTHR31429,PTHR31429:SF5				GO:GO:0043565,GO:GO:0006355,GO:GO:0003700	AT5G15130.1	ATWRKY72,WRKY72	WRKY DNA-binding protein 72
198	WRKY family	Glyma.02G020300	Glyma.02G020300.1	Glyma.02G020300.1.p	PF03106	PTHR31429,PTHR31429:SF5				GO:GO:0043565,GO:GO:0006355,GO:GO:0003700	AT5G15130.1	ATWRKY72,WRKY72	WRKY DNA-binding protein 72
199	WRKY family	Glyma.02G020300	Glyma.02G020300.2	Glyma.02G020300.2.p	PF03106	PTHR31429,PTHR31429:SF5				GO:GO:0043565,GO:GO:0006355,GO:GO:0003700	AT5G15130.1	ATWRKY72,WRKY72	WRKY DNA-binding protein 72
200	WRKY family	Glyma.02G020300	Glyma.02G020300.3	Glyma.02G020300.3.p	PF03106	PTHR31429,PTHR31429:SF5				GO:GO:0043565,GO:GO:0006355,GO:GO:0003700	AT5G15130.1	ATWRKY72,WRKY72	WRKY DNA-binding protein 72
201	WRKY family	Glyma.04G173500	Glyma.04G173500.1	Glyma.04G173500.1.p	PF03106	PTHR31429,PTHR31429:SF1	KOG1103			GO:GO:0043565,GO:GO:0006355,GO:GO:0003700	AT5G15130.1	ATWRKY72,WRKY72	WRKY DNA-binding protein 72
202	WRKY family	Glyma.05G029000	Glyma.05G029000.1	Glyma.05G029000.1.p	PF03106	PTHR31429,PTHR31429:SF5				GO:GO:0043565,GO:GO:0006355,GO:GO:0003700	AT5G15130.1	ATWRKY72,WRKY72	WRKY DNA-binding protein 72
203	WRKY family	Glyma.05G029000	Glyma.05G029000.2	Glyma.05G029000.2.p	PF03106	PTHR31429,PTHR31429:SF5				GO:GO:0043565,GO:GO:0006355,GO:GO:0003700	AT5G15130.1	ATWRKY72,WRKY72	WRKY DNA-binding protein 72
204	WRKY family	Glyma.06G190800	Glyma.06G190800.1	Glyma.06G190800.1.p	PF03106	PTHR31429,PTHR31429:SF1				GO:GO:0043565,GO:GO:0006355,GO:GO:0003700	AT5G15130.1	ATWRKY72,WRKY72	WRKY DNA-binding protein 72
205	WRKY family	Glyma.09G240000	Glyma.09G240000.1	Glyma.09G240000.1.p	PF03106	PTHR31429,PTHR31429:SF5				GO:GO:0043565,GO:GO:0006355,GO:GO:0003700	AT5G15130.1	ATWRKY72,WRKY72	WRKY DNA-binding protein 72
206	WRKY family	Glyma.17G097900	Glyma.17G097900.1	Glyma.17G097900.1.p	PF03106	PTHR31429,PTHR31429:SF5				GO:GO:0043565,GO:GO:0006355,GO:GO:0003700	AT5G15130.1	ATWRKY72,WRKY72	WRKY DNA-binding protein 72
207	WRKY family	Glyma.18G124700	Glyma.18G124700.1	Glyma.18G124700.1.p	PF03106	PTHR31429,PTHR31429:SF5				GO:GO:0043565,GO:GO:0006355,GO:GO:0003700	AT5G15130.1	ATWRKY72,WRKY72	WRKY DNA-binding protein 72
208	WRKY family	Glyma.18G124700	Glyma.18G124700.2	Glyma.18G124700.2.p		PTHR31429,PTHR31429:SF5					AT5G15130.1	ATWRKY72,WRKY72	WRKY DNA-binding protein 72
209	WRKY family	Glyma.18G256500	Glyma.18G256500.1	Glyma.18G256500.1.p	PF03106	PTHR31429,PTHR31429:SF5				GO:GO:0043565,GO:GO:0006355,GO:GO:0003700	AT5G15130.1	ATWRKY72,WRKY72	WRKY DNA-binding protein 72
210	WRKY family	Glyma.19G020600	Glyma.19G020600.1	Glyma.19G020600.1.p	PF03106	PTHR31429,PTHR31429:SF5				GO:GO:0043565,GO:GO:0006355,GO:GO:0003700	AT5G15130.1	ATWRKY72,WRKY72	WRKY DNA-binding protein 72
211	WRKY family	Glyma.20G030500	Glyma.20G030500.1	Glyma.20G030500.1.p	PF03106	PTHR31429,PTHR31429:SF5				GO:GO:0043565,GO:GO:0006355,GO:GO:0003700	AT5G15130.1	ATWRKY72,WRKY72	WRKY DNA-binding protein 72
212	WRKY family	Glyma.05G203900	Glyma.05G203900.1	Glyma.05G203900.1.p	PF03106	PTHR31221,PTHR31221:SF33				GO:GO:0043565,GO:GO:0006355,GO:GO:0003700	AT5G13080.1	ATWRKY75,WRKY75	WRKY DNA-binding protein 75
213	WRKY family	Glyma.06G168400	Glyma.06G168400.1	Glyma.06G168400.1.p	PF03106	PTHR31221,PTHR31221:SF25				GO:GO:0043565,GO:GO:0006355,GO:GO:0003700	AT5G13080.1	ATWRKY75,WRKY75	WRKY DNA-binding protein 75
214	WRKY family	Glyma.08G011300	Glyma.08G011300.1	Glyma.08G011300.1.p	PF03106	PTHR31221,PTHR31221:SF33				GO:GO:0043565,GO:GO:0006355,GO:GO:0003700	AT5G13080.1	ATWRKY75,WRKY75	WRKY DNA-binding protein 75
215	WRKY family	Glyma.16G054400	Glyma.16G054400.1	Glyma.16G054400.1.p	PF03106	PTHR31221,PTHR31221:SF25				GO:GO:0043565,GO:GO:0006355,GO:GO:0003700	AT5G13080.1	ATWRKY75,WRKY75	WRKY DNA-binding protein 75
216	WRKY family	Glyma.19G094100	Glyma.19G094100.1	Glyma.19G094100.1.p	PF03106	PTHR31221,PTHR31221:SF25				GO:GO:0043565,GO:GO:0006355,GO:GO:0003700	AT5G13080.1	ATWRKY75,WRKY75	WRKY DNA-binding protein 75
217	WRKY family	Glyma.01G222300	Glyma.01G222300.1	Glyma.01G222300.1.p	PF03106	PTHR32096,PTHR32096:SF30			K13425	GO:GO:0043565,GO:GO:0006355,GO:GO:0003700	AT4G01250.1	AtWRKY22,WRKY22	WRKY family transcription factor
218	WRKY family	Glyma.01G224800	Glyma.01G224800.1	Glyma.01G224800.1.p	PF03106	PTHR32096,PTHR32096:SF20				GO:GO:0043565,GO:GO:0006355,GO:GO:0003700	AT4G11070.1	AtWRKY41,WRKY41	WRKY family transcription factor
219	WRKY family	Glyma.02G007500	Glyma.02G007500.1	Glyma.02G007500.1.p	PF03106	PTHR31429,PTHR31429:SF6				GO:GO:0043565,GO:GO:0006355,GO:GO:0003700	AT4G04450.1	AtWRKY42,WRKY42	WRKY family transcription factor
220	WRKY family	Glyma.02G007500	Glyma.02G007500.2	Glyma.02G007500.2.p	PF03106	PTHR31429,PTHR31429:SF6				GO:GO:0043565,GO:GO:0006355,GO:GO:0003700	AT4G04450.1	AtWRKY42,WRKY42	WRKY family transcription factor
221	WRKY family	Glyma.02G293400	Glyma.02G293400.1	Glyma.02G293400.1.p	PF03106	PTHR31429,PTHR31429:SF5				GO:GO:0043565,GO:GO:0006355,GO:GO:0003700	AT1G62300.1	ATWRKY6,WRKY6	WRKY family transcription factor
222	WRKY family	Glyma.02G293400	Glyma.02G293400.2	Glyma.02G293400.2.p	PF03106	PTHR31429,PTHR31429:SF18				GO:GO:0043565,GO:GO:0006355,GO:GO:0003700	AT1G62300.1	ATWRKY6,WRKY6	WRKY family transcription factor
223	WRKY family	Glyma.03G109100	Glyma.03G109100.1	Glyma.03G109100.1.p	PF03106	PTHR31221				GO:GO:0043565,GO:GO:0006355,GO:GO:0003700	AT2G44745.1		WRKY family transcription factor
224	WRKY family	Glyma.03G224700	Glyma.03G224700.1	Glyma.03G224700.1.p	PF03106	PTHR31429,PTHR31429:SF6				GO:GO:0043565,GO:GO:0006355,GO:GO:0003700	AT4G04450.1	AtWRKY42,WRKY42	WRKY family transcription factor
225	WRKY family	Glyma.03G224700	Glyma.03G224700.2	Glyma.03G224700.2.p	PF03106	PTHR31429,PTHR31429:SF6				GO:GO:0043565,GO:GO:0006355,GO:GO:0003700	AT4G01720.1	AtWRKY47,WRKY47	WRKY family transcription factor
226	WRKY family	Glyma.03G224700	Glyma.03G224700.3	Glyma.03G224700.3.p	PF03106	PTHR31429,PTHR31429:SF6				GO:GO:0043565,GO:GO:0006355,GO:GO:0003700	AT4G04450.1	AtWRKY42,WRKY42	WRKY family transcription factor
227	WRKY family	Glyma.04G061200	Glyma.04G061200.1	Glyma.04G061200.1.p		PTHR33476,PTHR33476:SF6					AT4G31805.1		WRKY family transcription factor
228	WRKY family	Glyma.04G061200	Glyma.04G061200.2	Glyma.04G061200.2.p		PTHR33476,PTHR33476:SF6					AT4G31805.1		WRKY family transcription factor
229	WRKY family	Glyma.05G211900	Glyma.05G211900.1	Glyma.05G211900.1.p	PF03106	PTHR32096,PTHR32096:SF30				GO:GO:0043565,GO:GO:0006355,GO:GO:0003700	AT4G23550.1	ATWRKY29,WRKY29	WRKY family transcription factor
230	WRKY family	Glyma.05G215900	Glyma.05G215900.1	Glyma.05G215900.1.p	PF03106	PTHR32096,PTHR32096:SF20				GO:GO:0043565,GO:GO:0006355,GO:GO:0003700	AT4G23810.1	ATWRKY53,WRKY53	WRKY family transcription factor
231	WRKY family	Glyma.06G061800	Glyma.06G061800.1	Glyma.06G061800.1.p		PTHR33476,PTHR33476:SF6					AT4G31805.1		WRKY family transcription factor
232	WRKY family	Glyma.06G307700	Glyma.06G307700.1	Glyma.06G307700.1.p	PF03106	PTHR31429,PTHR31429:SF10				GO:GO:0043565,GO:GO:0006355,GO:GO:0003700	AT1G62300.1	ATWRKY6,WRKY6	WRKY family transcription factor
233	WRKY family	Glyma.06G307700	Glyma.06G307700.2	Glyma.06G307700.2.p	PF03106	PTHR31429,PTHR31429:SF10				GO:GO:0043565,GO:GO:0006355,GO:GO:0003700	AT1G62300.1	ATWRKY6,WRKY6	WRKY family transcription factor
234	WRKY family	Glyma.07G057400	Glyma.07G057400.1	Glyma.07G057400.1.p	PF03106	PTHR32096,PTHR32096:SF20				GO:GO:0043565,GO:GO:0006355,GO:GO:0003700	AT4G23810.1	ATWRKY53,WRKY53	WRKY family transcription factor
235	WRKY family	Glyma.07G116300	Glyma.07G116300.1	Glyma.07G116300.1.p	PF03106	PTHR31221				GO:GO:0043565,GO:GO:0006355,GO:GO:0003700	AT2G44745.1		WRKY family transcription factor
236	WRKY family	Glyma.07G262700	Glyma.07G262700.1	Glyma.07G262700.1.p	PF03106	PTHR31429,PTHR31429:SF16				GO:GO:0043565,GO:GO:0006355,GO:GO:0003700	AT1G62300.1	ATWRKY6,WRKY6	WRKY family transcription factor
237	WRKY family	Glyma.08G018300	Glyma.08G018300.1	Glyma.08G018300.1.p	PF03106	PTHR32096,PTHR32096:SF30				GO:GO:0043565,GO:GO:0006355,GO:GO:0003700	AT4G23550.1	ATWRKY29,WRKY29	WRKY family transcription factor
238	WRKY family	Glyma.08G021900	Glyma.08G021900.1	Glyma.08G021900.1.p	PF03106	PTHR32096,PTHR32096:SF20				GO:GO:0043565,GO:GO:0006355,GO:GO:0003700	AT4G23810.1	ATWRKY53,WRKY53	WRKY family transcription factor
239	WRKY family	Glyma.08G320200	Glyma.08G320200.1	Glyma.08G320200.1.p	PF03106	PTHR31429,PTHR31429:SF18				GO:GO:0043565,GO:GO:0006355,GO:GO:0003700	AT1G62300.1	ATWRKY6,WRKY6	WRKY family transcription factor
240	WRKY family	Glyma.09G005700	Glyma.09G005700.1	Glyma.09G005700.1.p	PF03106	PTHR31429,PTHR31429:SF16				GO:GO:0043565,GO:GO:0006355,GO:GO:0003700	AT1G62300.1	ATWRKY6,WRKY6	WRKY family transcription factor
241	WRKY family	Glyma.09G080000	Glyma.09G080000.1	Glyma.09G080000.1.p	PF03106	PTHR31429,PTHR31429:SF5				GO:GO:0043565,GO:GO:0006355,GO:GO:0003700	AT4G04450.1	AtWRKY42,WRKY42	WRKY family transcription factor
242	WRKY family	Glyma.09G127100	Glyma.09G127100.1	Glyma.09G127100.1.p	PF03106	PTHR31429,PTHR31429:SF16				GO:GO:0043565,GO:GO:0006355,GO:GO:0003700	AT1G62300.1	ATWRKY6,WRKY6	WRKY family transcription factor
243	WRKY family	Glyma.09G129100	Glyma.09G129100.1	Glyma.09G129100.1.p	PF03106	PTHR32096,PTHR32096:SF22				GO:GO:0043565,GO:GO:0006355,GO:GO:0003700	AT4G01250.1	AtWRKY22,WRKY22	WRKY family transcription factor
244	WRKY family	Glyma.09G244000	Glyma.09G244000.1	Glyma.09G244000.1.p	PF03106	PTHR31221				GO:GO:0043565,GO:GO:0006355,GO:GO:0003700	AT2G44745.1		WRKY family transcription factor
245	WRKY family	Glyma.09G244000	Glyma.09G244000.2	Glyma.09G244000.2.p	PF03106	PTHR31221				GO:GO:0043565,GO:GO:0006355,GO:GO:0003700	AT2G44745.1		WRKY family transcription factor
246	WRKY family	Glyma.09G244000	Glyma.09G244000.3	Glyma.09G244000.3.p	PF03106	PTHR31221				GO:GO:0043565,GO:GO:0006355,GO:GO:0003700	AT2G44745.1		WRKY family transcription factor
247	WRKY family	Glyma.09G244000	Glyma.09G244000.4	Glyma.09G244000.4.p	PF03106	PTHR31221				GO:GO:0043565,GO:GO:0006355,GO:GO:0003700	AT2G44745.1		WRKY family transcription factor
248	WRKY family	Glyma.09G254800	Glyma.09G254800.1	Glyma.09G254800.1.p	PF03106	PTHR32096,PTHR32096:SF31			K13425	GO:GO:0043565,GO:GO:0006355,GO:GO:0003700	AT4G01250.1	AtWRKY22,WRKY22	WRKY family transcription factor
249	WRKY family	Glyma.10G111400	Glyma.10G111400.1	Glyma.10G111400.1.p	PF03106	PTHR31429,PTHR31429:SF5				GO:GO:0043565,GO:GO:0006355,GO:GO:0003700	AT4G04450.1	AtWRKY42,WRKY42	WRKY family transcription factor
250	WRKY family	Glyma.10G138300	Glyma.10G138300.1	Glyma.10G138300.1.p	PF03106	PTHR31429,PTHR31429:SF6				GO:GO:0043565,GO:GO:0006355,GO:GO:0003700	AT4G04450.1	AtWRKY42,WRKY42	WRKY family transcription factor
251	WRKY family	Glyma.10G138300	Glyma.10G138300.2	Glyma.10G138300.2.p	PF03106	PTHR31429,PTHR31429:SF6				GO:GO:0043565,GO:GO:0006355,GO:GO:0003700	AT4G04450.1	AtWRKY42,WRKY42	WRKY family transcription factor
252	WRKY family	Glyma.10G138300	Glyma.10G138300.3	Glyma.10G138300.3.p	PF03106	PTHR31429,PTHR31429:SF6				GO:GO:0043565,GO:GO:0006355,GO:GO:0003700	AT4G04450.1	AtWRKY42,WRKY42	WRKY family transcription factor
253	WRKY family	Glyma.10G138300	Glyma.10G138300.4	Glyma.10G138300.4.p	PF03106	PTHR31429,PTHR31429:SF6				GO:GO:0043565,GO:GO:0006355,GO:GO:0003700	AT4G04450.1	AtWRKY42,WRKY42	WRKY family transcription factor
254	WRKY family	Glyma.10G138300	Glyma.10G138300.5	Glyma.10G138300.5.p	PF03106	PTHR31429,PTHR31429:SF6				GO:GO:0043565,GO:GO:0006355,GO:GO:0003700	AT4G04450.1	AtWRKY42,WRKY42	WRKY family transcription factor
255	WRKY family	Glyma.11G021200	Glyma.11G021200.1	Glyma.11G021200.1.p	PF03106	PTHR32096,PTHR32096:SF30				GO:GO:0043565,GO:GO:0006355,GO:GO:0003700	AT4G01250.1	AtWRKY22,WRKY22	WRKY family transcription factor
256	WRKY family	Glyma.12G097100	Glyma.12G097100.1	Glyma.12G097100.1.p	PF03106	PTHR31429,PTHR31429:SF10				GO:GO:0043565,GO:GO:0006355,GO:GO:0003700	AT1G62300.1	ATWRKY6,WRKY6	WRKY family transcription factor
257	WRKY family	Glyma.13G117600	Glyma.13G117600.1	Glyma.13G117600.1.p	PF03106	PTHR31429,PTHR31429:SF5				GO:GO:0043565,GO:GO:0006355,GO:GO:0003700	AT4G04450.1	AtWRKY42,WRKY42	WRKY family transcription factor
258	WRKY family	Glyma.13G310100	Glyma.13G310100.1	Glyma.13G310100.1.p	PF03106	PTHR31429,PTHR31429:SF10				GO:GO:0043565,GO:GO:0006355,GO:GO:0003700	AT1G62300.1	ATWRKY6,WRKY6	WRKY family transcription factor
259	WRKY family	Glyma.15G110300	Glyma.15G110300.1	Glyma.15G110300.1.p	PF03106	PTHR31429,PTHR31429:SF16				GO:GO:0043565,GO:GO:0006355,GO:GO:0003700	AT1G62300.1	ATWRKY6,WRKY6	WRKY family transcription factor
260	WRKY family	Glyma.15G186300	Glyma.15G186300.1	Glyma.15G186300.1.p	PF03106	PTHR31429				GO:GO:0043565,GO:GO:0006355,GO:GO:0003700	AT4G04450.1	AtWRKY42,WRKY42	WRKY family transcription factor
261	WRKY family	Glyma.15G186300	Glyma.15G186300.2	Glyma.15G186300.2.p	PF03106	PTHR31429				GO:GO:0043565,GO:GO:0006355,GO:GO:0003700	AT4G04450.1	AtWRKY42,WRKY42	WRKY family transcription factor
262	WRKY family	Glyma.16G026400	Glyma.16G026400.1	Glyma.16G026400.1.p	PF03106	PTHR32096,PTHR32096:SF20				GO:GO:0043565,GO:GO:0006355,GO:GO:0003700	AT4G11070.1	AtWRKY41,WRKY41	WRKY family transcription factor
263	WRKY family	Glyma.16G031900	Glyma.16G031900.1	Glyma.16G031900.1.p	PF03106	PTHR32096,PTHR32096:SF31			K13425	GO:GO:0043565,GO:GO:0006355,GO:GO:0003700	AT4G01250.1	AtWRKY22,WRKY22	WRKY family transcription factor
264	WRKY family	Glyma.16G177000	Glyma.16G177000.1	Glyma.16G177000.1.p	PF03106	PTHR32096,PTHR32096:SF22				GO:GO:0043565,GO:GO:0006355,GO:GO:0003700	AT4G01250.1	AtWRKY22,WRKY22	WRKY family transcription factor
265	WRKY family	Glyma.17G011400	Glyma.17G011400.1	Glyma.17G011400.1.p	PF03106	PTHR31429,PTHR31429:SF16				GO:GO:0043565,GO:GO:0006355,GO:GO:0003700	AT1G62300.1	ATWRKY6,WRKY6	WRKY family transcription factor
266	WRKY family	Glyma.17G011400	Glyma.17G011400.2	Glyma.17G011400.2.p	PF03106	PTHR31429,PTHR31429:SF16				GO:GO:0043565,GO:GO:0006355,GO:GO:0003700	AT1G62300.1	ATWRKY6,WRKY6	WRKY family transcription factor
267	WRKY family	Glyma.17G042300	Glyma.17G042300.1	Glyma.17G042300.1.p	PF03106	PTHR31429,PTHR31429:SF5				GO:GO:0043565,GO:GO:0006355,GO:GO:0003700	AT4G04450.1	AtWRKY42,WRKY42	WRKY family transcription factor
268	WRKY family	Glyma.18G092200	Glyma.18G092200.1	Glyma.18G092200.1.p	PF03106	PTHR31429,PTHR31429:SF18				GO:GO:0043565,GO:GO:0006355,GO:GO:0003700	AT1G62300.1	ATWRKY6,WRKY6	WRKY family transcription factor
269	WRKY family	Glyma.18G092200	Glyma.18G092200.2	Glyma.18G092200.2.p	PF03106	PTHR31429,PTHR31429:SF18				GO:GO:0043565,GO:GO:0006355,GO:GO:0003700	AT1G62300.1	ATWRKY6,WRKY6	WRKY family transcription factor
270	WRKY family	Glyma.18G238200	Glyma.18G238200.1	Glyma.18G238200.1.p	PF03106	PTHR32096,PTHR32096:SF31			K13425	GO:GO:0043565,GO:GO:0006355,GO:GO:0003700	AT4G01250.1	AtWRKY22,WRKY22	WRKY family transcription factor
271	WRKY family	Glyma.19G221700	Glyma.19G221700.1	Glyma.19G221700.1.p	PF03106	PTHR31429,PTHR31429:SF6				GO:GO:0043565,GO:GO:0006355,GO:GO:0003700	AT4G04450.1	AtWRKY42,WRKY42	WRKY family transcription factor
272	WRKY family	Glyma.19G221700	Glyma.19G221700.2	Glyma.19G221700.2.p	PF03106	PTHR31429,PTHR31429:SF6				GO:GO:0043565,GO:GO:0006355,GO:GO:0003700	AT4G04450.1	AtWRKY42,WRKY42	WRKY family transcription factor
273	WRKY family	Glyma.19G254800	Glyma.19G254800.1	Glyma.19G254800.1.p	PF03106	PTHR31282,PTHR31282:SF26				GO:GO:0043565,GO:GO:0006355,GO:GO:0003700	AT4G11070.1	AtWRKY41,WRKY41	WRKY family transcription factor
274	WRKY family	Glyma.20G163200	Glyma.20G163200.1	Glyma.20G163200.1.p	PF03106	PTHR32096,PTHR32096:SF22				GO:GO:0043565,GO:GO:0006355,GO:GO:0003700	AT4G01250.1	AtWRKY22,WRKY22	WRKY family transcription factor
275	WRKY family	Glyma.02G297400	Glyma.02G297400.1	Glyma.02G297400.1.p	PF03106	PTHR31221,PTHR31221:SF21				GO:GO:0043565,GO:GO:0006355,GO:GO:0003700	AT4G26640.2	AtWRKY20,WRKY20	WRKY family transcription factor family protein
276	WRKY family	Glyma.02G297400	Glyma.02G297400.2	Glyma.02G297400.2.p	PF03106	PTHR31221,PTHR31221:SF21				GO:GO:0043565,GO:GO:0006355,GO:GO:0003700	AT4G26640.2	AtWRKY20,WRKY20	WRKY family transcription factor family protein
277	WRKY family	Glyma.03G176600	Glyma.03G176600.1	Glyma.03G176600.1.p	PF03106	PTHR31221,PTHR31221:SF27				GO:GO:0043565,GO:GO:0006355,GO:GO:0003700	AT2G37260.1	ATWRKY44,DSL1,TTG2,WRKY44	WRKY family transcription factor family protein
278	WRKY family	Glyma.03G176600	Glyma.03G176600.2	Glyma.03G176600.2.p	PF03106	PTHR31221,PTHR31221:SF27				GO:GO:0043565,GO:GO:0006355,GO:GO:0003700	AT2G37260.1	ATWRKY44,DSL1,TTG2,WRKY44	WRKY family transcription factor family protein
279	WRKY family	Glyma.03G176600	Glyma.03G176600.3	Glyma.03G176600.3.p	PF03106	PTHR31221,PTHR31221:SF27				GO:GO:0043565,GO:GO:0006355,GO:GO:0003700	AT2G37260.1	ATWRKY44,DSL1,TTG2,WRKY44	WRKY family transcription factor family protein
280	WRKY family	Glyma.03G176600	Glyma.03G176600.4	Glyma.03G176600.4.p	PF03106	PTHR31221,PTHR31221:SF27				GO:GO:0043565,GO:GO:0006355,GO:GO:0003700	AT2G37260.1	ATWRKY44,DSL1,TTG2,WRKY44	WRKY family transcription factor family protein
281	WRKY family	Glyma.03G176600	Glyma.03G176600.5	Glyma.03G176600.5.p	PF03106	PTHR31221,PTHR31221:SF27				GO:GO:0043565,GO:GO:0006355,GO:GO:0003700	AT2G37260.1	ATWRKY44,DSL1,TTG2,WRKY44	WRKY family transcription factor family protein
282	WRKY family	Glyma.06G242200	Glyma.06G242200.1	Glyma.06G242200.1.p	PF03106	PTHR31221,PTHR31221:SF21				GO:GO:0043565,GO:GO:0006355,GO:GO:0003700	AT4G26640.2	AtWRKY20,WRKY20	WRKY family transcription factor family protein
283	WRKY family	Glyma.07G161100	Glyma.07G161100.1	Glyma.07G161100.1.p	PF03106	PTHR31221,PTHR31221:SF21				GO:GO:0043565,GO:GO:0006355,GO:GO:0003700	AT4G26640.2	AtWRKY20,WRKY20	WRKY family transcription factor family protein
284	WRKY family	Glyma.08G325800	Glyma.08G325800.1	Glyma.08G325800.1.p	PF03106	PTHR31221,PTHR31221:SF21				GO:GO:0043565,GO:GO:0006355,GO:GO:0003700	AT4G26640.2	AtWRKY20,WRKY20	WRKY family transcription factor family protein
285	WRKY family	Glyma.08G325800	Glyma.08G325800.2	Glyma.08G325800.2.p	PF03106	PTHR31221,PTHR31221:SF21				GO:GO:0043565,GO:GO:0006355,GO:GO:0003700	AT4G26640.2	AtWRKY20,WRKY20	WRKY family transcription factor family protein
286	WRKY family	Glyma.08G325800	Glyma.08G325800.3	Glyma.08G325800.3.p	PF03106	PTHR31221,PTHR31221:SF21				GO:GO:0043565,GO:GO:0006355,GO:GO:0003700	AT4G26640.2	AtWRKY20,WRKY20	WRKY family transcription factor family protein
287	WRKY family	Glyma.08G325800	Glyma.08G325800.4	Glyma.08G325800.4.p	PF03106	PTHR31221,PTHR31221:SF21				GO:GO:0043565,GO:GO:0006355,GO:GO:0003700	AT4G26640.2	AtWRKY20,WRKY20	WRKY family transcription factor family protein
288	WRKY family	Glyma.14G016200	Glyma.14G016200.1	Glyma.14G016200.1.p	PF03106	PTHR31221,PTHR31221:SF21				GO:GO:0043565,GO:GO:0006355,GO:GO:0003700	AT4G26640.2	AtWRKY20,WRKY20	WRKY family transcription factor family protein
289	WRKY family	Glyma.14G016200	Glyma.14G016200.2	Glyma.14G016200.2.p	PF03106	PTHR31221,PTHR31221:SF21				GO:GO:0043565,GO:GO:0006355,GO:GO:0003700	AT4G26640.2	AtWRKY20,WRKY20	WRKY family transcription factor family protein
290	WRKY family	Glyma.18G081200	Glyma.18G081200.1	Glyma.18G081200.1.p	PF03106	PTHR31221,PTHR31221:SF21				GO:GO:0043565,GO:GO:0006355,GO:GO:0003700	AT4G26640.2	AtWRKY20,WRKY20	WRKY family transcription factor family protein
291	WRKY family	Glyma.18G081200	Glyma.18G081200.2	Glyma.18G081200.2.p	PF03106	PTHR31221,PTHR31221:SF21				GO:GO:0043565,GO:GO:0006355,GO:GO:0003700	AT4G26640.2	AtWRKY20,WRKY20	WRKY family transcription factor family protein
292	WRKY family	Glyma.18G081200	Glyma.18G081200.3	Glyma.18G081200.3.p	PF03106	PTHR31221,PTHR31221:SF21				GO:GO:0043565,GO:GO:0006355,GO:GO:0003700	AT4G26640.2	AtWRKY20,WRKY20	WRKY family transcription factor family protein
293	WRKY family	Glyma.18G081200	Glyma.18G081200.4	Glyma.18G081200.4.p	PF03106	PTHR31221,PTHR31221:SF21				GO:GO:0043565,GO:GO:0006355,GO:GO:0003700	AT4G26640.2	AtWRKY20,WRKY20	WRKY family transcription factor family protein
294	WRKY family	Glyma.19G177400	Glyma.19G177400.1	Glyma.19G177400.1.p	PF03106	PTHR31221,PTHR31221:SF27				GO:GO:0043565,GO:GO:0006355,GO:GO:0003700	AT2G37260.1	ATWRKY44,DSL1,TTG2,WRKY44	WRKY family transcription factor family protein
295	WRKY family	Glyma.02G306300	Glyma.02G306300.1	Glyma.02G306300.1.p	PF03106	PTHR31221,PTHR31221:SF41			K18834	GO:GO:0043565,GO:GO:0006355,GO:GO:0003700	AT2G04880.2	ATWRKY1,WRKY1,ZAP1	zinc-dependent activator protein-1
296	WRKY family	Glyma.02G306300	Glyma.02G306300.2	Glyma.02G306300.2.p	PF03106	PTHR31221,PTHR31221:SF41			K18834	GO:GO:0043565,GO:GO:0006355,GO:GO:0003700	AT2G04880.2	ATWRKY1,WRKY1,ZAP1	zinc-dependent activator protein-1
297	WRKY family	Glyma.10G171000	Glyma.10G171000.1	Glyma.10G171000.1.p	PF03106	PTHR31221,PTHR31221:SF35				GO:GO:0043565,GO:GO:0006355,GO:GO:0003700	AT2G04880.2	ATWRKY1,WRKY1,ZAP1	zinc-dependent activator protein-1
298	WRKY family	Glyma.14G006800	Glyma.14G006800.1	Glyma.14G006800.1.p	PF03106	PTHR31221,PTHR31221:SF41			K18834	GO:GO:0043565,GO:GO:0006355,GO:GO:0003700	AT2G04880.2	ATWRKY1,WRKY1,ZAP1	zinc-dependent activator protein-1
299	WRKY family	Glyma.14G006800	Glyma.14G006800.2	Glyma.14G006800.2.p	PF03106	PTHR31221,PTHR31221:SF41			K18834	GO:GO:0043565,GO:GO:0006355,GO:GO:0003700	AT2G04880.2	ATWRKY1,WRKY1,ZAP1	zinc-dependent activator protein-1
