# Supplementary material for: Comparative RNA-Seq Analysis Uncovers a Complex Regulatory Network for Soybean Cyst Nematode Resistance in Wild Soybean (Glycine soja)
Source: Sci Rep. 2017 Aug 29;7:9699. doi: 10.1038/s41598-017-09945-0 (PMC5575055; doi:10.1038/s41598-017-09945-0)
Supplement: Supplementary file 15 — Supplementary Dataset 14 [file 41598_2017_9945_MOESM15_ESM.xlsx]

## Sheet: Sheet1
	Gene ID	A. thaliana orthologue	Gene Description	Forward primer (5'-3')	Reverse primer (5'-3')
1	GmUBI-3 (Glyma.10G251900)		Ubiquitin-like protein	GTGTAATGTTGGATGTGTTCCC	ACACAATTGAGTTCAACACAAACCG
2	Glyma.20G034200	AT5G39670.1	Calcium-binding EF-hand family protein	GTTATTCAAGTCCCGAACCACA	AGTCCTCTATTCCATCCCCATC
3	Glyma.10G010100	AT1G02450.1	NIM1-interacting 1	CCTGAAAACACCCACTAACAAG	CCATAGCAACTAAAACGGAGAG
4	Glyma.06G019500	AT1G47670.1	Transmembrane amino acid transporter family protein	CATGTATCCTATGAGCCACGAA	CATGGTTCCCTGTATTTCCAAC
5	Glyma.04G108500	AT1G53540.1	HSP20-like chaperones superfamily protein	TCAGGAGGGACATCACCAAT	TCCACCCACTTTTCACCAAT
6	Glyma.15G145700		class-10 pathogenesis-related protein 1-like	ACCAGCAACAAGCCAACACT	TAGTAGGAGGCACAGCAGCA
7	Glyma.13G242100	AT4G27450.1	Aluminium induced protein with YGL and LRDR motifs	ATGTGCTTTGGGAGTGATG	GCCTCATTTGTTCCTTTTGA
8	Glyma.07G093900	AT1G73805.1	Calmodulin binding protein-like	ACACTACCCTCCAATGCTTCAC	CATCTTGCTCCCAGTATCACAA
9	Glyma.16G104800		hypothetical protein glysoja_______soybean specific	ATCAGTTGGGCAACAAGGCAAGTC	GTGTCGAGAATCTTGTCGATTGCCC
10	Glyma.13G370100	AT1G80840.1	WRKY DNA-binding protein 40	CCGTTGTATGACTCTTGGTTC	GTGATTCGGTTTTGGGACTT
11	Glyma.01G024300		WRKY TRANSCRIPTION FACTOR 12-RELATED	CAGCCCCTCTTTCCTATGCT	GCAACAAACTCTTCCCGTGT
12	Glyma.17G030400	AT1G24020.2	MLP-like protein 423	GACGAAATCACCTCCCCTGT	TTTGCCTCATCAACTGCTTC
13	Glyma.11G162100	AT5G05340.1	Peroxidase superfamily protein	GACAATAGGGTTAGGCAGAAGAGA	AAGGTCCATTAGAGGGGATG
14	Glyma.07G048600	AT4G10490.1	2-oxoglutarate (2OG) and Fe(II)-dependent oxygenase superfamily protein	TTCACTCCTCCCTTGCTTCT	ACCATCTTGCTCACCACCTC
15	Glyma.03G257100	AT1G01340.2	cyclic nucleotide gated channel 10	CCGAATGCTACCTGAGTTCC	CCTCATCGACACCCCTATTT
16	Glyma.17G180000	AT5G66900.1	Disease resistance protein (CC-NBS-LRR class) family	ATCAAAGCAACCAGGAACCA	GCAAAGCCCCCATTCACTT
17	Glyma.20G205700	AT2G38870.1	Serine protease inhibitor, potato inhibitor I-type family protein	GACAGTGGCAGAGGCTACAA	TCCAAACCCAAACCCTATCA
18	Glyma.03G016200	AT2G45760.1	BON association protein 2	TGGAGGTAAAACCACAAGCAC	CGGCACGAACAACAACATAC
19	Glyma.08G189400	AT1G55020.1	lipoxygenase 1	AGCAGAAGCCAGAAGGTGAA	AGTGCCAACAATCCCTACCA
20	Glyma.14G103100	AT1G80840.1	WRKY DNA-binding protein 40	AGTTGCGTCGTCTAAGTTGTG	TCACTCTCGGCTTTTCTCTTG
21	Glyma.14G157800	AT1G21230.1	wall associated kinase 5	GGAAACGGAAGAAAGGAAGG	AGCAGTCCCCACGAATAGAA
21	rhg1-2580		rhg1	CGTGTAGAGTCCTTGAAGTACAGC	ACCAGAGCTGTGATAGCCAACC
21	rhg1-2590		rhg1	TCGCCAAATCATGGGACAAGGC	CAATGTGCAGCATCGACATGGG
21	rhg1-2610		rhg1	AGGTCACGTGTTGCCGTTG	AAACCACACCAATAACAACAAAGCTCT
21	Rhg4		Rhg4	TGAAAAAGACTTTGAGCAGATTGG	TTGCCATGCTCCTTCTGGAT
