# Supplementary material for: Comparative RNA-Seq Analysis Uncovers a Complex Regulatory Network for Soybean Cyst Nematode Resistance in Wild Soybean (Glycine soja)
Source: Sci Rep. 2017 Aug 29;7:9699. doi: 10.1038/s41598-017-09945-0 (PMC5575055; doi:10.1038/s41598-017-09945-0)
Supplement: Supplementary file 16 — Supplementary Dataset 15 [file 41598_2017_9945_MOESM16_ESM.xlsx]

## Sheet: TableS15
	Gene models	GO terms	GO terms Description
1	Glyma.02g005600	GO:0002679	respiratory burst involved in defense response
2	Glyma.02g007400	GO:0002679	respiratory burst involved in defense response
3	Glyma.02g080200	GO:0002679	respiratory burst involved in defense response
4	Glyma.02g270700	GO:0002679	respiratory burst involved in defense response
5	Glyma.03g111700	GO:0002679	respiratory burst involved in defense response
6	Glyma.03g112700	GO:0002679	respiratory burst involved in defense response
7	Glyma.03g202600	GO:0002679	respiratory burst involved in defense response
8	Glyma.03g250600	GO:0002679	respiratory burst involved in defense response
9	Glyma.04g079300	GO:0002679	respiratory burst involved in defense response
10	Glyma.04g223300	GO:0002679	respiratory burst involved in defense response
11	Glyma.05g119500	GO:0002679	respiratory burst involved in defense response
12	Glyma.05g119600	GO:0002679	respiratory burst involved in defense response
13	Glyma.06g061900	GO:0002679	respiratory burst involved in defense response
14	Glyma.06g142000	GO:0002679	respiratory burst involved in defense response
15	Glyma.06g307700	GO:0002679	respiratory burst involved in defense response
16	Glyma.07g023300	GO:0002679	respiratory burst involved in defense response
17	Glyma.07g047900	GO:0002679	respiratory burst involved in defense response
18	Glyma.09g116300	GO:0002679	respiratory burst involved in defense response
19	Glyma.09g274000	GO:0002679	respiratory burst involved in defense response
20	Glyma.10g007000	GO:0002679	respiratory burst involved in defense response
21	Glyma.10g165800	GO:0002679	respiratory burst involved in defense response
22	Glyma.10g275200	GO:0002679	respiratory burst involved in defense response
23	Glyma.11g036500	GO:0002679	respiratory burst involved in defense response
24	Glyma.11g124500	GO:0002679	respiratory burst involved in defense response
25	Glyma.13g267500	GO:0002679	respiratory burst involved in defense response
26	Glyma.13g267600	GO:0002679	respiratory burst involved in defense response
27	Glyma.13g267700	GO:0002679	respiratory burst involved in defense response
28	Glyma.13g370100	GO:0002679	respiratory burst involved in defense response
29	Glyma.14g102900	GO:0002679	respiratory burst involved in defense response
30	Glyma.14g103100	GO:0002679	respiratory burst involved in defense response
31	Glyma.14g212200	GO:0002679	respiratory burst involved in defense response
32	Glyma.16g219800	GO:0002679	respiratory burst involved in defense response
33	Glyma.17g222300	GO:0002679	respiratory burst involved in defense response
34	Glyma.17g222500	GO:0002679	respiratory burst involved in defense response
35	Glyma.18g213200	GO:0002679	respiratory burst involved in defense response
36	Glyma.19g159900	GO:0002679	respiratory burst involved in defense response
37	Glyma.19g200500	GO:0002679	respiratory burst involved in defense response
1	Glyma.02g005600	GO:0010200	response to chitin
2	Glyma.02g007400	GO:0010200	response to chitin
3	Glyma.02g009500	GO:0010200	response to chitin
4	Glyma.02g053600	GO:0010200	response to chitin
5	Glyma.02g080200	GO:0010200	response to chitin
6	Glyma.02g268200	GO:0010200	response to chitin
7	Glyma.02g270700	GO:0010200	response to chitin
8	Glyma.03g088800	GO:0010200	response to chitin
9	Glyma.03g111700	GO:0010200	response to chitin
10	Glyma.03g112700	GO:0010200	response to chitin
11	Glyma.03g202600	GO:0010200	response to chitin
12	Glyma.03g222400	GO:0010200	response to chitin
13	Glyma.03g250600	GO:0010200	response to chitin
14	Glyma.03g257100	GO:0010200	response to chitin
15	Glyma.04g079300	GO:0010200	response to chitin
16	Glyma.04g223300	GO:0010200	response to chitin
17	Glyma.04g227900	GO:0010200	response to chitin
18	Glyma.05g007100	GO:0010200	response to chitin
19	Glyma.05g033600	GO:0010200	response to chitin
20	Glyma.05g119500	GO:0010200	response to chitin
21	Glyma.05g119600	GO:0010200	response to chitin
22	Glyma.05g237200	GO:0010200	response to chitin
23	Glyma.06g061900	GO:0010200	response to chitin
24	Glyma.06g137000	GO:0010200	response to chitin
25	Glyma.06g142000	GO:0010200	response to chitin
26	Glyma.06g182700	GO:0010200	response to chitin
27	Glyma.06g255700	GO:0010200	response to chitin
28	Glyma.06g258000	GO:0010200	response to chitin
29	Glyma.06g307700	GO:0010200	response to chitin
30	Glyma.06g310100	GO:0010200	response to chitin
31	Glyma.07g023300	GO:0010200	response to chitin
32	Glyma.07g047900	GO:0010200	response to chitin
33	Glyma.07g093900	GO:0010200	response to chitin
34	Glyma.07g153800	GO:0010200	response to chitin
35	Glyma.08g044400	GO:0010200	response to chitin
36	Glyma.08g172300	GO:0010200	response to chitin
37	Glyma.09g071600	GO:0010200	response to chitin
38	Glyma.09g116300	GO:0010200	response to chitin
39	Glyma.09g168700	GO:0010200	response to chitin
40	Glyma.09g182400	GO:0010200	response to chitin
41	Glyma.09g274000	GO:0010200	response to chitin
42	Glyma.10g007000	GO:0010200	response to chitin
43	Glyma.10g148700	GO:0010200	response to chitin
44	Glyma.10g165800	GO:0010200	response to chitin
45	Glyma.10g275200	GO:0010200	response to chitin
46	Glyma.11g036500	GO:0010200	response to chitin
47	Glyma.11g038600	GO:0010200	response to chitin
48	Glyma.11g050900	GO:0010200	response to chitin
49	Glyma.11g096600	GO:0010200	response to chitin
50	Glyma.11g124500	GO:0010200	response to chitin
51	Glyma.12g022700	GO:0010200	response to chitin
52	Glyma.12g103600	GO:0010200	response to chitin
53	Glyma.12g142900	GO:0010200	response to chitin
54	Glyma.12g217700	GO:0010200	response to chitin
55	Glyma.13g112000	GO:0010200	response to chitin
56	Glyma.13g248200	GO:0010200	response to chitin
57	Glyma.13g267500	GO:0010200	response to chitin
58	Glyma.13g267600	GO:0010200	response to chitin
59	Glyma.13g267700	GO:0010200	response to chitin
60	Glyma.13g370100	GO:0010200	response to chitin
61	Glyma.14g042400	GO:0010200	response to chitin
62	Glyma.14g049000	GO:0010200	response to chitin
63	Glyma.14g102900	GO:0010200	response to chitin
64	Glyma.14g103100	GO:0010200	response to chitin
65	Glyma.14g212200	GO:0010200	response to chitin
66	Glyma.14g212500	GO:0010200	response to chitin
67	Glyma.15g012000	GO:0010200	response to chitin
68	Glyma.15g065700	GO:0010200	response to chitin
69	Glyma.15g172600	GO:0010200	response to chitin
70	Glyma.16g026400	GO:0010200	response to chitin
71	Glyma.16g133600	GO:0010200	response to chitin
72	Glyma.16g218300	GO:0010200	response to chitin
73	Glyma.16g219800	GO:0010200	response to chitin
74	Glyma.17g222300	GO:0010200	response to chitin
75	Glyma.17g222500	GO:0010200	response to chitin
76	Glyma.18g213200	GO:0010200	response to chitin
77	Glyma.18g273200	GO:0010200	response to chitin
78	Glyma.19g007700	GO:0010200	response to chitin
79	Glyma.19g159900	GO:0010200	response to chitin
80	Glyma.19g200500	GO:0010200	response to chitin
1	Glyma.01g036000	GO:0042742	defense response to bacterium
2	Glyma.02g009500	GO:0042742	defense response to bacterium
3	Glyma.02g268200	GO:0042742	defense response to bacterium
4	Glyma.02g270700	GO:0042742	defense response to bacterium
5	Glyma.02g283900	GO:0042742	defense response to bacterium
6	Glyma.03g222400	GO:0042742	defense response to bacterium
7	Glyma.03g249100	GO:0042742	defense response to bacterium
8	Glyma.04g134200	GO:0042742	defense response to bacterium
9	Glyma.04g218700	GO:0042742	defense response to bacterium
10	Glyma.04g223300	GO:0042742	defense response to bacterium
11	Glyma.04g227900	GO:0042742	defense response to bacterium
12	Glyma.05g007100	GO:0042742	defense response to bacterium
13	Glyma.05g119500	GO:0042742	defense response to bacterium
14	Glyma.05g119600	GO:0042742	defense response to bacterium
15	Glyma.05g184500	GO:0042742	defense response to bacterium
16	Glyma.05g237200	GO:0042742	defense response to bacterium
17	Glyma.06g061900	GO:0042742	defense response to bacterium
18	Glyma.06g126700	GO:0042742	defense response to bacterium
19	Glyma.06g137000	GO:0042742	defense response to bacterium
20	Glyma.06g142000	GO:0042742	defense response to bacterium
21	Glyma.06g147100	GO:0042742	defense response to bacterium
22	Glyma.06g182700	GO:0042742	defense response to bacterium
23	Glyma.07g023300	GO:0042742	defense response to bacterium
24	Glyma.07g093900	GO:0042742	defense response to bacterium
25	Glyma.07g135400	GO:0042742	defense response to bacterium
26	Glyma.07g153800	GO:0042742	defense response to bacterium
27	Glyma.08g044400	GO:0042742	defense response to bacterium
28	Glyma.08g062700	GO:0042742	defense response to bacterium
29	Glyma.08g142400	GO:0042742	defense response to bacterium
30	Glyma.09g071600	GO:0042742	defense response to bacterium
31	Glyma.09g168700	GO:0042742	defense response to bacterium
32	Glyma.09g182400	GO:0042742	defense response to bacterium
33	Glyma.09g248600	GO:0042742	defense response to bacterium
34	Glyma.09g274000	GO:0042742	defense response to bacterium
35	Glyma.10g005400	GO:0042742	defense response to bacterium
36	Glyma.10g148700	GO:0042742	defense response to bacterium
37	Glyma.11g038600	GO:0042742	defense response to bacterium
38	Glyma.12g207400	GO:0042742	defense response to bacterium
39	Glyma.13g051600	GO:0042742	defense response to bacterium
40	Glyma.13g112000	GO:0042742	defense response to bacterium
41	Glyma.13g234500	GO:0042742	defense response to bacterium
42	Glyma.13g267500	GO:0042742	defense response to bacterium
43	Glyma.13g267600	GO:0042742	defense response to bacterium
44	Glyma.13g267700	GO:0042742	defense response to bacterium
45	Glyma.13g370100	GO:0042742	defense response to bacterium
46	Glyma.14g021800	GO:0042742	defense response to bacterium
47	Glyma.14g049000	GO:0042742	defense response to bacterium
48	Glyma.14g102900	GO:0042742	defense response to bacterium
49	Glyma.14g103100	GO:0042742	defense response to bacterium
50	Glyma.15g012000	GO:0042742	defense response to bacterium
51	Glyma.15g078600	GO:0042742	defense response to bacterium
52	Glyma.15g172600	GO:0042742	defense response to bacterium
53	Glyma.16g218300	GO:0042742	defense response to bacterium
54	Glyma.16g219800	GO:0042742	defense response to bacterium
55	Glyma.17g222300	GO:0042742	defense response to bacterium
56	Glyma.17g222500	GO:0042742	defense response to bacterium
57	Glyma.18g213200	GO:0042742	defense response to bacterium
58	Glyma.18g244100	GO:0042742	defense response to bacterium
59	Glyma.18g273200	GO:0042742	defense response to bacterium
60	Glyma.19g007700	GO:0042742	defense response to bacterium
61	Glyma.19g200500	GO:0042742	defense response to bacterium
62	Glyma.20g225200	GO:0042742	defense response to bacterium
1	Glyma.01g160100	GO:0050832	defense response to fungus
2	Glyma.02g007400	GO:0050832	defense response to fungus
3	Glyma.02g009500	GO:0050832	defense response to fungus
4	Glyma.02g042500	GO:0050832	defense response to fungus
5	Glyma.02g268200	GO:0050832	defense response to fungus
6	Glyma.03g222400	GO:0050832	defense response to fungus
7	Glyma.03g249100	GO:0050832	defense response to fungus
8	Glyma.03g257100	GO:0050832	defense response to fungus
9	Glyma.04g054200	GO:0050832	defense response to fungus
10	Glyma.04g079300	GO:0050832	defense response to fungus
11	Glyma.04g134200	GO:0050832	defense response to fungus
12	Glyma.04g218700	GO:0050832	defense response to fungus
13	Glyma.04g223300	GO:0050832	defense response to fungus
14	Glyma.04g227900	GO:0050832	defense response to fungus
15	Glyma.05g007100	GO:0050832	defense response to fungus
16	Glyma.05g033600	GO:0050832	defense response to fungus
17	Glyma.05g119500	GO:0050832	defense response to fungus
18	Glyma.05g119600	GO:0050832	defense response to fungus
19	Glyma.05g184500	GO:0050832	defense response to fungus
20	Glyma.05g237200	GO:0050832	defense response to fungus
21	Glyma.06g061900	GO:0050832	defense response to fungus
22	Glyma.06g137000	GO:0050832	defense response to fungus
23	Glyma.06g142000	GO:0050832	defense response to fungus
24	Glyma.06g147100	GO:0050832	defense response to fungus
25	Glyma.06g182700	GO:0050832	defense response to fungus
26	Glyma.07g023300	GO:0050832	defense response to fungus
27	Glyma.07g093900	GO:0050832	defense response to fungus
28	Glyma.07g135400	GO:0050832	defense response to fungus
29	Glyma.07g153800	GO:0050832	defense response to fungus
30	Glyma.08g044400	GO:0050832	defense response to fungus
31	Glyma.08g079100	GO:0050832	defense response to fungus
32	Glyma.08g079200	GO:0050832	defense response to fungus
33	Glyma.08g142400	GO:0050832	defense response to fungus
34	Glyma.08g257300	GO:0050832	defense response to fungus
35	Glyma.09g071600	GO:0050832	defense response to fungus
36	Glyma.09g168700	GO:0050832	defense response to fungus
37	Glyma.09g182400	GO:0050832	defense response to fungus
38	Glyma.09g272100	GO:0050832	defense response to fungus
39	Glyma.09g274000	GO:0050832	defense response to fungus
40	Glyma.10g148700	GO:0050832	defense response to fungus
41	Glyma.10g184600	GO:0050832	defense response to fungus
42	Glyma.10g184700	GO:0050832	defense response to fungus
43	Glyma.10g275200	GO:0050832	defense response to fungus
44	Glyma.11g038600	GO:0050832	defense response to fungus
45	Glyma.12g207400	GO:0050832	defense response to fungus
46	Glyma.13g112000	GO:0050832	defense response to fungus
47	Glyma.13g234500	GO:0050832	defense response to fungus
48	Glyma.13g267500	GO:0050832	defense response to fungus
49	Glyma.13g267600	GO:0050832	defense response to fungus
50	Glyma.13g267700	GO:0050832	defense response to fungus
51	Glyma.13g370100	GO:0050832	defense response to fungus
52	Glyma.14g042400	GO:0050832	defense response to fungus
53	Glyma.14g049000	GO:0050832	defense response to fungus
54	Glyma.14g102900	GO:0050832	defense response to fungus
55	Glyma.14g103100	GO:0050832	defense response to fungus
56	Glyma.14g212500	GO:0050832	defense response to fungus
57	Glyma.15g012000	GO:0050832	defense response to fungus
58	Glyma.15g048500	GO:0050832	defense response to fungus
59	Glyma.15g078600	GO:0050832	defense response to fungus
60	Glyma.15g172600	GO:0050832	defense response to fungus
61	Glyma.16g047600	GO:0050832	defense response to fungus
62	Glyma.16g172100	GO:0050832	defense response to fungus
63	Glyma.16g172300	GO:0050832	defense response to fungus
64	Glyma.16g218300	GO:0050832	defense response to fungus
65	Glyma.16g219800	GO:0050832	defense response to fungus
66	Glyma.17g168300	GO:0050832	defense response to fungus
67	Glyma.17g222300	GO:0050832	defense response to fungus
68	Glyma.17g222500	GO:0050832	defense response to fungus
69	Glyma.17g224800	GO:0050832	defense response to fungus
70	Glyma.18g213200	GO:0050832	defense response to fungus
71	Glyma.18g273200	GO:0050832	defense response to fungus
72	Glyma.19g007700	GO:0050832	defense response to fungus
73	Glyma.19g104200	GO:0050832	defense response to fungus
74	Glyma.19g200500	GO:0050832	defense response to fungus
75	Glyma.20g205700	GO:0050832	defense response to fungus
76	Glyma.20g205800	GO:0050832	defense response to fungus
77	Glyma.20g225200	GO:0050832	defense response to fungus
78	Glyma.U007900	GO:0050832	defense response to fungus
1	Glyma.04g005200	GO:0009625	response to insect
2	Glyma.04g223300	GO:0009625	response to insect
3	Glyma.05g033600	GO:0009625	response to insect
4	Glyma.06g005000	GO:0009625	response to insect
5	Glyma.06g142000	GO:0009625	response to insect
6	Glyma.09g274000	GO:0009625	response to insect
7	Glyma.13g051600	GO:0009625	response to insect
8	Glyma.13g267500	GO:0009625	response to insect
9	Glyma.13g267600	GO:0009625	response to insect
10	Glyma.13g267700	GO:0009625	response to insect
11	Glyma.16g219800	GO:0009625	response to insect
12	Glyma.18g213200	GO:0009625	response to insect
13	Glyma.19g200500	GO:0009625	response to insect
1	Glyma.02g009500	GO:0001666	response to hypoxia
2	Glyma.03g222400	GO:0001666	response to hypoxia
3	Glyma.04g223300	GO:0001666	response to hypoxia
4	Glyma.04g227900	GO:0001666	response to hypoxia
5	Glyma.05g237200	GO:0001666	response to hypoxia
6	Glyma.06g137000	GO:0001666	response to hypoxia
7	Glyma.06g142000	GO:0001666	response to hypoxia
8	Glyma.07g091600	GO:0001666	response to hypoxia
9	Glyma.07g093900	GO:0001666	response to hypoxia
10	Glyma.07g195300	GO:0001666	response to hypoxia
11	Glyma.08g044400	GO:0001666	response to hypoxia
12	Glyma.09g182400	GO:0001666	response to hypoxia
13	Glyma.09g274000	GO:0001666	response to hypoxia
14	Glyma.11g121800	GO:0001666	response to hypoxia
15	Glyma.11g235000	GO:0001666	response to hypoxia
16	Glyma.12g150500	GO:0001666	response to hypoxia
17	Glyma.13g149700	GO:0001666	response to hypoxia
18	Glyma.13g181000	GO:0001666	response to hypoxia
19	Glyma.13g242100	GO:0001666	response to hypoxia
20	Glyma.13g267500	GO:0001666	response to hypoxia
21	Glyma.13g267600	GO:0001666	response to hypoxia
22	Glyma.13g267700	GO:0001666	response to hypoxia
23	Glyma.15g071300	GO:0001666	response to hypoxia
24	Glyma.16g219800	GO:0001666	response to hypoxia
25	Glyma.17g187300	GO:0001666	response to hypoxia
26	Glyma.18g213200	GO:0001666	response to hypoxia
27	Glyma.18g254100	GO:0001666	response to hypoxia
28	Glyma.18g256400	GO:0001666	response to hypoxia
29	Glyma.18g273200	GO:0001666	response to hypoxia
30	Glyma.19g115300	GO:0001666	response to hypoxia
31	Glyma.19g115600	GO:0001666	response to hypoxia
