# Supplementary material for: Comparative RNA-Seq Analysis Uncovers a Complex Regulatory Network for Soybean Cyst Nematode Resistance in Wild Soybean (Glycine soja)
Source: Sci Rep. 2017 Aug 29;7:9699. doi: 10.1038/s41598-017-09945-0 (PMC5575055; doi:10.1038/s41598-017-09945-0)
Supplement: Supplementary file 17 — Supplementary Dataset 16 [file 41598_2017_9945_MOESM17_ESM.xlsx]

## Sheet: TableS16
KEGG
	Enriched Terms	Terms ID	Corrected P-Value
UP-regulated	Phenylpropanoid biosynthesis	gmx00940	4.89822e-08
	Biosynthesis of secondary metabolites	gmx01110	4.14076e-07
	Metabolic pathways	gmx01100	2.2963e-05
	Isoquinoline alkaloid biosynthesis	gmx00950	0.000354326
	Phenylalanine metabolism	gmx00360	0.00101128
	Tyrosine metabolism	gmx00350	0.00135122
	Tropane, piperidine and pyridine alkaloid biosynthesis	gmx00960	0.00780558
	Cyanoamino acid metabolism	gmx00460	0.0240599
	Ubiquinone and other terpenoid-quinone biosynthesis	gmx00130	0.0240599
	beta-Alanine metabolism	gmx00410	0.0244837
Dwon-regulated	Photosynthesis - antenna proteins	gmx00196	0.00258036
	Diterpenoid biosynthesis	gmx00904	0.00468643
GO
	Enriched Terms	Terms ID	Corrected_P
UP-regulated	cellular response to ethylene stimulus	GO:0071369	1.67407e-06
	cellular response to nitric oxide	GO:0071732	1.05667e-05
	cellular response to iron ion	GO:0071281	6.35725e-05
	arsenate ion transmembrane transport	GO:1901684	6.8185e-05
	oxidation-reduction process	GO:0055114	0.00024945
	coumarin biosynthetic process	GO:0009805	0.00236402
	secondary shoot formation	GO:0010223	0.00768707
	transition metal ion transport	GO:0000041	0.0320317
	hydrogen peroxide-mediated programmed cell death	GO:0010421	0.0430194
	regulation of iron ion transport	GO:0034756	0.0430194
Dwon-regulated	oxygen binding	GO:0019825	1.24962e-06
	iron ion binding	GO:0005506	4.06991e-06
	oxidoreductase activity, acting on paired donors, with incorporation or reduction of molecular oxygen, 2-oxoglutarate as one donor, and incorporation of one atom each of oxygen into both donors	GO:0016706	5.96565e-06
	phosphate ion transmembrane transporter activity	GO:0015114	6.73361e-06
	oxidoreductase activity, acting on paired donors, with incorporation or reduction of molecular oxygen	GO:0016705	6.98112e-06
	heme binding	GO:0020037	0.000217376
	arsenate ion transmembrane transporter activity	GO:1901683	0.00114217
	electron carrier activity	GO:0009055	0.0013797
	oxidoreductase activity	GO:0016491	0.00856159
	nicotianamine synthase activity	GO:0030410	0.0271784
	dioxygenase activity	GO:0051213	0.0271784
